# Supplementary material for: Sex-biased gene expression is repeatedly masculinized in asexual females
Source: Nat Commun. 2019 Oct 11;10:4638. doi: 10.1038/s41467-019-12659-8 (PMC6789136; doi:10.1038/s41467-019-12659-8)
Supplement: Supplementary file 4 — Supplementary Data 1 [file 41467_2019_12659_MOESM4_ESM.txt]

# Supplementary Data 1 | GO terms enriched in sex-biased genes
#GO.ID = GO-term ID
#GO.Term = GO-term description
#Tbi_WB_MB_GSEA_p = p-value from the Gene set enrichment analysis for Male-biased genes in T. bartmani in the whole-body
#Tce_WB_MB_GSEA_p = p-value from the Gene set enrichment analysis for Male-biased genes in T. cristinae in the whole-body
#Tps_WB_MB_GSEA_p = p-value from the Gene set enrichment analysis for Male-biased genes in T. poppensis in the whole-body
#Tcm_WB_MB_GSEA_p = p-value from the Gene set enrichment analysis for Male-biased genes in T. californicum in the whole-body
#Tpa_WB_MB_GSEA_p = p-value from the Gene set enrichment analysis for Male-biased genes in T. podura in the whole-body
#Tbi_RT_MB_GSEA_p = p-value from the Gene set enrichment analysis for Male-biased genes in T. bartmani in the reproductive tract
#Tce_RT_MB_GSEA_p = p-value from the Gene set enrichment analysis for Male-biased genes in T. cristinae in the reproductive tract
#Tps_RT_MB_GSEA_p = p-value from the Gene set enrichment analysis for Male-biased genes in T. poppensis in the reproductive tract
#Tcm_RT_MB_GSEA_p = p-value from the Gene set enrichment analysis for Male-biased genes in T. californicum in the reproductive tract
#Tpa_RT_MB_GSEA_p = p-value from the Gene set enrichment analysis for Male-biased genes in T. podura in the reproductive tract
#Tbi_LG_MB_GSEA_p = p-value from the Gene set enrichment analysis for Male-biased genes in T. bartmani in the legs
#Tce_LG_MB_GSEA_p = p-value from the Gene set enrichment analysis for Male-biased genes in T. cristinae in the legs
#Tps_LG_MB_GSEA_p = p-value from the Gene set enrichment analysis for Male-biased genes in T. poppensis in the legs
#Tcm_LG_MB_GSEA_p = p-value from the Gene set enrichment analysis for Male-biased genes in T. californicum in the legs
#Tpa_LG_MB_GSEA_p = p-value from the Gene set enrichment analysis for Male-biased genes in T. podura in the legs
#Tbi_WB_FB_GSEA_p = p-value from the Gene set enrichment analysis for Female-biased genes in T. bartmani in the whole-body
#Tce_WB_FB_GSEA_p = p-value from the Gene set enrichment analysis for Female-biased genes in T. cristinae in the whole-body
#Tps_WB_FB_GSEA_p = p-value from the Gene set enrichment analysis for Female-biased genes in T. poppensis in the whole-body
#Tcm_WB_FB_GSEA_p = p-value from the Gene set enrichment analysis for Female-biased genes in T. californicum in the whole-body
#Tpa_WB_FB_GSEA_p = p-value from the Gene set enrichment analysis for Female-biased genes in T. podura in the whole-body
#Tbi_RT_FB_GSEA_p = p-value from the Gene set enrichment analysis for Female-biased genes in T. bartmani in the reproductive tract
#Tce_RT_FB_GSEA_p = p-value from the Gene set enrichment analysis for Female-biased genes in T. cristinae in the reproductive tract
#Tps_RT_FB_GSEA_p = p-value from the Gene set enrichment analysis for Female-biased genes in T. poppensis in the reproductive tract
#Tcm_RT_FB_GSEA_p = p-value from the Gene set enrichment analysis for Female-biased genes in T. californicum in the reproductive tract
#Tpa_RT_FB_GSEA_p = p-value from the Gene set enrichment analysis for Female-biased genes in T. podura in the reproductive tract
#Tbi_LG_FB_GSEA_p = p-value from the Gene set enrichment analysis for Female-biased genes in T. bartmani in the legs
#Tce_LG_FB_GSEA_p = p-value from the Gene set enrichment analysis for Female-biased genes in T. cristinae in the legs
#Tps_LG_FB_GSEA_p = p-value from the Gene set enrichment analysis for Female-biased genes in T. poppensis in the legs
#Tcm_LG_FB_GSEA_p = p-value from the Gene set enrichment analysis for Female-biased genes in T. californicum in the legs
#Tpa_LG_FB_GSEA_p = p-value from the Gene set enrichment analysis for Female-biased genes in T. podura in the legs
GO.ID	GO.Term	Tbi_WB_MB_GSEA_p	Tce_WB_MB_GSEA_p	Tps_WB_MB_GSEA_p	Tcm_WB_MB_GSEA_p	Tpa_WB_MB_GSEA_p	Tbi_RT_MB_GSEA_p	Tce_RT_MB_GSEA_p	Tps_RT_MB_GSEA_p	Tcm_RT_MB_GSEA_p	Tpa_RT_MB_GSEA_p	Tbi_LG_MB_GSEA_p	Tce_LG_MB_GSEA_p	Tps_LG_MB_GSEA_p	Tcm_LG_MB_GSEA_p	Tpa_LG_MB_GSEA_p	Tbi_WB_FB_GSEA_p	Tce_WB_FB_GSEA_p	Tps_WB_FB_GSEA_p	Tcm_WB_FB_GSEA_p	Tpa_WB_FB_GSEA_p	Tbi_RT_FB_GSEA_p	Tce_RT_FB_GSEA_p	Tps_RT_FB_GSEA_p	Tcm_RT_FB_GSEA_p	Tpa_RT_FB_GSEA_p	Tbi_LG_FB_GSEA_p	Tce_LG_FB_GSEA_p	Tps_LG_FB_GSEA_p	Tcm_LG_FB_GSEA_p	Tpa_LG_FB_GSEA_p
GO:0000002	mitochondrial genome maintenance	0.30624	NA	0.26329	0.12383	0.19634	0.88081	NA	0.55541	0.72214	0.28202	0.98099	NA	0.65734	0.93768	0.19194	0.75323	NA	0.75799	0.98535	0.97118	0.64708	NA	0.57745	0.49062	0.93892	0.03592	NA	0.16133	0.04211	0.80308
GO:0000003	reproduction	0.26218	0.58731	0.77178	0.98836	0.39044	0.8431	0.74154	0.82315	0.91224	0.87472	0.97401	0.9185	0.80674	0.99795	0.99744	0.45745	0.68764	0.40411	0.08743	0.91615	0.02867	0.01355	0.55303	0.25405	0.11837	0.02281	0.15087	0.8752	0.01062	0.10211
GO:0000018	regulation of DNA recombination	0.46357	0.48836	0.89756	0.64645	0.769	0.85559	0.72674	0.87089	0.8531	0.40222	0.6633	0.0161	0.58303	0.68309	0.90815	0.1559	0.59604	0.01546	0.26424	0.78648	0.06565	0.26987	0.05638	0.10875	0.42236	0.23985	0.83055	0.72351	0.21211	0.68122
GO:0000022	mitotic spindle elongation	0.45679	0.72723	0.53115	NA	0.03342	0.72992	0.67026	0.11014	NA	0.02136	0.99556	0.6972	NA	NA	0.67412	0.56511	0.66527	0.56526	NA	0.99915	0.4513	0.31397	0.80212	NA	0.97445	0.00565	0.37315	NA	NA	0.33134
GO:0000038	very long-chain fatty acid metabolic process	0.11381	0.14825	0.17903	0.00869	0.02818	0.02579	0.68562	0.65423	0.58286	0.94302	0.38346	0.6285	0.3036	0.38077	0.24862	0.32858	0.48451	0.71201	0.26884	0.29502	0.20328	0.21935	0.17761	0.24934	0.26772	0.2295	0.11379	0.41175	0.07122	0.9991
GO:0000041	transition metal ion transport	0.91106	0.92466	0.40719	0.52429	0.66492	0.45554	0.16363	0.02436	0.43973	0.90618	0.35002	0.0843	0.45561	0.16047	0.63312	0.6019	0.02134	0.1534	0.13003	0.59865	0.85093	0.62288	0.70799	0.74299	0.32234	0.79687	0.48457	0.65235	0.77672	0.52139
GO:0000042	protein targeting to Golgi	0.86138	0.96158	0.92154	0.54788	0.49319	0.80296	0.9802	0.08201	0.40061	0.34723	0.14039	0.1436	0.11807	0.00314	0.05447	0.30435	0.0518	0.30618	0.12296	0.7664	0.25011	0.18587	0.53483	0.44005	0.58642	0.94564	0.75699	0.87259	0.64874	0.74738
GO:0000045	autophagosome assembly	0.87486	0.95335	0.95353	0.87268	0.91327	0.79639	0.92349	0.87417	0.97275	0.95613	0.2487	0.2784	0.68385	0.01581	0.74066	0.65788	0.19152	0.34722	0.12914	0.18744	0.13608	0.2199	0.29129	0.08538	0.20057	0.93547	0.79141	0.87305	0.27195	0.44751
GO:0000054	ribosomal subunit export from nucleus	0.6866	0.79071	0.88547	0.97247	0.80911	0.5217	0.59316	0.88654	0.88597	0.96269	0.11697	0.4241	0.68383	0.89021	0.88788	0.37421	0.03654	0.00788	0.20387	0.16478	0.82247	0.49362	0.43928	0.20015	0.40486	0.9516	0.88603	0.25243	0.07653	0.04943
GO:0000060	"protein import into nucleus, translocation"	0.08155	0.49175	0.8013	0.80895	0.08517	0.0185	0.03839	0.07777	0.46298	0.78672	0.60484	0.6613	0.85832	0.90701	0.99082	0.91281	0.79153	0.98078	0.62881	0.99998	0.98541	0.95736	0.9382	0.91667	0.94046	0.80081	0.67897	0.221	0.84415	0.09062
GO:0000070	mitotic sister chromatid segregation	0.1343	0.39148	0.76216	0.79201	0.09188	0.20111	0.06463	0.61127	0.43201	0.00553	0.2681	0.997	0.60871	0.82924	0.7944	0.97397	0.41577	0.20979	0.17787	0.98877	0.78018	0.1781	0.48819	0.25765	0.97837	0.4929	0.33919	0.57465	0.07455	0.00404
GO:0000075	cell cycle checkpoint	0.70741	0.16205	0.77588	0.21443	0.67747	0.80621	0.25772	0.97986	0.8256	0.09313	0.92911	0.2645	0.39081	0.25004	0.93579	0.20567	0.49948	0.62193	0.42869	0.81166	0.21228	0.10754	0.09148	0.025	0.95292	0.05037	0.30459	0.10913	0.16202	0.05404
GO:0000076	DNA replication checkpoint	0.44107	0.30714	0.81128	0.67546	0.0404	0.74244	0.52502	0.7962	0.12521	0.07809	0.55901	0.3494	0.55243	0.67868	0.61524	0.68118	0.80113	0.08834	0.11148	0.91154	0.84901	0.97471	0.76411	0.95572	0.95112	0.14806	0.66655	0.52097	0.69373	0.08254
GO:0000077	DNA damage checkpoint	0.57035	0.16483	0.63441	0.22859	0.6955	0.82368	0.11067	0.97013	0.84041	0.06478	0.51685	0.3016	0.37224	0.29151	0.94347	0.24771	0.4241	0.22688	0.13311	0.58166	0.71287	0.24266	0.58377	0.05242	0.95531	0.06765	0.35455	0.06007	0.30714	0.01325
GO:0000079	regulation of cyclin-dependent protein serine/threonine kinase activity	0.13176	0.24754	0.38226	0.9736	0.02347	0.1686	0.60135	0.36928	0.62231	0.19048	0.27738	0.314	0.69646	0.46396	0.34694	0.83138	0.80954	0.25429	0.03862	0.99999	0.879	0.68393	0.94723	0.54588	0.96309	0.73785	0.87268	0.34175	0.49735	0.46895
GO:0000082	G1/S transition of mitotic cell cycle	0.85895	0.61571	0.84102	0.95561	0.10576	0.94822	0.7034	0.74586	0.7571	0.27689	0.99586	0.9485	0.99016	0.44803	0.64336	0.23294	0.08363	0.18815	0.00496	0.19071	0.09356	0.66628	0.62997	0.2118	0.70166	0.45539	0.37792	0.27978	0.21807	0.04541
GO:0000086	G2/M transition of mitotic cell cycle	0.51526	0.19835	0.53156	0.16978	0.52392	0.7733	0.32263	0.95986	0.83604	0.09896	0.94934	0.7735	0.62245	0.38867	0.96603	0.5839	0.66385	0.46717	0.2388	0.44063	0.80453	0.20091	0.74705	0.04946	0.74078	0.02073	0.08101	0.00908	0.2869	0.43599
GO:0000096	sulfur amino acid metabolic process	0.23007	0.75394	0.07539	0.40855	0.39313	0.0595	0.30621	0.00799	0.50685	0.5395	0.75212	0.4069	0.59909	0.81072	0.96861	0.90593	0.37638	0.81017	0.56099	0.81802	0.74206	0.97852	0.99053	0.86563	0.59054	0.74133	0.85024	0.75887	0.69128	0.2006
GO:0000122	negative regulation of transcription from RNA polymerase II promoter	0.83799	0.18307	0.55009	0.79111	0.0091	0.98412	0.88113	0.80192	0.88949	0.44331	0.72765	0.9873	0.8079	0.98533	0.82265	0.00212	0.23801	0.05413	0.01704	0.94329	0.06558	0.30377	0.07105	0.0343	0.65124	0.01034	0.25849	0.13825	0.32818	0.00297
GO:0000132	establishment of mitotic spindle orientation	0.33717	0.70146	0.89406	0.7822	0.58435	0.90073	0.95573	0.46972	0.79914	0.71567	0.61314	0.5114	0.13838	0.13271	0.19807	0.56544	0.4428	0.01565	0.01941	0.6399	0.23167	0.15126	0.62596	0.30862	0.4653	0.46868	0.11161	0.88201	0.39138	0.44095
GO:0000154	rRNA modification	0.98605	0.98224	0.98361	0.93344	0.98309	0.99144	0.92447	0.99977	0.9916	0.67943	0.1707	0.3469	0.42507	0.92928	0.26491	0.02696	0.0671	0.00172	0.3075	0.02848	0.09061	0.01868	0.02518	0.02935	0.21746	0.51831	0.79193	0.13714	0.7303	0.50644
GO:0000165	MAPK cascade	0.6793	0.58005	0.63164	0.53984	0.35953	0.75697	0.83154	0.32556	0.78375	0.88226	0.53877	0.9104	0.99949	0.97238	0.98872	0.57647	0.61909	0.14948	0.07732	0.62005	0.21878	0.01153	0.0972	0.0154	0.27048	0.20055	0.03842	0.06017	0.10999	0.16875
GO:0000184	"nuclear-transcribed mRNA catabolic process, nonsense-mediated decay"	0.62024	0.65441	0.91216	0.95176	0.09093	0.93234	0.55981	0.97813	0.87867	0.04754	0.85892	0.2144	0.81083	0.67881	0.87751	0.74188	0.48334	0.00618	0.0046	0.95026	0.28815	0.35049	0.29931	0.08101	0.86873	0.01147	0.54574	0.49238	0.00447	0.00362
GO:0000185	activation of MAPKKK activity	NA	0.76106	0.95161	0.93187	0.64285	NA	0.65401	0.85944	0.96462	0.92916	NA	0.8072	0.62197	0.86287	0.98039	NA	0.08521	0.09941	0.01179	0.63713	NA	0.78166	0.7554	0.45052	0.20669	NA	0.01485	0.84509	0.10615	0.04763
GO:0000186	activation of MAPKK activity	0.78689	0.71233	0.80405	0.98856	0.12864	0.532	0.51955	0.71228	0.52064	0.4998	0.95274	NA	0.89386	0.25169	0.82376	0.61525	0.61575	0.4581	0.53283	0.94429	0.78809	0.81446	0.86345	0.45596	0.82019	0.05045	NA	0.19938	0.39227	0.33768
GO:0000187	activation of MAPK activity	0.67895	0.87802	0.55298	0.62356	0.10449	0.02895	0.12333	0.06813	0.18867	0.01622	0.96253	0.9001	0.59332	0.47925	0.6761	0.32134	0.39749	0.51245	0.09945	0.93311	0.91469	0.88959	0.58392	0.35733	0.85301	0.12237	0.28391	0.62483	0.02358	0.42875
GO:0000209	protein polyubiquitination	0.0776	0.01827	0.48716	0.25072	0.02433	0.10379	0.00246	0.3185	0.06798	0.13934	0.60407	0.5955	0.42297	0.58136	0.12181	0.81428	0.34579	0.56443	0.22864	0.78879	0.74834	0.98397	0.88476	0.58157	0.99131	0.28562	0.42275	0.71263	0.66867	0.12859
GO:0000212	meiotic spindle organization	0.02599	0.1489	0.14132	0.00702	0.11963	0.15494	0.68184	0.44725	0.09651	0.93515	0.71755	0.8598	0.50727	0.4573	0.44181	0.48701	0.63073	0.75938	0.52841	0.65275	0.35871	0.63089	0.41466	0.5005	0.73908	0.25924	0.45572	0.25908	0.14675	0.66691
GO:0000226	microtubule cytoskeleton organization	0.87016	0.59093	0.84081	0.58874	0.62185	0.96141	0.94315	0.86666	0.77762	0.52645	0.82796	0.8333	0.34377	0.72009	0.96947	0.85181	0.39236	0.1111	0.02521	0.99519	0.00356	0.71697	0.04423	0.02133	0.91761	0.04329	0.01219	0.26847	0.07798	0.04395
GO:0000245	spliceosomal complex assembly	0.53792	0.50789	0.82766	0.88718	0.55952	0.97614	0.90824	0.64417	0.7796	0.50265	0.43465	0.9131	0.78374	0.74527	0.6305	0.08408	0.31906	0.00362	0.8866	0.26904	0.02764	0.2913	0.12153	0.15972	0.1242	0.04657	0.45585	0.75119	0.17925	0.01322
GO:0000266	mitochondrial fission	0.03978	0.8012	0.4154	0.61041	0.60521	0.19511	0.73203	0.69697	0.11768	0.38511	0.69154	0.5679	0.71262	0.56458	0.79164	0.96704	0.71413	0.82319	0.65558	0.63362	0.71711	0.93092	0.68679	0.85307	0.64509	0.62209	0.27739	0.11892	0.91024	0.19483
GO:0000270	peptidoglycan metabolic process	0.98586	0.34962	0.03432	0.55101	0.2439	0.05747	0.64438	0.03874	0.16106	0.12997	0.97605	0.6049	0.84876	0.517	0.8938	0.3812	0.82706	0.90491	0.79287	0.62494	0.9473	0.48793	0.77724	0.99176	0.84017	0.30439	0.91389	0.0899	0.20121	0.16544
GO:0000271	polysaccharide biosynthetic process	0.46689	0.94236	0.95696	0.28896	0.9446	0.27927	0.71212	0.87111	0.84814	0.93117	0.12861	0.699	0.75574	0.52128	0.92824	0.05317	0.05863	0.02115	0.27566	0.0367	0.41521	0.06002	1	0.01489	0.32167	0.48582	0.15958	0.11513	0.45862	0.43151
GO:0000272	polysaccharide catabolic process	0.30529	0.8277	0.97499	0.53289	0.93558	0.30651	0.29378	0.69447	0.79918	0.83888	0.75493	0.9756	0.87498	0.11064	0.99154	0.57719	0.23387	0.10822	0.54367	0.34058	0.93752	0.91383	0.6124	0.053	0.30504	0.29613	0.14754	0.16659	0.48032	0.10431
GO:0000278	mitotic cell cycle	0.68472	0.30597	0.40333	0.48144	0.06104	0.90131	0.49931	0.92738	0.89742	0.62635	0.93548	0.8651	0.74358	0.90716	0.84586	0.0205	0.07284	0.00471	0.03005	1	0.00399	0.02507	0.19713	0.00413	0.95716	0.0068	0.00753	0.0765	0.0727	0.0987
GO:0000280	nuclear division	0.81811	0.72597	0.66357	0.24216	0.32351	0.96557	0.76452	0.79121	0.91866	0.83856	0.41099	0.8318	0.44574	0.76627	0.96215	0.26716	0.44666	0.66615	0.20948	0.96319	0.03039	0.0238	0.23043	0.38426	0.96728	0.05972	0.04854	0.01749	0.52066	0.50795
GO:0000281	mitotic cytokinesis	0.85632	0.97026	0.595	0.87476	0.02197	0.96061	0.97573	0.93574	0.96437	0.84622	0.98303	0.8408	0.803	0.93654	0.92075	0.198	0.0068	0.55649	0.10411	0.99498	0.01118	8.40E-05	0.00256	0.0238	0.01853	0.00116	0.10689	0.28061	0.26833	0.14875
GO:0000288	"nuclear-transcribed mRNA catabolic process, deadenylation-dependent decay"	0.33673	0.77881	0.93351	0.93762	0.45681	0.45372	0.89067	0.31262	0.89817	0.21513	0.61745	0.6241	0.44102	0.84107	0.3663	0.77409	0.14446	0.77053	0.14773	0.86495	0.2057	0.33975	0.59004	0.4221	0.71402	0.77489	0.66828	0.28112	0.61256	0.55319
GO:0000289	nuclear-transcribed mRNA poly(A) tail shortening	0.29414	0.84614	0.99681	0.94698	0.7815	0.2574	0.61981	0.37973	0.82922	0.1912	0.54422	0.4687	0.60942	0.94757	0.53357	0.80614	0.13334	0.00189	0.04988	0.72004	0.29973	0.41297	0.74634	0.62633	0.89332	0.85222	0.45585	0.28059	0.38857	0.61077
GO:0000301	"retrograde transport, vesicle recycling within Golgi"	0.86138	0.95959	0.91757	0.50558	0.44883	0.80296	0.97917	0.05141	0.4426	0.27868	0.14039	0.2795	0.16917	0.99536	0.05447	0.30435	0.04175	0.23709	0.09176	0.81097	0.25011	0.2289	0.7566	0.54947	0.74131	0.94564	0.71865	0.91644	0.55532	0.74738
GO:0000302	response to reactive oxygen species	0.44185	0.14078	0.00736	0.19182	0.17117	0.99136	0.84033	0.29177	0.68592	0.94931	0.75333	0.2665	0.18551	0.82354	0.08091	0.72898	0.54523	0.88695	0.72138	0.54653	0.048	0.40888	0.64685	0.69291	0.48506	0.10374	0.76949	0.89477	0.94365	0.96955
GO:0000303	response to superoxide	0.39181	0.23065	0.10785	NA	0.71807	NA	0.08259	0.33122	NA	0.44097	0.60955	0.1306	0.07459	NA	0.03291	0.98715	0.99029	0.99809	NA	0.23144	NA	0.78878	0.91927	NA	0.89399	0.41525	0.99736	0.99876	NA	0.99124
GO:0000305	response to oxygen radical	0.39181	0.23065	0.10785	NA	0.71807	NA	0.08259	0.33122	NA	0.44097	0.60955	0.1306	0.07459	NA	0.03291	0.98715	0.99029	0.99809	NA	0.23144	NA	0.78878	0.91927	NA	0.89399	0.41525	0.99736	0.99876	NA	0.99124
GO:0000335	"negative regulation of transposition, DNA-mediated"	0.70268	0.6091	0.91721	0.80831	0.81922	0.88474	0.62117	0.89535	0.9364	0.33931	0.76836	0.0462	0.39051	0.7373	0.9762	0.15709	0.11543	0.01088	0.08152	0.25482	0.03628	0.28621	0.17687	0.15273	0.51554	0.23058	0.87949	0.79196	0.17803	0.37868
GO:0000337	"regulation of transposition, DNA-mediated"	0.70268	0.6091	0.91721	0.80831	0.81922	0.88474	0.62117	0.89535	0.9364	0.33931	0.76836	0.0462	0.39051	0.7373	0.9762	0.15709	0.11543	0.01088	0.08152	0.25482	0.03628	0.28621	0.17687	0.15273	0.51554	0.23058	0.87949	0.79196	0.17803	0.37868
GO:0000338	protein deneddylation	NA	NA	0.5093	NA	NA	NA	NA	0.57394	NA	NA	NA	NA	0.70975	NA	NA	NA	NA	0.12898	NA	NA	NA	NA	0.97185	NA	NA	NA	NA	0.30554	NA	NA
GO:0000375	"RNA splicing, via transesterification reactions"	0.78679	0.78983	0.79762	0.76425	0.55703	0.88711	0.86955	0.95929	0.70745	0.0209	0.19787	0.1318	0.29386	0.60212	0.84272	0.07175	1	1	1	1	1	1	1	1	1	0.06397	0.63712	0.02029	0.01621	0.01161
GO:0000377	"RNA splicing, via transesterification reactions with bulged adenosine as nucleophile"	0.78679	0.78983	0.79762	0.76425	0.55703	0.88711	0.86955	0.95929	0.70745	0.0209	0.19787	0.1318	0.29386	0.60212	0.84272	0.07175	1	1	1	1	1	1	1	1	1	0.06397	0.63712	0.02029	0.01621	0.01161
GO:0000380	"alternative mRNA splicing, via spliceosome"	0.86146	0.851	0.73759	0.75514	0.71101	0.95865	0.96944	0.98294	0.89375	0.27176	0.5689	0.6388	0.71868	0.86714	0.9745	1	1	1	1	1	1	1	1	1	0.30701	1	0.41607	1	1	1
GO:0000381	"regulation of alternative mRNA splicing, via spliceosome"	0.86146	0.851	0.73759	0.75514	0.71101	0.95865	0.96944	0.98294	0.89375	0.27176	0.5689	0.6388	0.71868	0.86714	0.9745	0.00018	2.60E-05	1.90E-17	2.50E-07	0.00015	2.00E-06	6.20E-05	4.40E-06	0.0007	0.30701	0.00108	0.41607	1.30E-07	0.00019	0.00015
GO:0000387	spliceosomal snRNP assembly	0.84615	0.68109	0.2793	0.32101	0.84648	0.98237	0.94887	0.95474	0.71259	0.4102	0.38141	0.1292	0.29992	0.85974	0.76901	0.12645	0.20748	0.0183	0.61535	0.12387	0.04553	0.23077	0.14787	0.19233	0.64993	0.07647	0.99082	0.88954	0.5652	0.21341
GO:0000394	"RNA splicing, via endonucleolytic cleavage and ligation"	0.74082	0.24682	0.44916	0.17444	0.25195	0.22775	0.23883	0.53282	0.43999	0.11651	0.51401	0.8861	0.81397	0.52011	0.01477	0.13455	0.66046	0.14267	0.52213	0.47707	0.36526	0.6411	0.73146	0.20559	0.41846	0.44233	0.49982	0.33412	0.69048	0.80611
GO:0000398	"mRNA splicing, via spliceosome"	0.78679	0.78983	0.79762	0.76425	0.55703	0.88711	0.86955	0.95929	0.70745	0.0209	0.19787	0.1318	0.29386	0.60212	0.84272	0.07175	0.00161	5.80E-09	2.60E-05	0.00461	0.00036	0.00062	0.00264	8.80E-05	0.00432	0.06397	0.63712	0.02029	0.01621	0.01161
GO:0000412	histone peptidyl-prolyl isomerization	0.71593	0.92907	NA	0.45481	0.92787	0.66399	0.81676	NA	0.9566	0.83289	0.65628	0.0314	NA	0.3088	0.30941	0.31963	0.3887	NA	0.48034	0.24675	0.59857	0.38124	NA	0.20086	0.19588	0.21085	0.89124	NA	0.36415	0.91235
GO:0000413	protein peptidyl-prolyl isomerization	0.92655	0.79952	0.96234	0.82481	0.7442	0.8886	0.66409	0.84289	0.7511	0.70058	0.75036	0.2512	0.27186	0.37938	0.56976	0.14785	0.02556	0.16861	0.27872	0.23	0.10909	0.46867	0.15462	0.05959	0.09628	0.66014	0.65767	0.41617	0.08867	0.71566
GO:0000422	mitophagy	0.41561	0.51167	0.81883	0.11703	0.31191	0.47885	0.08999	0.63738	0.6945	0.26631	0.43353	0.9961	0.72846	0.51745	0.94567	0.77065	0.14788	0.39239	0.43598	0.88218	0.16478	0.59143	0.40991	0.33847	0.3642	0.0598	0.05372	0.74038	0.66251	0.48731
GO:0000578	embryonic axis specification	0.9182	0.9558	0.65623	0.80747	0.5054	0.69662	0.96698	0.78523	0.84168	0.26999	0.846	0.0258	0.92883	0.77769	0.64739	0.22074	0.37654	0.14297	0.84682	0.81109	0.70942	0.26225	0.10176	0.33884	0.54886	0.15151	0.25793	0.55273	0.07615	0.06629
GO:0000706	meiotic DNA double-strand break processing	0.97393	NA	NA	NA	NA	0.95845	NA	NA	NA	NA	NA	NA	NA	NA	NA	0.28562	NA	NA	NA	NA	0.46065	NA	NA	NA	NA	NA	NA	NA	NA	NA
GO:0000712	resolution of meiotic recombination intermediates	0.95991	NA	NA	NA	0.9935	0.98289	NA	NA	NA	0.64624	0.29985	NA	NA	NA	0.87482	0.3659	NA	NA	NA	0.22129	0.26142	NA	NA	NA	0.70713	0.62665	NA	NA	NA	0.45164
GO:0000723	telomere maintenance	0.80371	0.78267	0.74323	0.86492	0.08998	0.94689	0.98964	0.76937	0.99807	0.09372	0.777	0.5041	0.31825	0.95244	0.87199	0.18387	0.72867	0.18141	0.04933	0.72306	0.44204	0.14851	0.0802	0.07835	0.81051	0.17901	0.76938	0.60358	0.34899	0.36947
GO:0000724	double-strand break repair via homologous recombination	0.11071	0.03376	0.35157	0.87267	0.05327	0.20681	0.09306	0.48486	0.1105	0.00962	0.72998	0.2283	0.56203	0.9339	0.67399	0.90879	0.9918	0.3606	0.04414	0.9984	0.89845	0.98465	0.76618	0.31584	0.99059	0.49579	0.88716	0.0577	0.3333	0.32958
GO:0000725	recombinational repair	0.05997	0.02244	0.35157	0.87267	0.03727	0.13943	0.04564	0.48486	0.1105	0.15636	0.71571	0.1796	0.56203	0.9339	0.67399	0.91539	0.99126	0.3606	0.04414	0.99831	0.93874	0.98364	0.76618	0.31584	0.99007	0.69286	0.87958	0.0577	0.3333	0.32958
GO:0000726	non-recombinational repair	0.43989	0.26108	0.9394	0.81744	0.9426	0.45541	0.1399	0.7364	0.48076	0.39932	0.42881	0.0082	0.31051	0.7086	0.96328	0.66578	0.8588	0.40247	0.14852	0.51288	0.84645	0.99054	0.84469	0.65975	0.73887	0.31844	0.91341	0.76018	0.48711	0.18952
GO:0000729	DNA double-strand break processing	0.97393	NA	NA	NA	NA	0.95845	NA	NA	NA	NA	NA	NA	NA	NA	NA	0.28562	NA	NA	NA	NA	0.46065	NA	NA	NA	NA	NA	NA	NA	NA	NA
GO:0000741	karyogamy	1	0.05248	NA	NA	1	0.01073	NA	NA	NA	1	0.7648	NA	NA	NA	0.88433	0.98188	0.66527	NA	NA	0.99438	0.9719	NA	NA	NA	0.99482	0.55878	NA	NA	NA	0.21606
GO:0000768	syncytium formation by plasma membrane fusion	0.36551	0.15574	0.13616	0.80834	0.10347	0.99691	0.99231	0.73489	0.9526	0.90945	0.95477	0.9939	0.98824	0.99191	0.18993	0.52925	0.9612	0.9734	0.3341	0.98869	0.13543	1	0.2719	0.02578	0.19605	0.21514	0.05999	1	0.11254	0.30922
GO:0000819	sister chromatid segregation	0.32821	0.40585	0.66635	0.77124	0.06673	0.18231	0.17701	0.65977	0.64476	0.4621	0.31177	0.9611	0.59582	0.80717	0.90158	0.95303	0.2663	0.0296	0.03078	0.99442	0.68888	0.0921	0.34858	0.14279	0.99042	0.44938	0.16037	0.62996	0.15213	0.64964
GO:0000902	cell morphogenesis	0.82324	0.31076	0.64431	0.87459	0.22834	0.99816	0.92286	0.62601	0.94585	0.88195	0.98663	0.9907	0.99955	0.99999	0.9305	0.51079	0.08837	0.11182	0.0273	0.5074	0.15287	0.08513	0.03546	0.37502	0.20684	0.8109	0.0629	0.28225	0.07367	0.16252
GO:0000904	cell morphogenesis involved in differentiation	0.84332	0.14914	0.50115	0.89546	0.12148	0.99698	0.84646	0.90288	0.958	0.6526	0.97949	0.9933	0.99967	1	0.97872	0.07515	0.15717	0.1933	0.20789	0.49252	0.70234	0.03808	0.06621	0.51628	0.39083	0.35678	0.08656	0.46802	0.50236	0.38018
GO:0000910	cytokinesis	0.94311	0.87172	0.7688	0.96482	0.01976	0.8798	0.97882	0.92213	0.93677	0.80421	0.96807	0.9375	0.77048	0.94209	0.92138	0.5171	0.15126	0.80944	0.17363	0.98625	0.78901	0.72091	0.85103	0.10006	0.02159	0.46248	0.06517	0.41748	0.6024	0.38781
GO:0000912	assembly of actomyosin apparatus involved in cytokinesis	0.62068	0.34503	0.21682	0.91109	0.02191	0.53078	0.99032	0.99016	0.92866	0.61415	0.66615	0.8904	0.72159	0.6127	0.13851	0.54303	0.1559	0.81481	0.06592	0.57573	0.01307	0.01382	0.02334	0.01672	0.07106	0.01793	0.12998	0.19174	1	0.92848
GO:0000915	actomyosin contractile ring assembly	0.62068	0.34503	0.21682	0.91109	0.02191	0.53078	0.99032	0.99016	0.92866	0.61415	0.66615	0.8904	0.72159	0.6127	0.13851	0.54303	0.1559	0.81481	0.06592	0.57573	0.01307	0.01382	0.02334	0.01672	0.07106	0.01793	0.12998	0.19174	0.00547	0.92848
GO:0000916	actomyosin contractile ring contraction	0.28167	0.22402	0.31574	0.4	0.63645	0.85445	0.57036	0.52227	0.58767	0.62578	0.45849	0.0204	0.00241	0.0001	0.23654	0.19349	0.7405	0.03714	0.19049	0.54076	0.0687	0.28129	0.22664	0.06597	0.14966	0.80991	0.903	0.89382	0.8669	0.64252
GO:0000956	nuclear-transcribed mRNA catabolic process	0.30723	0.79252	0.91567	0.96947	0.20997	0.73345	0.81521	0.95558	0.96833	0.0724	0.53735	0.3419	0.61309	0.59559	0.94068	0.79071	0.23185	0.41485	0.44989	0.91824	0.27063	0.45361	0.22366	0.10397	0.905	0.15212	0.29587	0.27356	0.96434	0.47691
GO:0000959	mitochondrial RNA metabolic process	0.44687	0.84986	0.11063	0.54309	0.11869	0.18321	0.48615	0.46395	0.64291	0.08819	0.34025	0.6667	0.55777	0.72778	0.13168	0.91625	0.11208	0.7114	0.72851	0.97131	0.38643	0.18391	0.80916	0.1632	0.95538	0.67696	0.18348	0.08995	0.39672	0.80005
GO:0000963	mitochondrial RNA processing	0.59822	0.73624	0.3581	0.81868	0.30829	0.48995	0.43904	0.12659	0.57205	0.26156	0.39302	0.5945	0.77501	0.90099	0.25352	0.36018	0.19851	0.73705	0.24189	0.68542	0.21215	0.60616	0.63676	0.09997	0.62097	0.79164	0.48388	0.37841	0.30843	0.5431
GO:0000965	mitochondrial RNA 3'-end processing	0.13864	NA	NA	NA	0.01946	0.09661	NA	NA	NA	0.04396	0.26607	NA	NA	NA	0.50392	0.9624	NA	NA	NA	0.99531	0.90652	NA	NA	NA	0.99659	0.8505	NA	NA	NA	0.31081
GO:0001101	response to acid chemical	0.30007	0.06124	0.14289	0.62482	0.92761	0.12844	0.1846	0.14782	0.11121	0.92828	0.35442	0.5965	0.15961	0.32846	0.93124	0.75993	0.99966	0.9978	0.86203	0.16909	0.97897	0.82703	0.59844	0.52559	0.02493	0.22571	0.90978	0.34377	0.73889	0.10662
GO:0001109	promoter clearance during DNA-templated transcription	0.02876	0.77111	0.6763	0.50836	0.02459	0.11497	0.54356	0.52258	0.28075	0.04741	0.04656	0.5807	0.9932	0.34892	0.59594	0.89935	0.37908	0.2329	0.8794	1	0.89766	0.84047	0.87021	0.97441	0.92758	0.80497	0.68577	0.31251	0.15637	0.67856
GO:0001111	promoter clearance from RNA polymerase II promoter	0.02876	0.77111	0.6763	0.50836	0.02459	0.11497	0.54356	0.52258	0.28075	0.04741	0.04656	0.5807	0.9932	0.34892	0.59594	0.89935	0.37908	0.2329	0.8794	1	0.89766	0.84047	0.87021	0.97441	0.92758	0.80497	0.68577	0.31251	0.15637	0.67856
GO:0001112	DNA-templated transcriptional open complex formation	0.13207	0.65124	0.79099	0.04026	0.118	0.0568	0.42742	0.45826	0.05533	0.051	0.06124	0.8358	0.99592	0.71124	0.45698	0.94839	0.54559	0.41597	0.92585	0.97295	0.94751	0.86262	0.86911	0.98458	0.99927	0.79864	0.22205	0.2636	0.49055	0.8911
GO:0001113	transcriptional open complex formation at RNA polymerase II promoter	0.13207	0.65124	0.79099	0.04026	0.118	0.0568	0.42742	0.45826	0.05533	0.051	0.06124	0.8358	0.99592	0.71124	0.45698	0.94839	0.54559	0.41597	0.92585	0.97295	0.94751	0.86262	0.86911	0.98458	0.99927	0.79864	0.22205	0.2636	0.49055	0.8911
GO:0001120	protein-DNA complex remodeling	0.13207	0.65124	0.79099	0.04026	0.118	0.0568	0.42742	0.45826	0.05533	0.051	0.06124	0.8358	0.99592	0.71124	0.45698	0.94839	0.54559	0.41597	0.92585	0.97295	0.94751	0.86262	0.86911	0.98458	0.99927	0.79864	0.22205	0.2636	0.49055	0.8911
GO:0001173	DNA-templated transcriptional start site selection	0.93164	0.93042	0.74279	0.58727	0.97504	0.95521	0.91847	0.99871	0.9779	0.6766	0.78962	0.1774	0.5009	0.86772	0.9437	0.08207	0.03796	0.25586	0.0672	0.02694	0.42787	0.36602	0.27625	0.01271	0.6012	0.14905	0.83085	0.84622	0.02528	0.02068
GO:0001174	transcriptional start site selection at RNA polymerase II promoter	0.93164	0.93042	0.74279	0.58727	0.97504	0.95521	0.91847	0.99871	0.9779	0.6766	0.78962	0.1774	0.5009	0.86772	0.9437	0.08207	0.03796	0.25586	0.0672	0.02694	0.42787	0.36602	0.27625	0.01271	0.6012	0.14905	0.83085	0.84622	0.02528	0.02068
GO:0001178	regulation of transcriptional start site selection at RNA polymerase II promoter	0.93465	0.93363	0.75396	0.60601	0.97634	0.95721	0.9224	0.99878	0.97919	0.71246	0.81269	0.1202	0.61662	0.87502	0.96956	0.10461	0.04438	0.0007	0.03602	0.04765	0.00025	0.00346	0.00202	0.0229	0.65977	0.2071	0.81366	0.87776	0.03948	0.02731
GO:0001306	age-dependent response to oxidative stress	0.68398	0.75388	0.26697	NA	0.99369	NA	0.18788	0.36489	NA	NA	NA	0.5323	0.1455	NA	NA	0.57278	0.60262	0.69941	NA	0.02971	NA	0.85949	0.42662	NA	NA	NA	0.92851	0.99876	NA	NA
GO:0001408	guanine nucleotide transport	NA	0.22868	NA	NA	NA	NA	NA	NA	NA	NA	0.75208	0.9988	NA	NA	NA	NA	0.48418	NA	NA	NA	NA	NA	NA	NA	NA	0.23903	0.04299	NA	NA	NA
GO:0001504	neurotransmitter uptake	0.00726	0.30499	0.08383	0.02515	0.90185	0.29115	0.26782	0.50802	0.87792	0.56066	0.24965	0.9689	0.72176	0.28901	0.14263	0.55666	0.65726	0.95803	0.62272	0.2941	0.89197	0.56429	0.52461	0.21086	0.31506	0.6191	0.19994	0.55279	0.5596	0.61841
GO:0001505	regulation of neurotransmitter levels	0.31985	0.46474	0.07152	0.16187	0.02827	0.79713	0.78445	0.13134	0.55932	0.71801	0.87797	0.3464	0.15316	0.06721	0.13455	0.83857	0.73695	0.93033	0.4563	0.83688	0.44211	0.57443	0.98923	0.56672	0.50136	0.27607	0.80308	0.94644	0.30422	0.64197
GO:0001510	RNA methylation	0.97361	0.88192	0.99727	0.91242	0.85688	0.98376	0.97701	0.97354	0.98574	0.77472	0.09228	0.6495	0.9974	0.78595	0.60392	0.04125	0.2746	0.00083	0.13241	0.10891	0.27148	0.34191	0.1174	0.14422	0.2078	0.73134	0.05636	0.04926	0.36728	0.43036
GO:0001514	selenocysteine incorporation	0.71446	0.14688	0.35731	0.94212	0.67364	0.84714	0.50797	0.47421	0.8105	0.35948	0.29316	0.2407	0.61766	0.50579	0.90519	0.45029	0.28484	0.40351	0.29076	0.10218	0.32791	0.34129	0.55307	0.50352	0.63827	0.5404	0.9049	0.12267	0.4697	0.1059
GO:0001516	prostaglandin biosynthetic process	0.18301	0.22803	0.25367	0.40497	0.94218	0.61857	0.65379	0.90018	0.6591	0.97561	0.84009	0.7264	0.78209	0.54119	NA	0.47542	0.76957	0.70272	0.26106	0.37363	0.1988	0.2507	0.44411	0.28076	0.13642	0.20841	0.05371	0.29925	0.85237	NA
GO:0001522	pseudouridine synthesis	0.99472	0.90804	0.98361	0.24215	0.98036	0.99926	0.89688	0.97661	0.51247	0.34535	0.6201	0.0793	0.84539	0.86032	0.48607	0.05371	0.0077	0.01989	0.45644	0.09329	0.07288	0.20114	0.2598	0.2101	0.30649	0.63071	0.39537	0.38896	0.30755	0.27271
GO:0001523	retinoid metabolic process	NA	NA	NA	0.22982	NA	NA	NA	NA	0.46946	NA	NA	NA	NA	0.22601	NA	NA	NA	NA	0.68367	NA	NA	NA	NA	0.6885	NA	NA	NA	NA	0.60064	NA
GO:0001556	oocyte maturation	0.31471	0.73516	NA	NA	0.10759	0.33998	NA	NA	NA	0.06124	0.43348	NA	NA	NA	0.38292	0.95029	0.62898	NA	NA	0.76207	0.92652	NA	NA	NA	0.98503	0.40451	NA	NA	NA	0.81482
GO:0001558	regulation of cell growth	0.39524	0.27757	0.38722	0.9596	0.04818	0.96165	0.7038	0.37871	0.68964	0.85476	0.96952	0.9985	0.88182	0.92572	0.88918	0.68728	0.40273	0.4417	0.16163	0.76001	0.48534	0.34318	0.20986	0.20147	0.27148	0.62902	0.04754	0.09259	0.36077	0.14892
GO:0001561	fatty acid alpha-oxidation	0.84656	NA	0.53743	NA	0.43185	0.83397	NA	0.05624	NA	0.85525	0.48335	NA	0.58898	NA	0.1706	0.79097	NA	0.89896	NA	0.83926	0.69011	NA	0.9921	NA	0.22863	0.8442	NA	0.6838	NA	0.97034
GO:0001578	microtubule bundle formation	0.18422	0.00711	0.02976	0.67895	0.00427	0.93134	0.41539	0.06581	0.06811	0.02619	0.88511	0.86	0.9043	0.95616	0.65958	0.72128	0.99482	0.92352	0.03862	0.99924	0.13316	0.77199	0.713	0.79223	0.97891	0.52567	0.15514	0.16991	0.0007	0.21452
GO:0001580	detection of chemical stimulus involved in sensory perception of bitter taste	NA	NA	NA	0.37185	NA	NA	NA	NA	NA	NA	NA	NA	NA	NA	NA	NA	NA	NA	0.18725	NA	NA	NA	NA	NA	NA	NA	NA	NA	NA	NA
GO:0001654	eye development	0.23816	0.35469	0.27008	0.63092	0.12905	0.93599	0.86977	0.79452	0.82108	0.55556	0.97863	0.9825	0.9714	0.9645	0.994	0.67169	0.42626	0.06723	0.06441	0.99421	0.59589	0.20554	0.15126	0.02191	0.91351	0.12486	0.03232	0.03223	0.08695	0.0712
GO:0001655	urogenital system development	0.21707	0.81603	0.40283	0.82983	0.52493	0.68384	0.8469	0.53729	0.47513	0.44219	0.99784	0.9783	0.8226	0.9594	0.97803	0.19852	0.3551	0.71205	0.3877	0.78938	0.45533	0.30085	0.68349	0.05133	0.88683	0.10763	0.13808	0.24608	0.02433	0.18343
GO:0001659	temperature homeostasis	0.43429	0.13953	0.16873	0.8158	0.18853	0.86464	0.67786	0.54557	0.94087	0.1234	0.89195	0.8376	0.96494	0.92421	0.99448	0.53412	0.98005	0.4756	0.48479	0.96767	0.36087	0.63148	0.76908	0.12098	0.49324	0.39687	0.51117	0.25251	0.74552	0.17906
GO:0001661	conditioned taste aversion	0.04365	0.21168	NA	0.80416	NA	0.36774	0.4721	NA	0.15154	NA	0.85568	0.9802	NA	0.99673	NA	0.64619	0.91425	NA	0.00134	NA	0.90745	0.8017	NA	0.84848	NA	0.2248	0.00387	NA	0.26833	NA
GO:0001666	response to hypoxia	0.58597	0.64197	0.9976	0.95692	0.93629	0.91203	0.21752	0.85675	0.89952	0.76456	0.45174	0.3943	0.42647	0.07375	0.77007	0.43736	0.21441	0.09493	0.03139	0.03842	0.27106	0.90648	0.46349	0.32783	0.07982	0.54945	0.70113	0.18265	0.35394	0.4995
GO:0001667	ameboidal-type cell migration	0.96691	0.64711	0.59022	0.88722	0.1983	0.89892	0.97008	0.9848	0.99215	0.97759	0.97172	0.2125	0.63938	0.44572	0.61669	0.33007	0.31405	0.33525	0.14002	0.90751	0.00482	0.05508	0.20709	0.02478	0.36	0.30082	0.14535	0.27318	0.25888	0.0539
GO:0001672	regulation of chromatin assembly or disassembly	0.78415	0.15222	0.43766	0.89402	0.20395	0.85974	0.87105	0.68907	0.87115	0.05808	0.8908	0.8534	0.85219	0.52677	0.8133	0.07375	0.1039	0.04466	0.01034	0.87967	0.03157	0.41816	0.33358	0.0605	0.95691	0.44465	0.47433	0.11256	0.3622	0.07682
GO:0001676	long-chain fatty acid metabolic process	0.19809	0.34437	0.39979	0.06211	0.15904	0.04803	0.33754	0.90875	0.16885	0.99949	0.02496	0.0155	0.00558	0.14256	0.00059	0.50553	0.26436	0.39353	0.38314	0.38403	0.32688	0.31959	0.56176	0.42361	0.0095	0.11745	0.17109	0.43866	0.24672	0.99996
GO:0001700	embryonic development via the syncytial blastoderm	0.64942	0.16428	0.16052	0.91271	0.02807	0.85693	0.73012	0.62177	0.77478	0.88339	0.99305	0.999	0.18734	0.99606	0.28391	0.7091	0.96065	0.66675	0.2466	0.90274	0.17436	0.40541	0.54007	0.66009	0.20748	0.11561	0.64551	0.08518	0.35394	0.7534
GO:0001703	gastrulation with mouth forming first	0.7456	0.69039	0.64224	0.88641	0.78217	0.55861	0.48296	0.13801	0.06187	0.51227	0.99809	0.9566	0.82707	0.97178	0.82942	0.29749	0.21906	0.51472	0.06558	0.41887	0.88399	0.81904	0.90515	0.73145	0.7639	1	0.0181	0.04974	0.18248	0.61881
GO:0001704	formation of primary germ layer	0.99919	0.76891	0.96979	0.9932	0.99902	0.86461	0.60355	0.782	0.75427	0.9225	0.99928	0.7069	0.18726	0.96496	0.97533	0.02652	0.22976	0.40877	0.43696	0.08012	0.38397	0.51264	0.29449	0.17108	0.50336	0.17732	0.51869	0.11559	0.01532	0.11004
GO:0001705	ectoderm formation	0.99713	0.19069	NA	NA	0.59697	0.02439	0.06948	NA	NA	0.15812	0.99911	NA	NA	NA	0.43732	0.1204	0.36347	NA	NA	0.7303	0.65113	0.81968	NA	NA	0.98922	0.01609	NA	NA	NA	0.28569
GO:0001706	endoderm formation	NA	0.50356	0.74437	0.79522	0.82513	NA	0.67807	0.65169	0.44656	NA	NA	NA	NA	NA	NA	NA	0.17181	0.21095	0.62548	0.55201	NA	0.6473	0.74164	0.27398	NA	NA	NA	NA	NA	NA
GO:0001707	mesoderm formation	0.9814	0.9664	0.99349	0.99518	0.99913	1	0.67425	0.88368	0.94868	1	0.97173	0.4339	0.37659	0.90433	0.98014	0.12226	0.08015	0.26169	0.51139	0.03787	0.20163	0.13162	0.05394	0.26719	0.10919	0.12106	0.27252	0.13279	0.06131	0.27936
GO:0001708	cell fate specification	0.76195	0.92697	0.9088	0.93459	0.30345	0.57683	0.24653	0.12245	0.78892	0.22672	0.97723	0.9994	0.9824	0.99482	0.94892	0.45685	0.11036	0.10815	0.12499	0.90403	0.5621	0.81127	0.92026	0.11553	0.71488	0.01745	0.01758	0.23298	0.01475	0.13176
GO:0001709	cell fate determination	0.96184	0.89793	0.86644	0.82141	0.33178	0.99256	0.94345	0.92418	0.87455	0.82762	0.99327	0.3714	0.85092	0.78105	0.99636	0.12209	0.12347	0.31288	0.00217	0.93687	0.0062	0.0899	0.28852	0.06874	0.60731	0.04107	0.11099	0.1498	0.02132	0.13302
GO:0001712	ectodermal cell fate commitment	0.99713	0.19069	NA	NA	0.59697	0.02439	0.06948	NA	NA	0.15812	0.99911	NA	NA	NA	0.43732	0.1204	0.36347	NA	NA	0.7303	0.65113	0.81968	NA	NA	0.98922	0.01609	NA	NA	NA	0.28569
GO:0001736	establishment of planar polarity	0.79409	0.79612	0.43622	0.89584	0.05231	0.79381	0.73672	0.55163	0.83567	0.40866	0.98106	0.9982	0.91304	0.99936	0.99581	0.53424	0.02228	0.63509	0.09077	0.92995	0.17624	0.34756	0.57882	0.53545	0.64511	0.00059	0.00233	0.2344	0.04836	0.22024
GO:0001737	establishment of imaginal disc-derived wing hair orientation	0.90481	0.61147	0.57471	0.91919	0.3607	0.86471	0.95615	0.64431	0.83494	0.33861	0.95778	0.9945	0.33224	0.93252	0.86489	0.14021	0.06453	0.55706	0.13037	0.95127	0.45908	0.13553	0.11392	0.45197	0.78233	0.00721	0.05123	0.69362	2.60E-05	0.47767
GO:0001738	morphogenesis of a polarized epithelium	0.63238	0.83749	0.30344	0.88253	0.01907	0.78584	0.87459	0.57144	0.85277	0.31057	0.97985	0.9981	0.8824	0.99932	0.9833	0.41653	0.05538	0.61685	0.02665	0.98791	0.17757	0.36737	0.34511	0.46581	0.63865	0.56689	0.03018	0.13172	0.09208	0.15296
GO:0001742	oenocyte differentiation	0.91985	0.79111	0.74128	0.67925	NA	0.77484	0.05762	0.65737	0.44597	NA	0.98108	0.9927	0.9998	0.99672	NA	0.0729	0.36023	0.08763	0.74844	NA	0.19499	0.81567	0.84733	0.92096	NA	0.03924	0.0823	0.11533	0.04194	NA
GO:0001744	optic lobe placode formation	NA	NA	NA	0.17178	NA	NA	NA	NA	0.45596	NA	NA	NA	NA	0.38965	NA	NA	NA	NA	0.93611	NA	NA	NA	NA	0.82261	NA	NA	NA	NA	0.75623	NA
GO:0001745	compound eye morphogenesis	0.35577	0.46252	0.39353	0.51937	0.23791	0.90146	0.64139	0.6753	0.94685	0.64504	0.98194	0.9719	0.98881	0.99315	0.9983	0.60993	0.50913	0.06857	0.00307	0.99885	0.87684	0.20654	0.22579	0.05669	0.93347	0.1472	0.07368	0.02256	0.088	0.08311
GO:0001746	Bolwig's organ morphogenesis	0.61085	0.17821	0.79949	0.27373	0.60279	0.89556	NA	0.71118	0.74109	0.60675	0.98108	0.9948	0.99167	0.68762	0.07865	0.05437	0.55038	0.33194	0.30584	0.31841	0.67258	NA	0.68903	0.21692	0.35555	0.07988	0.05976	0.10695	0.03998	0.52457
GO:0001748	optic lobe placode development	0.99211	0.43049	0.92366	0.9225	0.5614	0.73662	0.29426	0.51906	0.84011	0.96662	0.98545	0.8946	0.38871	0.9993	0.98924	0.01008	0.11227	0.31669	0.0359	0.51515	0.49752	0.94768	0.90987	0.51742	0.15886	0.01818	0.01179	0.76467	0.04772	0.01417
GO:0001751	compound eye photoreceptor cell differentiation	0.29717	0.49767	0.31722	0.54222	0.0376	0.95441	0.75612	0.59739	0.91436	0.74594	0.97835	0.9658	0.87154	0.99765	0.99882	0.17612	0.00595	0.13446	0.01291	0.96244	0.00171	0.07721	0.16844	0.09217	0.78421	0.03014	0.07118	0.23198	0.11466	0.12036
GO:0001752	compound eye photoreceptor fate commitment	0.41505	0.51571	0.21229	0.95776	0.03372	0.85098	0.92349	0.513	0.80192	0.69498	0.97167	0.9496	0.59102	0.99041	0.52384	0.32258	0.25076	0.37149	0.03964	0.89163	0.0115	0.26811	0.60299	0.87682	0.89515	0.00538	0.09165	0.38118	0.10072	0.18374
GO:0001754	eye photoreceptor cell differentiation	0.26349	0.47952	0.27397	0.51126	0.02031	0.95295	0.74107	0.56099	0.90478	0.67125	0.97566	0.9147	0.9049	0.9969	0.99879	0.14954	0.62551	0.15886	0.0088	0.97333	0.47665	0.06376	0.12514	0.07855	0.80234	0.04605	0.0757	0.18228	0.07989	0.06477
GO:0001763	morphogenesis of a branching structure	0.56815	0.54705	0.78688	0.62076	0.47016	0.58115	0.55637	0.51504	0.80315	0.77735	0.9947	0.7967	0.66919	0.99945	0.96398	0.07652	0.50706	0.31979	0.02381	0.71966	0.42277	0.0367	0.58353	0.21422	0.62324	0.42182	0.03188	0.57197	0.22526	0.29016
GO:0001764	neuron migration	0.47372	0.48944	0.80653	0.9539	0.89595	1	0.99941	0.88342	0.83708	1	0.70947	0.9688	0.50081	0.91938	0.12185	0.19118	0.42679	0.28574	0.00919	0.23578	0.13203	0.07739	0.25603	0.16817	0.05868	0.05991	0.09817	0.58172	0.31662	0.86811
GO:0001775	cell activation	0.36125	0.87044	0.34767	0.90114	0.02196	0.27098	0.70914	0.79755	0.73419	0.74868	0.51813	0.4596	0.57444	0.56692	0.33324	0.32869	0.03083	0.2532	0.02712	0.33022	0.05962	0.06975	0.01701	0.10105	0.01935	0.64795	0.42518	0.80504	0.06771	0.59363
GO:0001838	embryonic epithelial tube formation	0.04456	0.81675	0.10372	NA	0.8192	NA	0.40945	0.03892	NA	0.45718	0.08253	0.1282	NA	NA	0.07761	0.99127	0.25861	0.99735	NA	0.31992	NA	0.73119	0.99727	NA	0.89608	0.99476	0.99654	NA	NA	0.78821
GO:0001845	phagolysosome assembly	0.0821	0.27254	0.87024	0.1487	0.24853	0.52073	0.84906	0.47905	0.74004	0.95015	0.08557	0.211	0.2901	0.05453	0.51777	0.2714	0.83815	0.52004	0.15926	0.96304	0.10238	0.26009	0.36224	0.63276	0.24169	0.44703	0.84973	0.73967	0.36408	0.59176
GO:0001881	receptor recycling	0.75081	0.80038	NA	0.98227	0.36214	0.55076	0.78363	NA	0.52705	0.74601	0.24427	0.6682	NA	0.96675	0.35363	0.27183	0.3082	NA	0.12694	0.55305	0.19795	0.1266	NA	0.22231	0.12514	0.90362	0.38114	NA	0.41017	0.60155
GO:0001885	endothelial cell development	0.91939	0.93206	0.32463	0.81109	0.04401	0.45595	0.10474	0.41261	0.45615	0.64349	0.98256	0.9218	0.14533	0.4455	0.35529	0.30742	0.66957	0.86364	0.54508	0.67432	0.78195	0.96421	0.51951	0.26648	0.4746	0.00451	0.11885	0.74756	0.64695	0.65595
GO:0001894	tissue homeostasis	0.70479	0.64521	0.60228	0.60846	0.06622	0.82877	0.22417	0.96698	0.91704	0.82225	0.74081	0.996	0.78868	0.95948	0.4493	0.35169	0.42396	0.20979	0.06767	0.53878	0.07066	0.22764	0.16966	0.20793	0.25053	0.39995	0.06863	0.00987	0.42761	0.13485
GO:0001895	retina homeostasis	0.73299	0.71395	0.81693	0.48542	0.62826	0.8086	0.07845	0.94494	0.83588	0.47562	0.03038	0.7015	0.8749	0.728	0.14718	0.68256	0.12919	0.05316	0.07009	0.85908	0.36004	0.30486	0.08043	0.21503	0.47631	0.41936	0.48244	0.06748	0.70908	0.36739
GO:0001932	regulation of protein phosphorylation	0.42433	0.38273	0.34082	0.50466	0.13275	0.74268	0.84278	0.33992	0.60618	0.7958	0.51061	0.9398	0.99939	0.93354	0.96945	0.53514	0.99271	0.09547	0.22228	0.75501	0.14284	0.03118	0.08891	0.03866	0.30226	0.00974	0.03318	0.02734	0.15116	0.02863
GO:0001933	negative regulation of protein phosphorylation	0.74601	0.68031	0.60471	0.50981	0.43444	0.95354	0.59326	0.64636	0.84272	0.81001	0.79538	0.9189	0.91114	0.96146	0.2826	0.60407	0.19547	0.38831	0.1022	0.86776	0.01968	0.12225	0.17126	0.20932	0.02959	0.02765	0.52065	0.08777	0.42754	0.16902
GO:0001934	positive regulation of protein phosphorylation	0.39615	0.46996	0.39632	0.66409	0.17543	0.84621	0.94596	0.28405	0.81246	0.70547	0.64703	0.2599	0.74906	0.47056	0.82695	0.11308	0.43729	0.19423	0.31251	0.4618	0.28874	0.02668	0.10699	0.06292	0.29486	0.01741	0.09358	0.10638	0.26425	0.01292
GO:0001952	regulation of cell-matrix adhesion	0.886	0.66225	0.71305	0.96406	0.31247	0.96239	0.99614	0.85341	0.88824	0.83835	0.89144	0.5853	0.53319	0.98794	0.96724	0.45457	0.58324	0.28889	0.27219	0.94985	0.20082	0.11823	0.74701	0.07625	0.37462	0.09036	0.22258	0.51747	0.06019	0.19399
GO:0001954	positive regulation of cell-matrix adhesion	0.981	0.92074	0.79826	0.97293	NA	0.79186	0.9979	0.99451	0.90009	NA	NA	NA	0.85762	0.99138	NA	0.39522	0.09337	0.0595	0.05374	NA	0.52448	0.02295	0.23065	0.09522	NA	NA	NA	0.64475	0.01027	NA
GO:0001956	positive regulation of neurotransmitter secretion	0.91241	0.76046	0.69818	0.54573	0.87475	0.76391	0.96495	0.90845	0.94391	0.95736	0.90183	0.703	0.78409	0.28494	0.64018	0.088	0.25233	0.27697	0.11184	0.29678	0.05205	0.17973	0.19913	0.16221	0.28335	0.45766	0.57292	0.10971	0.33795	0.72924
GO:0001963	"synaptic transmission, dopaminergic"	0.26986	0.25473	0.57231	0.11485	0.02752	0.63209	0.04747	0.143	0.08273	0.04556	0.26395	0.523	0.61527	0.65298	0.33178	0.82917	0.55085	0.73796	0.60037	0.97674	0.80059	0.53064	0.99159	0.91945	0.52727	0.95112	0.58518	0.80256	0.81455	0.55288
GO:0001964	startle response	0.14118	0.15462	0.91171	0.51318	0.10827	0.37789	0.33807	0.56196	0.09167	0.25427	0.89789	0.9615	0.90439	0.92131	0.11696	0.90855	0.91123	0.14335	0.23628	0.9891	0.50769	0.27465	0.33643	0.97888	0.72451	0.10328	0.24487	0.32336	0.06891	0.8647
GO:0002009	morphogenesis of an epithelium	0.82313	0.95048	0.42954	0.90737	0.02955	0.7291	0.89044	0.89679	0.85941	0.17833	0.97621	0.9918	0.99552	0.81007	0.98765	0.22593	0.14083	0.33807	0.37145	0.9568	0.09727	0.8172	0.09145	0.64095	0.81625	0.23867	0.12821	0.11861	0.358	0.04306
GO:0002011	morphogenesis of an epithelial sheet	0.61048	0.9243	0.90546	0.86819	0.03419	0.85606	0.26418	0.70377	0.34917	0.02012	0.96253	0.7581	0.61499	0.88311	0.974	0.3199	0.57025	0.44146	0.03431	0.89127	0.24522	0.40996	0.70203	0.86544	0.69673	0.0108	0.39445	0.34737	0.02423	0.32244
GO:0002027	regulation of heart rate	0.82844	0.30376	0.20675	0.56257	0.66861	0.6678	0.43052	0.28109	0.53435	0.98856	0.14122	NA	0.09333	0.98199	0.62145	0.12449	0.20596	0.36572	0.32309	0.41811	0.59863	0.86176	0.9841	0.8331	0.1545	0.99111	NA	0.88631	0.44355	0.58081
GO:0002052	positive regulation of neuroblast proliferation	0.25295	0.37055	0.64713	0.81751	0.07227	0.71771	0.80726	0.97482	0.12287	0.4604	0.88746	0.6648	0.85001	0.9125	0.20575	0.81771	0.66613	0.62705	0.17561	0.99757	0.63136	0.08754	0.14345	0.64478	0.86058	0.04601	0.32054	0.59001	0.42826	0.56529
GO:0002064	epithelial cell development	0.57365	0.28498	0.65179	0.93189	0.3883	0.87127	0.92308	0.966	0.89391	0.9215	0.95804	0.8034	0.71257	0.91412	0.91323	0.03058	0.01435	0.13694	0.40682	0.63376	0.47092	0.10101	0.68619	0.14263	0.33333	0.54818	0.35934	0.29793	0.35443	0.91697
GO:0002065	columnar/cuboidal epithelial cell differentiation	0.68179	0.21188	0.81935	0.92733	0.84638	0.89721	0.9284	0.97444	0.88659	0.905	0.91398	0.6154	0.67515	0.9342	0.9297	0.02434	0.01175	0.09528	0.5678	0.65509	0.15135	0.1126	0.68978	0.05718	0.34522	0.62569	0.44372	0.38108	0.37363	0.92645
GO:0002066	columnar/cuboidal epithelial cell development	0.59524	0.20016	0.71888	0.93457	0.36876	0.89421	0.92887	0.97557	0.89147	0.90408	0.91566	0.6154	0.67878	0.93507	0.9297	0.03019	0.01477	0.11835	0.91	0.69266	0.9786	0.11071	0.81821	0.06673	0.37198	0.24189	0.44372	0.38935	0.362	0.92645
GO:0002090	regulation of receptor internalization	0.52414	0.48572	NA	0.84264	0.41371	0.31226	0.11486	NA	0.01926	0.28003	0.85982	0.2678	NA	0.89597	0.37314	0.48615	0.54632	NA	0.06183	0.06232	0.50821	0.57784	NA	0.72016	0.472	0.25073	0.38243	NA	0.73696	0.66939
GO:0002092	positive regulation of receptor internalization	0.52414	0.48572	NA	0.84264	0.41371	0.31226	0.11486	NA	0.01926	0.28003	0.85982	0.2678	NA	0.89597	0.37314	0.48615	0.54632	NA	0.06183	0.06232	0.50821	0.57784	NA	0.72016	0.472	0.25073	0.38243	NA	0.73696	0.66939
GO:0002118	aggressive behavior	0.76415	0.9076	0.63627	0.97186	0.58829	0.09205	0.12253	0.48503	0.42972	0.92373	0.25735	0.7432	0.8325	0.83015	0.38958	0.63014	0.09711	0.3739	0.00203	0.32052	0.7958	0.59721	0.84475	0.42705	0.19816	0.06194	0.06309	0.30306	0.14689	0.70494
GO:0002121	inter-male aggressive behavior	0.77738	0.95049	0.38414	0.94594	0.41143	0.43003	0.57351	0.64125	0.55318	0.7938	0.43489	0.8462	0.81032	0.8641	0.32692	0.51106	0.08867	0.48625	0.04222	0.46584	0.77976	0.41224	0.60718	0.31575	0.3128	0.07662	0.02848	0.28752	0.08651	0.65368
GO:0002164	larval development	0.73408	0.91356	0.71235	0.7314	0.20691	0.81147	0.85802	0.77076	0.37281	0.07651	0.99022	0.8579	0.99909	0.98276	0.86682	0.68516	0.65746	0.90626	0.09127	0.65878	0.23016	0.93889	0.06962	0.68025	0.9417	0.13231	0.74404	0.13756	0.04414	0.21685
GO:0002165	instar larval or pupal development	0.45022	0.92244	0.32919	0.97298	0.07131	0.15799	0.48883	0.5521	0.66998	0.22979	0.96072	0.9886	0.998	0.98512	0.79382	0.11593	0.74237	0.93135	0.58806	0.95423	0.2768	0.77897	0.66675	0.55142	0.58171	0.2589	0.60234	0.04756	0.02875	0.57613
GO:0002168	instar larval development	0.74254	0.68642	0.89599	0.56705	0.4751	0.79218	0.89566	0.53575	0.74538	0.74012	0.92731	0.3563	0.90345	0.92758	0.64744	0.75255	0.48412	0.93182	0.00454	0.10817	0.18484	0.85988	0.1827	0.25442	0.63875	0.1289	0.5151	0.24901	0.23235	0.5679
GO:0002181	cytoplasmic translation	0.58556	0.51337	0.92835	0.0024	0.91903	0.96087	0.94883	0.99162	0.85432	0.85851	1.20E-08	0.0678	2.10E-08	1.90E-06	0.90044	5.10E-15	5.10E-18	5.70E-24	0.01172	1.50E-27	1.70E-25	4.50E-23	< 1e-30	1.20E-24	1.10E-18	0.36842	7.60E-05	0.04449	0.11917	8.30E-13
GO:0002183	cytoplasmic translational initiation	0.78925	0.68302	0.95696	0.05366	0.74216	0.5367	0.52092	0.39704	0.93722	0.36844	0.04906	0.6969	0.40565	0.73961	0.92523	0.16836	0.19831	0.13627	0.64937	0.18977	0.41335	0.39208	0.08255	0.0947	0.68079	0.39771	0.02172	0.22537	0.24985	0.7314
GO:0002190	cap-independent translational initiation	0.73947	0.7759	0.97363	0.28931	0.89712	0.41091	0.64792	0.70953	0.90323	0.64767	0.20679	0.6697	0.71917	0.66863	0.95269	0.08851	0.1974	0.01652	0.13449	0.0871	0.32607	0.30065	0.02817	0.0278	0.45167	0.6317	0.13135	0.14373	0.37141	1
GO:0002192	IRES-dependent translational initiation	0.73947	0.7759	0.97363	0.28931	0.89712	0.41091	0.64792	0.70953	0.90323	0.64767	0.20679	0.6697	0.71917	0.66863	0.95269	0.08851	0.1974	0.01652	0.13449	0.0871	0.32607	0.30065	0.02817	0.0278	0.45167	0.6317	0.13135	0.14373	0.37141	1
GO:0002213	defense response to insect	0.08211	0.45544	0.1833	NA	0.31781	0.31303	0.19636	0.41063	NA	0.54947	0.99289	0.2424	0.99716	NA	0.58547	0.75335	0.75556	0.75729	NA	0.27582	0.89768	0.79519	0.53692	NA	0.44368	0.11413	0.73041	0.18645	NA	0.65244
GO:0002218	activation of innate immune response	0.43073	0.24651	0.13157	0.60567	0.01382	0.18033	0.12663	0.04957	0.04001	0.07484	0.78228	0.2456	0.03984	0.72233	0.24848	0.2744	0.12319	0.49347	0.07182	0.58663	0.45203	0.45817	0.94474	0.62073	0.87541	0.33887	0.90393	0.55119	0.48596	0.44127
GO:0002220	innate immune response activating cell surface receptor signaling pathway	NA	NA	NA	NA	0.30384	NA	NA	NA	NA	NA	NA	NA	NA	NA	NA	NA	NA	NA	NA	0.71299	NA	NA	NA	NA	NA	NA	NA	NA	NA	NA
GO:0002221	pattern recognition receptor signaling pathway	0.24341	0.37437	0.27306	0.71798	0.01078	0.26185	0.27741	0.0986	0.08505	0.07703	0.67478	0.2775	0.02591	0.65856	0.13065	0.37816	0.09884	0.14432	0.06751	0.65808	0.18209	0.439	0.66582	0.33195	0.3425	0.42375	0.95969	0.62753	0.36906	0.3443
GO:0002224	toll-like receptor signaling pathway	0.27429	0.30209	0.18301	0.54406	0.01688	0.17594	0.16614	0.11684	0.0965	0.05365	0.42178	0.2754	0.03214	0.60652	0.20316	0.46498	0.13433	0.12731	0.07265	0.59477	0.17818	0.47125	0.73869	0.22156	0.56127	0.45587	0.94471	0.65088	0.3845	0.29267
GO:0002225	positive regulation of antimicrobial peptide production	0.43532	0.12167	0.46673	0.27068	0.00848	0.35969	0.58676	0.27117	0.39579	0.24463	0.95828	0.9529	0.99983	0.80233	0.95977	0.68531	0.99353	0.9961	0.57608	0.99586	1	0.54276	0.99568	0.9994	0.99958	0.05123	0.22483	0.04824	0.0333	0.21512
GO:0002227	innate immune response in mucosa	0.79622	0.66138	NA	0.51402	0.03056	0.69305	NA	NA	0.66729	0.98964	0.9573	NA	NA	0.69886	0.50813	0.58348	0.48138	NA	0.14423	0.53628	0.23301	NA	NA	0.69352	0.05371	0.05681	NA	NA	0.89427	0.4453
GO:0002230	positive regulation of defense response to virus by host	NA	0.80711	0.5551	0.99454	NA	NA	0.94315	0.39745	0.74746	NA	NA	0.5451	0.99995	0.76299	NA	NA	0.22024	0.29632	0.13326	NA	NA	0.20071	0.73888	0.30701	NA	NA	0.18205	0.02335	0.21896	NA
GO:0002237	response to molecule of bacterial origin	0.78004	0.12136	0.49358	0.93535	0.28327	0.4933	0.23501	0.0341	0.89538	0.03474	0.9997	0.887	0.87523	0.99951	0.83777	0.75771	0.99654	0.71277	0.77792	0.60279	0.82298	0.86785	0.86533	0.27356	0.75892	0.03702	0.52338	0.49856	0.02858	0.17831
GO:0002238	response to molecule of fungal origin	NA	NA	NA	0.86299	NA	NA	NA	NA	0.53148	NA	NA	NA	NA	NA	NA	NA	NA	NA	0.4621	NA	NA	NA	NA	0.65625	NA	NA	NA	NA	NA	NA
GO:0002244	hematopoietic progenitor cell differentiation	0.91019	0.93454	0.9457	0.5273	0.8157	0.96869	0.96793	0.40117	0.92461	0.83995	0.459	0.1185	0.14556	0.03324	0.11546	0.38747	0.07142	0.05959	0.10126	0.36024	0.29366	0.0415	0.24182	0.45714	0.27202	0.85431	0.44498	0.91136	0.67605	0.68789
GO:0002251	organ or tissue specific immune response	0.81846	0.87154	0.47216	0.89057	1	0.72076	0.93797	0.69846	0.81431	0.99182	0.98732	0.9998	0.65757	0.71877	0.29361	0.20895	0.31283	0.88519	0.43449	0.76101	0.2213	0.09659	0.62042	0.46991	0.27727	1	0.03717	0.72173	0.4927	0.2312
GO:0002252	immune effector process	0.83214	0.68258	0.82758	0.95736	0.37857	0.32038	0.05834	0.10807	0.24516	0.24522	0.95349	0.6852	0.99478	0.9786	0.92472	0.04265	0.31268	0.29116	0.01686	0.8505	0.6265	0.61206	0.49608	0.64687	0.66855	0.08536	0.79279	0.04344	0.06758	0.21938
GO:0002253	activation of immune response	0.43073	0.24651	0.13157	0.60567	0.01382	0.18033	0.12663	0.04957	0.04001	0.07484	0.78228	0.2456	0.03984	0.72233	0.24848	0.2744	0.12319	0.49347	0.07182	0.58663	0.45203	0.45817	0.94474	0.62073	0.87541	0.33887	0.90393	0.55119	0.48596	0.44127
GO:0002274	myeloid leukocyte activation	0.83509	0.99087	0.08057	0.52248	0.01311	0.37158	0.84773	0.55758	0.52201	0.99638	0.31343	0.2261	0.11877	0.31062	0.0755	0.15139	0.03946	0.78389	0.45536	0.76034	0.35635	0.54548	0.34999	0.69646	0.2433	0.39117	0.63593	0.94989	0.10463	0.89777
GO:0002376	immune system process	0.41368	0.19793	0.20571	0.75298	0.24178	0.34257	0.08042	0.061	0.03064	0.10359	0.97503	0.9735	0.9992	0.99741	0.99237	0.09694	0.71186	0.73321	0.8386	0.96026	0.52908	0.77206	0.62461	0.39969	0.97085	0.29555	0.57098	0.46706	0.21011	0.09001
GO:0002385	mucosal immune response	0.81846	0.87154	0.47216	0.89057	0.00156	0.72076	0.93797	0.69846	0.81431	0.99182	0.98732	0.9998	0.65757	0.71877	0.29361	0.20895	0.31283	0.88519	0.43449	0.76101	0.2213	0.09659	0.62042	0.46991	0.27727	0.00114	0.03717	0.72173	0.4927	0.2312
GO:0002429	immune response-activating cell surface receptor signaling pathway	NA	NA	NA	NA	0.30384	NA	NA	NA	NA	NA	NA	NA	NA	NA	NA	NA	NA	NA	NA	0.71299	NA	NA	NA	NA	NA	NA	NA	NA	NA	NA
GO:0002433	immune response-regulating cell surface receptor signaling pathway involved in phagocytosis	0.95302	0.99931	0.12695	0.90114	0.04356	0.75174	0.99795	0.75642	0.95314	0.99994	0.69426	0.4596	0.39523	0.56692	0.24813	0.15587	0.01725	0.47664	0.06275	0.86712	0.30377	0.03403	0.47274	0.31059	0.11769	0.23614	0.68091	0.75457	0.00304	0.45429
GO:0002440	production of molecular mediator of immune response	0.48697	0.05851	0.49085	0.5965	0.03892	0.28474	0.02986	0.06313	0.11862	0.05424	0.99491	0.9813	0.99967	0.9809	0.9889	0.44969	0.9796	0.99852	0.07858	0.98134	0.9662	0.80717	0.92627	0.95368	0.99085	1	0.3778	0.03372	0.06001	0.35027
GO:0002520	immune system development	0.57027	0.42223	0.41654	0.81079	0.14338	0.73611	0.17784	0.2193	0.61004	0.01869	0.99421	0.1174	0.74809	0.76238	0.78767	0.23761	0.35061	0.23476	0.0929	0.71862	0.41912	0.45432	0.4121	0.41458	0.99061	0.21546	0.22219	0.31045	0.04534	0.31776
GO:0002682	regulation of immune system process	0.32496	0.08178	0.2697	0.69322	0.15539	0.50425	0.33458	0.17875	0.24257	0.12409	0.93047	0.8777	0.99883	0.93276	0.88732	0.44699	0.59515	0.64201	0.59162	0.98413	0.5976	0.59637	0.91911	0.65822	0.96308	0.04234	0.87969	0.63936	0.20074	0.05973
GO:0002683	negative regulation of immune system process	0.66818	0.12945	0.11171	0.62977	0.01024	0.94924	0.55941	0.46734	0.74277	0.24867	0.9756	0.0388	0.65391	0.48875	0.68052	0.51535	0.31365	0.91232	0.21338	0.5269	0.04715	0.25365	0.14343	0.50099	0.72427	0.22947	0.90339	0.47226	0.20427	0.03331
GO:0002684	positive regulation of immune system process	0.79686	0.30442	0.09545	0.68734	0.26396	0.57073	0.32674	0.19565	0.19433	0.1596	0.98443	0.9934	0.81152	0.8254	0.58005	0.37694	0.15255	0.95522	0.2566	0.83514	0.66796	0.66374	0.99012	0.99751	0.73553	0.02311	0.45667	0.12956	0.06175	0.02245
GO:0002697	regulation of immune effector process	0.63712	0.22651	0.87174	0.90394	0.83813	0.50594	0.09254	0.05863	0.07185	0.2099	0.96351	0.9389	0.99943	0.99387	0.89301	0.30376	0.7663	0.57618	0.16106	0.99122	0.97872	0.87687	0.97181	0.75937	0.99685	0.08175	0.41885	0.05135	0.06429	0.12687
GO:0002698	negative regulation of immune effector process	0.80832	0.28296	0.48621	0.86355	0.41041	0.90584	0.1484	0.60798	0.78562	0.25883	0.75312	0.26	0.78455	0.28286	0.68245	0.63946	0.32549	0.29055	0.1776	0.8698	0.30724	0.59171	0.50448	0.50051	0.97801	0.48409	0.88186	0.36763	0.88994	0.64561
GO:0002699	positive regulation of immune effector process	0.43532	0.12167	0.46673	0.27068	1	0.35969	0.58676	0.27117	0.39579	0.24463	0.95828	0.9529	0.99983	0.80233	0.95977	0.68531	0.99353	0.9961	0.57608	0.99586	1	0.54276	0.99568	0.9994	0.99958	0.05123	0.22483	0.04824	0.0333	0.21512
GO:0002700	regulation of production of molecular mediator of immune response	0.40795	0.0297	0.46251	0.55465	0.07354	0.2099	0.02165	0.08737	0.09328	0.08521	0.99591	0.9845	0.99968	0.97123	0.95049	0.44724	0.9783	0.99751	0.10184	0.97994	0.99201	0.84952	0.92237	0.96476	0.98959	0.01752	0.35522	0.03868	0.05711	0.45903
GO:0002701	negative regulation of production of molecular mediator of immune response	0.80832	0.28296	0.48621	0.86355	0.41041	0.90584	0.1484	0.60798	0.78562	0.25883	0.75312	0.26	0.78455	0.28286	0.68245	0.63946	0.32549	0.29055	0.1776	0.8698	0.30724	0.59171	0.50448	0.50051	0.97801	0.48409	0.88186	0.36763	0.88994	0.64561
GO:0002702	positive regulation of production of molecular mediator of immune response	0.43532	0.12167	0.46673	0.27068	1	0.35969	0.58676	0.27117	0.39579	0.24463	0.95828	0.9529	0.99983	0.80233	0.95977	0.68531	0.99353	0.9961	0.57608	0.99586	1	0.54276	0.99568	0.9994	0.99958	0.05123	0.22483	0.04824	0.0333	0.21512
GO:0002752	cell surface pattern recognition receptor signaling pathway	NA	NA	NA	NA	0.30384	NA	NA	NA	NA	NA	NA	NA	NA	NA	NA	NA	NA	NA	NA	0.71299	NA	NA	NA	NA	NA	NA	NA	NA	NA	NA
GO:0002755	MyD88-dependent toll-like receptor signaling pathway	0.27429	0.30209	0.18301	0.54406	0.01688	0.17594	0.16614	0.11684	0.0965	0.05365	0.42178	0.2754	0.03214	0.60652	0.20316	0.46498	0.13433	0.12731	0.07265	0.59477	0.17818	0.47125	0.73869	0.22156	0.56127	0.45587	0.94471	0.65088	0.3845	0.29267
GO:0002757	immune response-activating signal transduction	0.47745	0.30927	0.18036	0.74505	0.01594	0.21763	0.17592	0.06425	0.06436	0.05011	0.77124	0.2904	0.01682	0.56426	0.22902	0.2818	0.16316	0.2431	0.04675	0.63181	0.3755	0.35163	0.79975	0.29322	0.73605	0.37922	0.9415	0.58288	0.64124	0.52857
GO:0002758	innate immune response-activating signal transduction	0.47745	0.30927	0.18036	0.74505	0.01594	0.21763	0.17592	0.06425	0.06436	0.05011	0.77124	0.2904	0.01682	0.56426	0.22902	0.2818	0.16316	0.2431	0.04675	0.63181	0.3755	0.35163	0.79975	0.29322	0.73605	0.37922	0.9415	0.58288	0.64124	0.52857
GO:0002759	regulation of antimicrobial humoral response	0.29619	0.02502	0.34341	0.52236	0.15108	0.36414	0.09837	0.17343	0.4073	0.0541	0.99021	0.9706	0.99964	0.93345	0.86794	0.60018	0.98288	0.99916	0.08529	0.98449	0.9253	0.60654	0.87896	0.98153	0.99091	0.0963	0.68287	0.07287	0.19724	0.15488
GO:0002760	positive regulation of antimicrobial humoral response	0.43532	0.12167	0.46673	0.27068	1	0.35969	0.58676	0.27117	0.39579	0.24463	0.95828	0.9529	0.99983	0.80233	0.95977	0.68531	0.99353	0.9961	0.57608	0.99586	1	0.54276	0.99568	0.9994	0.99958	0.05123	0.22483	0.04824	0.0333	0.21512
GO:0002764	immune response-regulating signaling pathway	0.87905	0.5851	0.36369	0.91552	0.01151	0.56405	0.72301	0.14271	0.33957	0.23235	0.94384	0.3308	0.02252	0.87066	0.4265	0.1836	0.21162	0.50549	0.07733	0.84071	0.44368	0.23629	0.81577	0.20212	0.4362	0.5377	0.93636	0.77804	0.63989	0.71307
GO:0002768	immune response-regulating cell surface receptor signaling pathway	0.97939	0.99919	0.10892	0.9295	0.01934	0.62293	0.99776	0.90357	0.69726	0.99991	0.78007	0.5021	0.19432	0.60181	0.30127	0.10368	0.00431	0.42275	0.03509	0.92468	0.22686	0.01183	0.61858	0.41041	0.11329	0.05098	0.54724	0.90213	0.23063	0.61523
GO:0002775	antimicrobial peptide production	0.48697	0.05851	0.49085	0.5965	0.03892	0.28474	0.02986	0.06313	0.11862	0.05424	0.99491	0.9813	0.99967	0.9809	0.9889	0.44969	0.9796	0.99852	0.07858	0.98134	0.9662	0.80717	0.92627	0.95368	0.99085	0.00726	0.3778	0.03372	0.06001	0.35027
GO:0002777	antimicrobial peptide biosynthetic process	0.17672	0.05125	0.48943	0.46724	1	0.65125	0.12821	0.10335	0.07993	0.11163	0.93933	0.9354	0.99976	0.69607	0.94448	0.65613	0.99998	0.97716	0.36191	0.9999	0.99994	0.86748	0.98067	0.96487	0.99943	0.03892	0.13146	0.10267	0.08506	0.50174
GO:0002778	antibacterial peptide production	0.10618	0.05525	0.73547	0.2107	1	1	0.28348	0.09602	0.24469	0.19989	0.96269	0.9066	0.99983	0.50355	0.96361	0.92362	0.99999	0.99413	0.52758	0.99993	1	0.97333	0.99647	0.99999	0.95803	0.0541	0.23774	0.09661	0.03138	0.49814
GO:0002780	antibacterial peptide biosynthetic process	0.10618	0.05525	0.73547	0.2107	1	1	0.28348	0.09602	0.24469	0.19989	0.96269	0.9066	0.99983	0.50355	0.96361	0.92362	0.99999	0.99413	0.52758	0.99993	1	0.97333	0.99647	0.99999	0.95803	0.0541	0.23774	0.09661	0.03138	0.49814
GO:0002781	antifungal peptide production	0.65184	0.78041	0.07024	0.26606	0.2931	0.26712	0.68959	0.23632	0.18801	0.47808	0.98945	0.9868	0.9969	0.55224	0.50813	0.10723	0.30383	0.81883	0.79934	0.76009	0.92606	0.80229	0.91358	0.98687	0.98915	1	1	0.01031	1	0.23297
GO:0002783	antifungal peptide biosynthetic process	0.65184	0.78041	0.07024	0.26606	0.2931	0.26712	0.68959	0.23632	0.18801	0.47808	0.98945	0.9868	0.9969	0.55224	0.50813	0.10723	0.30383	0.81883	0.79934	0.76009	0.92606	0.80229	0.91358	0.98687	0.98915	1	1	0.01031	1	0.23297
GO:0002784	regulation of antimicrobial peptide production	0.40795	0.0297	0.46251	0.55465	0.07354	0.2099	0.02165	0.08737	0.09328	0.08521	0.99591	0.9845	0.99968	0.97123	0.95049	0.44724	0.9783	0.99751	0.10184	0.97994	0.99201	0.84952	0.92237	0.96476	0.98959	0.01752	0.35522	0.03868	0.05711	0.45903
GO:0002785	negative regulation of antimicrobial peptide production	0.80832	0.28296	0.48621	0.86355	0.41041	0.90584	0.1484	0.60798	0.78562	0.25883	0.75312	0.26	0.78455	0.28286	0.68245	0.63946	0.32549	0.29055	0.1776	0.8698	0.30724	0.59171	0.50448	0.50051	0.97801	0.48409	0.88186	0.36763	0.88994	0.64561
GO:0002786	regulation of antibacterial peptide production	0.10618	0.05525	0.73547	0.2107	1	1	0.28348	0.09602	0.24469	0.19989	0.96269	0.9066	0.99983	0.50355	0.96361	0.92362	0.99999	0.99413	0.52758	0.99993	1	0.97333	0.99647	0.99999	0.95803	0.0541	0.23774	0.09661	0.03138	0.49814
GO:0002787	negative regulation of antibacterial peptide production	0.19596	0.49175	0.42028	NA	NA	0.12141	0.17846	0.65135	NA	NA	0.33457	0.1494	0.23954	NA	NA	0.86647	0.37893	0.64425	NA	NA	0.85772	0.65202	0.42447	NA	NA	0.51654	0.97865	0.93186	NA	NA
GO:0002788	regulation of antifungal peptide production	0.65184	0.78041	0.07024	0.26606	0.2931	0.26712	0.68959	0.23632	0.18801	0.47808	0.98945	0.9868	0.9969	0.55224	0.50813	0.10723	0.30383	0.81883	0.79934	0.76009	0.92606	0.80229	0.91358	0.98687	0.98915	1	1	0.01031	1	0.23297
GO:0002790	peptide secretion	0.63735	0.80478	0.73038	0.75437	0.78855	0.56279	0.38808	0.44654	0.61292	0.84937	0.11682	0.0483	0.09923	0.43896	0.21325	0.28252	0.00666	0.23942	0.04011	0.92486	0.01332	0.52378	0.10217	0.41009	0.19831	0.93997	0.96174	0.83811	0.80997	0.28183
GO:0002791	regulation of peptide secretion	0.6145	0.81539	0.64799	0.34164	0.65007	0.76608	0.61151	0.55821	0.85949	0.75897	0.66851	0.0225	0.30264	0.89078	0.06891	0.66357	0.2649	0.14746	0.09693	0.94511	0.1025	0.9554	0.4401	0.70691	0.2435	0.85219	0.97192	0.94093	0.67112	0.28125
GO:0002792	negative regulation of peptide secretion	0.60435	0.98085	0.75348	0.99676	0.02222	0.52678	0.3225	0.46973	0.44423	0.69244	0.33752	NA	0.47924	0.54465	0.25204	0.62529	0.17377	0.29777	0.01482	0.95943	0.82994	0.53823	0.64343	0.76922	0.73459	0.87869	NA	0.72337	0.35421	0.58117
GO:0002793	positive regulation of peptide secretion	0.65326	0.75971	0.67641	0.18869	0.33317	0.87571	0.75761	0.60178	0.90813	0.87479	0.36688	0.0554	0.44943	0.85975	0.14346	0.48849	0.35863	0.175	0.06066	0.90288	0.0214	0.00361	0.12484	0.26671	0.0868	0.91012	0.90862	0.94939	0.82299	0.20167
GO:0002803	positive regulation of antibacterial peptide production	0.40219	0.02908	0.43476	0.19119	0.01082	1	0.58483	0.2185	0.27822	0.40566	0.96711	0.9641	0.99985	0.55998	0.96747	0.73418	0.99112	0.99004	0.49565	0.99994	1	0.8789	0.98136	0.99999	0.97308	0.01412	0.06635	0.06186	0.01973	0.18749
GO:0002804	positive regulation of antifungal peptide production	0.65184	0.78041	0.07024	0.26606	0.2931	0.26712	0.68959	0.23632	0.18801	0.47808	0.98945	0.9868	0.9969	0.55224	0.50813	0.10723	0.30383	0.81883	0.79934	0.76009	0.92606	0.80229	0.91358	0.98687	0.98915	1	1	0.01031	1	0.23297
GO:0002805	regulation of antimicrobial peptide biosynthetic process	0.17672	0.05125	0.48943	0.46724	0.00222	0.65125	0.12821	0.10335	0.07993	0.11163	0.93933	0.9354	0.99976	0.69607	0.94448	0.65613	0.99998	0.97716	0.36191	0.9999	0.99994	0.86748	0.98067	0.96487	0.99943	0.03892	0.13146	0.10267	0.08506	0.50174
GO:0002806	negative regulation of antimicrobial peptide biosynthetic process	0.19596	0.49175	0.42028	NA	NA	0.12141	0.17846	0.65135	NA	NA	0.33457	0.1494	0.23954	NA	NA	0.86647	0.37893	0.64425	NA	NA	0.85772	0.65202	0.42447	NA	NA	0.51654	0.97865	0.93186	NA	NA
GO:0002807	positive regulation of antimicrobial peptide biosynthetic process	0.59467	0.1062	0.41183	0.25053	0.0144	0.48262	0.70773	0.28885	0.39695	0.28462	0.95975	0.9545	0.99983	0.63247	0.96105	0.58173	0.99072	0.99518	0.58574	0.9926	1	0.48451	0.99995	0.99998	0.9996	0.04348	0.13953	0.03838	0.02346	0.29157
GO:0002808	regulation of antibacterial peptide biosynthetic process	0.10618	0.05525	0.73547	0.2107	0.00415	1	0.28348	0.09602	0.24469	0.19989	0.96269	0.9066	0.99983	0.50355	0.96361	0.92362	0.99999	0.99413	0.52758	0.99993	1	0.97333	0.99647	0.99999	0.95803	0.0541	0.23774	0.09661	0.03138	0.49814
GO:0002809	negative regulation of antibacterial peptide biosynthetic process	0.19596	0.49175	0.42028	NA	NA	0.12141	0.17846	0.65135	NA	NA	0.33457	0.1494	0.23954	NA	NA	0.86647	0.37893	0.64425	NA	NA	0.85772	0.65202	0.42447	NA	NA	0.51654	0.97865	0.93186	NA	NA
GO:0002810	regulation of antifungal peptide biosynthetic process	0.65184	0.78041	0.07024	0.26606	0.2931	0.26712	0.68959	0.23632	0.18801	0.47808	0.98945	0.9868	0.9969	0.55224	0.50813	0.10723	0.30383	0.81883	0.79934	0.76009	0.92606	0.80229	0.91358	0.98687	0.98915	1	1	0.01031	1	0.23297
GO:0002812	biosynthetic process of antibacterial peptides active against Gram-negative bacteria	0.05488	0.05173	0.9454	0.50811	0.22465	1	0.38817	0.1279	0.49956	0.04472	0.94501	0.6002	0.99986	0.58612	0.97392	0.97602	0.99987	0.94734	0.57445	0.99371	0.99002	0.7752	0.98521	0.96502	0.95179	0.2035	0.62032	0.20821	0.0725	0.64833
GO:0002813	regulation of biosynthetic process of antibacterial peptides active against Gram-negative bacteria	0.05488	0.05173	0.9454	0.50811	0.22465	0.00646	0.38817	0.1279	0.49956	0.04472	0.94501	0.6002	0.99986	0.58612	0.97392	0.97602	0.99987	0.94734	0.57445	0.99371	0.99002	0.7752	0.98521	0.96502	0.95179	0.2035	0.62032	0.20821	0.0725	0.64833
GO:0002814	negative regulation of biosynthetic process of antibacterial peptides active against Gram-negative bacteria	0.19596	0.49175	0.42028	NA	NA	0.12141	0.17846	0.65135	NA	NA	0.33457	0.1494	0.23954	NA	NA	0.86647	0.37893	0.64425	NA	NA	0.85772	0.65202	0.42447	NA	NA	0.51654	0.97865	0.93186	NA	NA
GO:0002831	regulation of response to biotic stimulus	0.54305	0.57177	0.9342	0.8343	0.77131	0.62568	0.12788	0.13263	0.06294	0.28415	0.94731	0.9175	0.99935	0.99258	0.8287	0.25112	0.60453	0.35613	0.5229	0.9441	0.99051	0.92689	0.95388	0.85112	0.96196	0.22102	0.84865	0.20957	0.29078	0.02656
GO:0002832	negative regulation of response to biotic stimulus	0.52255	0.79971	0.70138	0.86845	0.05602	0.93819	0.37323	0.8502	0.90099	0.8283	0.76855	0.7561	0.64789	0.90997	0.70252	0.18535	0.03808	0.15216	0.16553	0.62062	0.07636	0.49347	0.33466	0.60506	0.91449	0.47745	0.70891	0.55164	0.59208	0.15144
GO:0002833	positive regulation of response to biotic stimulus	0.5058	0.11864	0.4847	0.23367	1	0.36851	0.59292	0.35861	0.28359	0.366	0.95242	0.9465	0.9883	0.58715	0.95593	0.54058	0.83689	0.93257	0.36544	0.81656	1	0.49485	0.99994	0.99356	0.99733	0.07102	0.1345	0.08443	0.15651	0.21294
GO:0002920	regulation of humoral immune response	0.29619	0.02502	0.34341	0.52236	0.15108	0.36414	0.09837	0.17343	0.4073	0.0541	0.99021	0.9706	0.99964	0.93345	0.86794	0.60018	0.98288	0.99916	0.08529	0.98449	0.9253	0.60654	0.87896	0.98153	0.99091	0.0963	0.68287	0.07287	0.19724	0.15488
GO:0002921	negative regulation of humoral immune response	0.63899	0.35457	0.724	0.61694	0.20481	0.95932	0.74846	0.97793	0.94575	0.42888	0.50216	0.5041	0.67606	0.25281	0.62326	0.23571	0.19042	0.19036	0.0326	0.78009	0.16996	0.35237	0.16483	0.07873	0.60162	0.63149	0.86677	0.55634	0.83489	0.26146
GO:0002922	positive regulation of humoral immune response	0.43532	0.12167	0.46673	0.27068	1	0.35969	0.58676	0.27117	0.39579	0.24463	0.95828	0.9529	0.99983	0.80233	0.95977	0.68531	0.99353	0.9961	0.57608	0.99586	1	0.54276	0.99568	0.9994	0.99958	0.05123	0.22483	0.04824	0.0333	0.21512
GO:0003002	regionalization	0.90002	0.97592	0.66499	0.96424	0.15276	0.99355	0.94804	0.85347	0.97839	0.91456	0.95335	0.9631	0.98599	0.93275	0.71216	0.15649	0.03697	0.15012	0.00629	0.48383	0.10023	0.08859	0.87757	0.14999	0.40581	0.02961	0.15626	0.12763	0.51315	0.16188
GO:0003006	developmental process involved in reproduction	0.45061	0.12446	0.20467	0.81764	0.13831	0.99491	0.96478	0.96077	0.95362	0.70952	0.91461	0.7072	0.59256	0.82731	0.84883	0.07613	0.3833	0.38392	0.00861	0.88171	0.08064	0.11844	0.69326	0.87603	0.28885	0.09234	0.0628	0.17063	0.01935	0.112
GO:0003007	heart morphogenesis	0.83969	0.74814	0.86666	0.98984	0.41553	1	0.76851	0.96969	0.89704	0.99999	0.99124	0.8858	0.44455	0.87709	0.88549	0.01452	0.62349	0.56185	0.24254	0.2039	0.18268	0.07154	0.00306	0.0179	0.09187	0.00098	0.45184	0.16932	0.33971	0.24807
GO:0003008	system process	0.13333	0.23625	0.07281	0.39757	0.09868	0.79143	0.62274	0.80889	0.15734	0.74121	0.62718	0.7869	0.77695	0.96326	0.45967	0.98388	0.98566	0.99353	0.80284	0.99859	0.48834	0.30487	0.40224	0.4947	0.08133	0.00777	0.47318	0.73926	0.28338	0.19659
GO:0003009	skeletal muscle contraction	0.1752	0.4349	0.19726	NA	NA	0.0689	0.21479	NA	NA	NA	NA	0.9718	0.23585	NA	NA	0.7554	0.90026	0.98629	NA	NA	0.85924	0.84822	NA	NA	NA	NA	0.30512	0.96115	NA	NA
GO:0003012	muscle system process	0.01516	0.01199	0.21634	0.47139	0.02549	0.55217	0.43225	0.01929	0.3901	0.87203	0.98593	0.9974	0.99828	0.99919	0.78591	0.69567	0.96899	0.98068	0.93106	0.88241	0.95908	0.38388	0.97938	0.66782	0.07984	0.00435	0.00419	0.00654	0.01645	0.31387
GO:0003013	circulatory system process	0.64782	0.43283	0.03473	0.77476	0.08768	0.7741	0.99926	0.90799	0.99499	0.99198	0.28716	0.9818	0.99985	0.99723	0.69587	0.3787	0.67303	0.81984	0.22202	0.74995	1	0.02012	0.09959	0.03472	1	0.19459	0.14459	0.02538	0.04558	0.91189
GO:0003014	renal system process	0.13413	0.34112	0.13736	0.49579	0.24853	0.06361	0.18427	0.1351	0.20674	0.7	0.60681	0.5206	0.97446	0.78062	0.62545	0.84485	0.91858	0.43732	0.39737	0.4647	0.95319	0.62188	0.89748	0.72652	0.60273	0.15277	0.53019	0.54835	0.01566	0.5497
GO:0003015	heart process	0.66309	0.43283	0.05621	0.77884	0.05268	0.7741	0.99926	0.89616	0.99499	0.99198	0.28716	0.9818	0.99985	0.99723	0.69587	0.44549	0.67303	0.79697	0.2697	0.77104	0.00021	0.02012	0.13143	0.03472	0.00741	0.19459	0.14459	0.02538	0.04558	0.91189
GO:0003151	outflow tract morphogenesis	0.5605	NA	0.70465	0.97343	NA	0.60989	NA	0.99713	0.89091	NA	NA	NA	0.5918	0.2524	NA	0.60397	NA	0.6683	0.12403	NA	0.33417	NA	0.39729	0.49081	NA	NA	NA	0.94419	0.81747	NA
GO:0003156	regulation of animal organ formation	0.47303	0.17918	0.52611	0.27563	0.48771	0.5618	0.26417	0.04405	0.69017	0.39954	0.96486	0.9975	0.49325	0.99434	0.12869	0.17253	0.86021	0.43775	0.8621	0.1211	0.61236	0.98082	0.90278	0.12312	0.7327	0.16258	0.30661	0.74173	0.09064	0.93513
GO:0003158	endothelium development	0.87431	0.93206	0.32463	0.81109	0.13975	0.27991	0.10474	0.41261	0.45615	0.54304	0.97967	0.9218	0.14533	0.4455	0.50095	0.55332	0.66957	0.86364	0.54508	0.64185	0.80398	0.96421	0.51951	0.26648	0.79059	0.19607	0.11885	0.74756	0.64695	0.55894
GO:0003254	regulation of membrane depolarization	0.9608	NA	NA	0.32192	0.51111	0.9404	NA	NA	0.91996	0.97841	0.54816	NA	NA	0.59744	0.11419	0.21745	NA	NA	0.70153	0.64532	0.03441	NA	NA	0.1094	0.0305	0.61602	NA	NA	0.48966	0.9519
GO:0003333	amino acid transmembrane transport	0.99492	0.45179	0.88639	0.77355	0.63336	0.86264	0.40505	0.49647	0.46427	0.9811	0.60997	0.1079	0.9996	0.80581	0.04806	0.17485	0.25466	0.23748	0.28693	0.45191	0.03685	0.28456	0.16877	0.11457	0.50114	0.33795	0.14053	0.0239	0.13361	0.72078
GO:0003365	establishment of cell polarity involved in ameboidal cell migration	0.67913	0.91801	0.74662	0.66107	0.61766	0.89536	0.84099	0.99423	0.85021	0.20813	0.46693	0.5104	0.89987	0.44089	0.81984	0.7836	0.30355	0.42811	0.49809	0.85283	0.23331	0.1172	0.0308	0.17886	0.80037	0.41347	0.20367	0.0911	0.66615	0.42291
GO:0003371	establishment or maintenance of cytoskeleton polarity involved in ameboidal cell migration	0.67913	0.91801	0.74662	0.66107	0.61766	0.89536	0.84099	0.99423	0.85021	0.20813	0.46693	0.5104	0.89987	0.44089	0.81984	0.7836	0.30355	0.42811	0.49809	0.85283	0.23331	0.1172	0.0308	0.17886	0.80037	0.41347	0.20367	0.0911	0.66615	0.42291
GO:0003379	establishment of cell polarity involved in gastrulation cell migration	0.67913	0.91801	0.74662	0.66107	0.61766	0.89536	0.84099	0.99423	0.85021	0.20813	0.46693	0.5104	0.89987	0.44089	0.81984	0.7836	0.30355	0.42811	0.49809	0.85283	0.23331	0.1172	0.0308	0.17886	0.80037	0.41347	0.20367	0.0911	0.66615	0.42291
GO:0003380	establishment or maintenance of cytoskeleton polarity involved in gastrulation	0.67913	0.91801	0.74662	0.66107	0.61766	0.89536	0.84099	0.99423	0.85021	0.20813	0.46693	0.5104	0.89987	0.44089	0.81984	0.7836	0.30355	0.42811	0.49809	0.85283	0.23331	0.1172	0.0308	0.17886	0.80037	0.41347	0.20367	0.0911	0.66615	0.42291
GO:0003381	epithelial cell morphogenesis involved in gastrulation	0.43487	0.78128	0.30219	0.72871	0.38999	0.30778	0.42045	0.23885	0.53297	0.21582	0.99863	0.9725	0.87981	0.98269	0.89635	0.76507	0.20234	0.96933	0.65618	0.88501	0.6134	0.31576	0.9742	0.67834	0.94191	0.01004	0.35797	0.46128	0.03655	0.27281
GO:0003382	epithelial cell morphogenesis	0.26669	0.24476	0.36998	0.87078	0.12882	0.87483	0.91557	0.22312	0.70417	0.50508	0.99236	0.3819	0.92017	0.75598	0.09021	0.73176	0.54982	0.67908	0.01628	0.84039	0.63472	0.42784	0.54716	0.85038	0.86583	0.01209	0.56616	0.40535	0.35814	0.77268
GO:0003383	apical constriction	0.25927	0.15617	0.20933	0.90656	0.10123	0.80502	0.40044	0.30683	0.60151	0.39392	0.99528	0.2086	0.57124	0.79034	0.32959	0.72776	0.54994	0.91823	0.23242	0.7567	0.26199	0.77703	0.33271	0.95734	0.84613	0.02727	0.39622	0.6913	0.07892	0.76284
GO:0003384	apical constriction involved in gastrulation	0.43487	0.78128	0.30219	0.72871	0.38999	0.30778	0.42045	0.23885	0.53297	0.21582	0.99863	0.9725	0.87981	0.98269	0.89635	0.76507	0.20234	0.96933	0.65618	0.88501	0.6134	0.31576	0.9742	0.67834	0.94191	0.01004	0.35797	0.46128	0.03655	0.27281
GO:0003400	regulation of COPII vesicle coating	0.92461	0.73237	0.96626	0.40987	0.86921	0.91329	0.97321	0.66803	0.73321	0.47376	0.17387	0.1003	0.04795	0.06971	0.1905	0.20351	0.11098	0.02388	0.03651	0.05308	0.06015	0.00844	0.34546	0.49137	0.44672	0.93494	0.83456	0.83023	0.21333	0.8601
GO:0003401	axis elongation	0.53339	0.91259	0.73003	0.94108	0.24034	0.96309	0.95571	0.33676	0.18535	0.96125	0.85039	0.8893	0.08685	0.81879	0.33038	0.28933	0.12601	0.61909	0.009	0.49717	0.36889	0.13583	0.5811	0.82675	0.1566	0.01046	0.06415	0.8534	0.34352	0.98631
GO:0003402	planar cell polarity pathway involved in axis elongation	0.44254	0.7769	0.80653	0.87281	0.8597	0.79727	0.97034	0.56212	0.42942	0.80369	0.97258	0.9819	0.50081	0.9481	0.11453	0.72507	0.33256	0.5083	0.04346	0.64003	0.48175	0.07739	0.67237	0.57142	0.40963	0.02338	0.23518	0.61687	0.38909	0.80054
GO:0005975	carbohydrate metabolic process	0.94702	0.94156	0.73787	0.94704	0.08164	0.37325	0.86277	0.45984	0.54971	0.82054	0.5526	0.6243	0.76023	0.37385	0.08428	0.01061	0.00052	0.55491	0.00077	0.26966	0.68547	0.94873	0.92124	0.46712	0.54383	0.87765	0.43764	0.27819	0.21362	0.76543
GO:0005976	polysaccharide metabolic process	0.13137	0.84408	0.80358	0.82911	0.73699	0.30469	0.71834	0.9802	0.75371	0.87658	0.09416	0.7988	0.77853	0.25607	0.87253	0.12769	0.10618	0.08715	0.41567	0.1597	0.44871	0.46137	0.40285	0.33749	0.41769	0.86077	0.18598	0.03944	0.75185	0.94456
GO:0005977	glycogen metabolic process	0.0986	0.82597	0.77942	0.77589	0.70796	0.239	0.58786	0.95924	0.77133	0.76648	0.18357	0.8313	0.80711	0.26685	0.85006	0.25656	0.24781	0.04888	0.39151	0.29014	0.50226	0.56001	0.19995	0.31712	0.50014	0.89108	0.09171	0.01348	0.73632	0.95619
GO:0005978	glycogen biosynthetic process	0.35764	0.69401	0.96249	0.19942	0.90915	0.1841	0.74072	0.83193	0.86842	0.74548	0.25461	0.8063	0.78399	0.57235	0.93735	0.15039	0.196	0.04782	0.32144	0.03848	0.60348	0.11753	0.03263	0.02267	0.51155	0.45395	0.06095	0.0383	0.40403	0.38222
GO:0005979	regulation of glycogen biosynthetic process	0.73947	0.7759	0.97363	0.28931	0.89712	0.41091	0.64792	0.70953	0.90323	0.64767	0.20679	0.6697	0.71917	0.66863	0.95269	0.08851	0.1974	0.01652	0.13449	0.0871	0.32607	0.30065	0.02817	0.0278	0.45167	0.6317	0.13135	0.14373	0.37141	1
GO:0005980	glycogen catabolic process	0.30529	0.8277	0.97499	0.53289	0.93558	0.30651	0.29378	0.69447	0.79918	0.83888	0.75493	0.9756	0.87498	0.11064	0.99154	0.57719	0.23387	0.10822	0.54367	0.34058	0.93752	0.91383	0.6124	0.053	0.30504	0.29613	0.14754	0.16659	0.48032	0.10431
GO:0005996	monosaccharide metabolic process	0.93791	0.70062	0.83428	0.69505	0.06111	0.98713	0.90199	0.71809	0.83042	0.86593	0.93398	0.9983	0.69897	0.90914	0.34001	0.17964	0.06851	0.13148	0.11899	0.36202	0.78143	0.60178	0.0444	0.25479	0.67077	0.72333	0.27246	0.08915	0.15335	0.36927
GO:0006000	fructose metabolic process	0.94888	0.99856	0.90642	0.76886	0.87043	0.00622	0.0949	0.00844	0.00866	0.21025	0.36569	0.9367	0.97674	0.25249	0.43667	0.23639	0.04917	0.12862	0.73598	0.42974	0.97069	0.9983	0.92207	0.97601	0.44931	0.59076	0.23382	0.02558	0.73496	0.47253
GO:0006004	fucose metabolic process	NA	0.98148	0.95465	0.99821	NA	NA	NA	0.47662	NA	NA	NA	NA	NA	NA	NA	NA	0.0919	0.10003	0.06539	NA	NA	NA	0.49301	NA	NA	NA	NA	NA	NA	NA
GO:0006006	glucose metabolic process	0.86021	0.48895	0.82014	0.5405	0.0182	0.96779	0.91954	0.76038	0.79382	0.83369	0.99221	0.9984	0.58932	0.84844	0.35026	0.30661	0.19598	0.19555	0.16623	0.50708	0.61448	0.1968	0.0252	0.12996	0.05422	0.18654	0.28994	0.17676	0.0972	0.24348
GO:0006007	glucose catabolic process	NA	0.95547	0.02172	0.82764	NA	NA	0.84241	NA	NA	NA	NA	NA	NA	NA	NA	NA	0.31743	0.81093	0.32441	NA	NA	0.03732	NA	NA	NA	NA	NA	NA	NA	NA
GO:0006011	UDP-glucose metabolic process	0.77732	0.30225	0.82206	0.95505	0.95125	0.0011	5.10E-05	0.0295	0.05602	0.55678	0.31695	0.0962	0.95082	0.06459	0.04439	0.52243	0.86868	0.61882	0.0549	0.25334	0.83793	0.97736	0.8185	0.75694	0.3094	0.57218	0.98243	0.10671	0.98452	0.66776
GO:0006012	galactose metabolic process	0.96475	0.83672	0.37259	0.75938	0.57116	0.02867	0.09611	0.58988	0.22312	0.13734	0.17583	0.6287	0.9775	0.7987	0.06353	0.00315	0.44399	0.52562	0.00486	0.83743	0.82424	0.935	0.69131	0.95386	0.76381	0.99664	0.16424	0.23164	0.07379	0.8594
GO:0006013	mannose metabolic process	0.80487	0.99889	0.95216	0.99805	0.77399	NA	0.41	NA	NA	0.26979	0.20728	NA	NA	NA	0.62088	0.12695	0.23043	0.31511	0.24863	0.23284	NA	0.7334	NA	NA	0.41789	0.98101	NA	NA	NA	0.5355
GO:0006022	aminoglycan metabolic process	0.99754	0.99933	0.04761	0.42823	0.99531	0.99459	0.21065	0.64611	0.02298	0.73389	0.65074	0.121	0.68932	0.86633	0.61942	0.72833	0.68737	0.98411	0.21678	0.09672	0.57608	0.61172	0.99178	0.72624	0.62784	0.99171	0.96011	0.98989	0.25277	0.47425
GO:0006023	aminoglycan biosynthetic process	0.78807	0.93303	0.03237	0.14524	0.9991	0.77167	0.95207	0.41866	0.7921	0.94872	0.03302	0.1716	0.27782	0.46162	0.09296	0.35815	0.11552	0.82312	0.37619	0.01602	0.40432	0.25506	0.22741	0.38704	0.13457	0.9864	0.99031	0.98819	0.05591	0.83852
GO:0006024	glycosaminoglycan biosynthetic process	0.99925	0.98935	0.4625	0.46328	0.99952	0.9971	0.92208	0.99314	0.9251	0.97257	0.5869	0.6034	0.3851	0.56851	0.66023	0.02391	0.0938	0.57532	0.62013	0.04127	0.15677	0.2429	0.0597	0.30502	0.07208	0.71115	0.93446	0.87549	0.05998	0.78495
GO:0006026	aminoglycan catabolic process	0.98576	0.67573	0.03804	0.45762	0.10785	0.00124	0.17214	0.02407	0.15946	0.06737	0.20763	0.342	0.08871	0.51478	0.9203	0.1446	0.40081	0.983	0.29984	0.80494	0.91645	0.93149	0.99724	0.99993	0.54028	0.92765	0.96741	0.31561	0.96675	0.57729
GO:0006027	glycosaminoglycan catabolic process	0.98586	0.34962	0.03432	0.55101	0.2439	0.05747	0.64438	0.03874	0.16106	0.12997	0.97605	0.6049	0.84876	0.517	0.8938	0.3812	0.82706	0.90491	0.79287	0.62494	0.9473	0.48793	0.77724	0.99176	0.84017	0.30439	0.91389	0.0899	0.20121	0.16544
GO:0006029	proteoglycan metabolic process	0.99912	0.98935	0.58969	0.59055	0.99952	0.99662	0.92208	0.99238	0.97922	0.97257	0.38491	0.6034	0.27933	0.88809	0.66023	1	0.0938	0.30985	0.34816	0.04127	0.17046	0.2429	0.09889	0.21856	0.07208	0.67182	0.93446	0.85867	0.03053	0.78495
GO:0006030	chitin metabolic process	3.00E-06	0.00129	1.10E-05	0.00016	0.76546	0.00155	0.04206	0.00012	0.02605	0.57147	0.0038	0.0002	4.40E-08	0.97434	0.00457	0.95485	0.83415	0.9882	0.34499	0.10343	0.71157	0.78947	0.99471	0.856	0.65744	0.99925	0.91866	0.9935	0.32082	0.86058
GO:0006031	chitin biosynthetic process	0.14218	0.54883	0.01376	0.2143	0.72667	0.27078	0.93345	0.06506	0.5016	0.59627	0.02051	0.1142	0.14636	0.7592	0.05458	0.99788	0.74101	0.99628	0.3858	0.0384	0.82671	0.26378	0.90278	0.72888	0.59597	0.99266	0.99515	0.99527	0.65354	0.90439
GO:0006032	chitin catabolic process	0.00974	0.53288	0.34382	0.59369	0.39573	0.01438	0.24951	0.07489	0.00703	0.22066	0.04496	0.4168	0.03761	0.00507	0.26001	0.24846	0.14931	0.55547	0.0649	0.6251	0.70179	0.98096	0.99053	0.98377	0.43966	0.99424	0.97933	0.67682	0.99489	0.58081
GO:0006034	cuticle chitin metabolic process	1	0.71834	0.04655	NA	0.78713	0.41499	0.72007	0.14236	NA	0.67867	0.02133	0.1236	1	NA	0.13894	0.99288	0.51846	0.99682	NA	0.19709	0.79327	0.57961	0.86647	NA	0.79539	0.99371	0.99584	0.99506	NA	0.83904
GO:0006035	cuticle chitin biosynthetic process	0.00927	0.71834	0.04655	NA	0.78713	0.41499	0.72007	0.14236	NA	0.67867	0.02133	0.1236	0.0026	NA	0.13894	0.99288	0.51846	0.99682	NA	0.19709	0.79327	0.57961	0.86647	NA	0.79539	0.99371	0.99584	0.99506	NA	0.83904
GO:0006040	amino sugar metabolic process	0.81029	0.97799	0.94645	0.75982	0.73252	0.73975	0.09387	0.91633	0.03354	0.63434	0.86753	0.8229	0.20493	0.9698	0.60798	0.96297	0.67561	0.98714	0.30747	0.07932	0.8497	0.78844	0.99395	0.90187	0.6152	0.99914	0.936	0.99251	0.29486	0.90541
GO:0006044	N-acetylglucosamine metabolic process	0.90778	0.97084	0.91642	0.76869	NA	0.47225	0.71847	0.85706	0.53803	NA	0.88948	0.8589	0.34396	0.58596	NA	0.22094	0.15139	0.72307	0.59038	NA	0.48984	0.29929	0.52601	0.71021	NA	0.59973	0.36962	0.75102	0.47861	NA
GO:0006066	alcohol metabolic process	0.893	0.96662	0.21039	0.06416	0.70058	0.00191	0.00188	0.08092	0.03517	0.39794	0.2795	0.4997	0.60419	0.02824	0.40641	0.09757	0.1808	0.68989	0.82082	0.51456	0.84131	0.83729	0.96371	0.9663	0.87386	0.41858	0.53029	0.41851	0.7371	0.76631
GO:0006072	glycerol-3-phosphate metabolic process	0.19728	NA	NA	0.79105	0.6597	0.01956	NA	NA	0.27316	0.33966	0.8443	NA	NA	NA	0.05712	0.92795	NA	NA	0.79598	0.9493	0.99973	NA	NA	0.98613	0.99706	0.25729	NA	NA	NA	0.28852
GO:0006073	cellular glucan metabolic process	0.0986	0.82597	0.77942	0.77589	0.70796	0.239	0.58786	0.95924	0.77133	0.76648	0.18357	0.8313	0.80711	0.26685	0.85006	0.25656	0.24781	0.04888	0.39151	0.29014	0.50226	0.56001	0.19995	0.31712	0.50014	0.89108	0.09171	0.01348	0.73632	0.95619
GO:0006081	cellular aldehyde metabolic process	0.91619	0.83033	0.58323	0.04646	0.99725	0.23701	0.35107	0.89976	0.78535	0.85093	0.18087	0.1108	0.14816	0.01494	0.00968	0.42312	0.23216	0.96206	0.95689	0.09736	0.47301	0.61627	0.59127	0.6276	0.2861	0.92184	0.92179	0.9018	0.95956	0.99913
GO:0006082	organic acid metabolic process	0.84337	0.47416	0.37342	0.04202	0.99965	0.41145	0.20933	0.17676	0.57028	0.99619	0.33426	0.2046	0.79669	0.1113	0.37017	0.24415	0.32856	0.55723	0.6037	0.10681	0.96213	0.73239	0.87369	0.93271	0.30857	0.31269	0.86699	0.91679	0.92444	0.99162
GO:0006084	acetyl-CoA metabolic process	0.51811	0.27172	0.161	0.10544	0.74556	0.85832	0.67431	0.89625	0.43337	0.62903	0.64399	0.6679	0.92018	0.27002	0.31867	0.59059	0.91394	0.93209	0.95276	0.54974	0.45778	0.49035	0.57668	0.43182	0.56766	0.72106	0.31174	0.14804	0.07774	0.15197
GO:0006085	acetyl-CoA biosynthetic process	0.83483	0.21131	0.50175	0.12012	0.77348	0.91922	0.61573	0.91837	0.20895	0.87217	0.73036	0.7242	0.94482	0.31239	0.23578	0.40617	0.92816	0.88302	0.97722	0.32663	0.18892	0.55833	0.28314	0.47413	0.40667	0.68805	0.25701	0.03736	0.03382	0.26642
GO:0006086	acetyl-CoA biosynthetic process from pyruvate	0.90489	0.14225	0.24764	0.22142	0.80242	0.92897	0.53377	0.92963	0.29594	0.83826	0.85598	0.7541	0.95252	0.36138	0.28992	0.40809	0.85463	0.95921	0.68927	0.14409	0.36291	0.40236	0.49363	0.52057	0.62413	0.43986	0.10814	0.01262	0.01105	0.11276
GO:0006090	pyruvate metabolic process	0.74136	0.23988	0.44073	0.03126	0.97667	0.20444	0.05721	0.33415	0.18955	0.66788	0.77782	0.5124	0.95643	0.16033	0.20347	0.37075	0.45803	0.58376	0.88448	0.00332	0.89919	0.95164	0.74595	0.99178	0.44229	0.78198	0.74151	0.29553	0.04654	0.14614
GO:0006091	generation of precursor metabolites and energy	0.02051	0.73051	0.91347	0.02014	0.3836	0.29904	0.58845	0.64973	0.08262	0.56082	0.357	0.2793	0.63222	0.4316	0.31541	0.41967	0.97495	0.9154	0.71709	0.08443	0.16288	0.6723	0.44914	0.54838	0.24913	0.18042	0.00262	0.34815	0.07305	0.64687
GO:0006096	glycolytic process	0.5389	0.31905	0.36449	0.05003	0.65478	0.02376	0.05384	0.30897	0.08872	0.68004	0.95727	0.9776	0.99007	0.85568	0.22762	0.66979	0.52859	0.5909	0.94219	0.09505	0.86249	0.99433	0.85796	0.9959	0.79561	0.0008	0.22725	0.00065	0.49507	0.17821
GO:0006098	pentose-phosphate shunt	0.20365	0.80029	0.10329	NA	0.99474	0.58095	0.38924	0.56287	NA	0.93418	NA	0.0645	0.05752	NA	NA	0.46646	0.46276	0.40771	NA	0.2568	0.31063	0.55962	0.33441	NA	0.22163	NA	0.99389	0.84102	NA	NA
GO:0006099	tricarboxylic acid cycle	0.05172	0.01272	0.0142	0.12202	0.02359	0.82045	0.55083	0.0401	0.03236	0.3276	0.81002	0.5815	0.97194	0.62841	0.04539	0.23749	0.89932	0.87332	0.90314	0.56677	0.24587	0.68327	0.99252	0.95722	0.49279	0.09667	0.10599	0.36161	0.00982	0.45105
GO:0006101	citrate metabolic process	0.05172	0.0182	0.01941	0.12202	0.02359	0.82045	0.66917	0.06217	0.03236	0.3276	0.81002	0.6283	0.91836	0.62841	0.04539	0.23749	0.89666	0.87027	0.90314	0.56677	0.24587	0.60631	0.99232	0.95722	0.49279	0.09667	0.15045	0.49238	1	0.45105
GO:0006109	regulation of carbohydrate metabolic process	0.75054	0.52832	0.71801	0.55656	0.03316	0.96792	0.87296	0.6942	0.7887	0.83183	0.99242	0.9985	0.57526	0.89845	0.48424	0.26956	0.07024	0.08967	0.02564	0.55097	0.5189	0.75859	0.0722	0.26464	0.87505	0.04441	0.27064	0.15551	0.07597	0.29876
GO:0006110	regulation of glycolytic process	0.16106	0.89844	0.76662	0.44057	0.66029	0.52079	0.39613	0.49313	0.27117	0.7806	0.9992	0.3071	0.97758	0.33377	0.46135	0.78983	0.53124	0.58078	0.46954	0.03939	0.29161	0.84601	0.63527	0.7967	0.29374	0.05061	0.77996	0.28272	0.25152	0.1705
GO:0006112	energy reserve metabolic process	0.0986	0.82597	0.77942	0.77589	0.70796	0.239	0.58786	0.95924	0.77133	0.76648	0.18357	0.8313	0.80711	0.26685	0.85006	0.25656	0.24781	0.04888	0.39151	0.29014	0.50226	0.56001	0.19995	0.31712	0.50014	0.89108	0.09171	0.01348	0.73632	0.95619
GO:0006117	acetaldehyde metabolic process	0.81407	0.71485	0.42398	0.04634	0.90492	0.20156	0.35068	0.54559	0.97201	0.55113	0.67086	0.001	0.14649	0.00741	0.5371	0.11216	0.20511	0.85399	0.93396	0.1169	0.48173	0.20303	0.70329	0.433	0.13447	0.71793	0.99511	0.9514	0.98313	0.66888
GO:0006119	oxidative phosphorylation	0.15487	0.26883	0.18857	0.39485	0.655	0.24512	0.46368	0.14516	0.05391	0.30782	0.1981	0.0439	0.13225	0.62476	0.10507	0.38798	0.9833	0.85282	0.83439	0.17308	0.02664	0.1268	0.13352	0.06992	0.19392	0.25523	0.1779	0.01737	0.08469	0.70311
GO:0006120	"mitochondrial electron transport, NADH to ubiquinone"	1.70E-08	3.10E-14	2.30E-08	1.00E-11	0.07022	0.48044	0.75575	0.40355	0.17834	0.58106	0.15253	0.1896	0.43608	0.79482	3.50E-07	0.32014	0.94576	0.86766	0.94433	0.02377	0.04036	0.00043	0.0499	0.02705	0.045	0.59192	0.00221	0.08746	0.53407	0.76958
GO:0006122	"mitochondrial electron transport, ubiquinol to cytochrome c"	0.00191	3.00E-05	0.0011	2.10E-05	0.17303	0.40422	0.74546	0.78552	0.58827	0.81211	0.66021	0.4506	0.79409	0.86189	0.00783	0.91387	0.95728	0.89056	0.90622	0.91903	0.59025	0.35975	0.16767	0.33237	0.43497	0.19832	0.00526	0.0074	0.04157	0.86611
GO:0006123	"mitochondrial electron transport, cytochrome c to oxygen"	0.01137	0.00073	0.09398	0.00043	0.35691	0.35335	0.81752	0.69165	0.44887	0.65734	0.09357	0.5691	0.37433	0.93093	0.08011	0.57963	0.84434	0.75558	0.95019	0.27338	0.33286	0.14198	0.30952	0.50591	0.48176	0.86938	0.02414	0.16676	0.66552	0.92985
GO:0006139	nucleobase-containing compound metabolic process	0.55869	0.23174	0.71613	0.11378	0.7268	0.66524	0.12079	0.55692	0.43873	0.98688	0.01196	0.0323	0.19875	0.21951	0.40034	0.03463	0.81769	0.09234	0.45584	0.76995	0.03004	0.02051	0.09184	0.71821	0.53369	0.3079	0.11843	0.01045	0.27443	0.88631
GO:0006140	regulation of nucleotide metabolic process	0.05059	0.21327	0.39421	0.265	0.20817	0.86423	0.33634	0.78467	0.60062	0.60827	0.99736	0.8709	0.99693	0.87258	0.62142	0.92238	0.90594	0.86778	0.72674	0.93467	0.05484	0.36597	0.58217	0.2154	0.3491	0.03861	0.43837	0.23465	0.02787	0.08165
GO:0006144	purine nucleobase metabolic process	0.99004	0.90332	0.7361	0.455	0.4117	0.0365	0.29345	0.38917	0.33517	0.4506	0.99741	0.0928	0.40062	0.1477	0.75925	0.31521	0.19754	0.70684	0.86039	0.33421	0.44432	0.87087	0.9744	0.68982	0.38204	0.09246	0.96209	0.46518	0.98733	0.65519
GO:0006145	purine nucleobase catabolic process	0.65029	NA	NA	NA	NA	NA	NA	NA	NA	NA	0.97674	NA	NA	NA	NA	0.66209	NA	NA	NA	NA	NA	NA	NA	NA	NA	0.14273	NA	NA	NA	NA
GO:0006152	purine nucleoside catabolic process	NA	NA	0.76029	NA	NA	NA	NA	0.53621	NA	NA	NA	NA	0.92301	NA	NA	NA	NA	0.10777	NA	NA	NA	NA	0.37118	NA	NA	NA	NA	0.11158	NA	NA
GO:0006163	purine nucleotide metabolic process	0.17685	0.62826	0.26576	0.14717	0.34274	0.15453	0.48625	0.21641	0.18062	0.81265	0.59514	0.3108	0.94434	0.86042	0.4516	0.28784	0.92215	0.79593	0.9255	0.09317	0.03303	0.21194	0.64581	0.14591	0.07833	0.4231	0.51383	0.04442	0.16779	0.41582
GO:0006164	purine nucleotide biosynthetic process	0.69752	0.62277	0.48	0.21768	0.15627	0.98026	0.9748	0.77823	0.71873	0.91261	0.97606	0.8113	0.99383	0.82163	0.11222	0.6182	0.59738	0.9575	0.97608	0.99984	0.15194	0.15137	0.70335	0.10306	0.27243	0.89244	0.92702	0.06021	0.38262	0.74163
GO:0006165	nucleoside diphosphate phosphorylation	0.39419	0.18289	0.5627	0.00627	0.71325	0.01389	0.06127	0.61481	0.12264	0.84025	0.91051	0.9585	0.98818	0.81659	0.48789	0.59689	0.63048	0.53426	0.93039	0.16035	0.84436	0.93456	0.75617	0.97013	0.82365	0.92497	0.29896	0.69599	0.54176	0.23467
GO:0006171	cAMP biosynthetic process	0.05692	0.13466	0.34559	0.18854	0.03076	0.93924	0.59575	0.16343	0.65444	0.46931	0.99814	0.9891	0.99877	0.92891	0.66537	0.85893	0.81935	0.54919	0.56802	0.99995	0.22497	0.28729	0.85676	0.28496	0.67329	0.77189	0.04695	0.05045	0.13703	0.55379
GO:0006206	pyrimidine nucleobase metabolic process	0.73464	0.61119	0.82119	0.45349	0.99069	0.65309	0.89958	0.84815	0.8536	0.9998	0.76905	0.057	0.20409	0.09068	0.93719	0.0239	0.0665	0.17775	0.55496	0.17837	0.03421	0.00223	0.13338	0.07147	0.07598	0.46386	0.8864	0.93878	0.90564	0.46139
GO:0006207	'de novo' pyrimidine nucleobase biosynthetic process	0.48207	0.79466	0.90444	0.90961	0.61532	0.43788	0.8794	0.92539	0.67018	0.98236	0.49088	0.7841	0.47393	0.25672	0.98296	0.47494	0.04148	0.06974	0.09435	0.21746	0.20127	0.10469	0.14485	0.15159	0.0011	0.68753	0.82333	0.69538	0.35335	0.18031
GO:0006213	pyrimidine nucleoside metabolic process	0.89905	0.74005	0.72717	0.4657	0.45485	0.78716	0.80846	0.99539	0.99358	NA	0.44655	0.4553	0.75963	0.81308	0.61843	0.35946	0.7145	0.4257	0.73262	0.61765	0.18481	0.28025	0.15122	0.042	NA	0.71443	0.74954	0.51926	0.2179	0.42805
GO:0006220	pyrimidine nucleotide metabolic process	0.63897	0.31796	0.93233	0.53637	0.39566	0.9906	0.97628	0.99925	0.98719	0.96111	0.72203	0.2533	0.46922	0.53977	0.92455	0.32327	0.72272	0.2451	0.53637	0.63569	0.05495	0.06414	0.97727	0.07157	0.14227	0.66168	0.99042	0.76198	0.55496	0.40232
GO:0006221	pyrimidine nucleotide biosynthetic process	0.72298	0.22353	0.88964	0.37929	0.50154	0.99138	0.97842	0.99937	0.98847	0.90093	0.62237	0.2533	0.71128	0.53977	0.93017	0.38143	0.70886	0.12153	0.57092	0.72106	0.10915	0.14284	0.00216	0.02526	0.14595	0.62815	0.99042	0.5728	0.55496	0.29469
GO:0006259	DNA metabolic process	0.99257	0.53647	0.98615	0.58962	0.55206	0.85864	0.55726	0.30614	0.61511	0.00301	0.04211	0.9069	0.37343	0.60676	0.85038	0.08298	0.05036	0.00046	0.16993	0.99622	0.06012	0.33776	0.51367	0.16729	0.99594	0.0825	0.03287	0.01224	0.19419	0.06473
GO:0006260	DNA replication	0.98465	0.89656	0.99965	0.84664	0.80467	0.94345	0.43664	0.83463	0.87427	0.15418	0.08673	0.1775	0.54803	0.82467	0.73942	0.02378	0.30615	0.0732	0.32755	0.24173	0.21135	0.42251	0.16078	0.21031	0.92861	0.56859	0.43692	0.18394	0.29091	0.28061
GO:0006261	DNA-dependent DNA replication	0.98649	0.90989	0.9997	0.53551	0.89287	0.95299	0.47947	0.90722	0.96756	0.22	0.15881	0.4609	0.58943	0.66566	0.7813	0.02915	0.10833	0.10644	0.82981	0.1499	0.27343	0.28116	0.09261	0.21281	0.94451	0.62398	0.26446	0.11187	0.5155	0.21477
GO:0006264	mitochondrial DNA replication	0.74436	NA	NA	NA	NA	0.82847	NA	NA	NA	NA	0.98809	NA	NA	NA	NA	0.69585	NA	NA	NA	NA	0.38746	NA	NA	NA	NA	0.07741	NA	NA	NA	NA
GO:0006265	DNA topological change	NA	0.42252	0.26901	0.95699	0.24915	NA	0.45863	0.19323	0.16304	0.0862	NA	0.414	0.94235	0.9646	0.99829	NA	0.48839	0.31669	0.10703	0.90729	NA	0.56168	0.97028	0.94035	0.98802	NA	0.3863	0.58154	0.13407	0.21236
GO:0006270	DNA replication initiation	0.99724	0.7991	0.91107	NA	0.79981	0.93363	0.84978	0.63089	NA	0.63299	0.28813	0.7525	0.43626	NA	0.91284	0.03271	0.64465	0.0059	NA	0.47195	0.29787	0.60131	0.01137	NA	0.79673	0.94234	0.22124	0.6532	NA	0.15994
GO:0006271	DNA strand elongation involved in DNA replication	0.86768	0.67525	0.95358	NA	0.808	0.80364	0.66954	0.9288	NA	0.20154	0.3891	0.3978	0.80688	NA	0.84567	0.15729	0.08384	0.09987	NA	0.7242	0.3112	0.19887	0.3988	NA	0.98142	0.62149	0.91389	0.61516	NA	0.02128
GO:0006275	regulation of DNA replication	0.02905	0.00681	0.04509	0.39901	0.38109	0.04154	0.09239	0.0601	0.13869	0.22819	0.1688	0.0649	0.86227	0.44933	0.38796	0.83228	0.85308	0.80594	0.86165	0.52055	0.94811	0.9267	0.8941	0.91833	0.95367	0.88987	0.79994	0.29888	0.31515	0.95325
GO:0006277	DNA amplification	0.57143	0.76728	0.98624	0.88289	0.49254	0.7489	0.77812	0.49267	0.91826	0.08941	0.49159	0.6036	0.67282	0.7537	0.89882	0.04767	0.17274	0.03065	0.01046	0.32014	0.14032	0.56994	0.02731	0.11823	0.60089	0.24896	0.09333	0.04109	0.4314	0.02524
GO:0006281	DNA repair	0.58644	0.26294	0.50341	0.55169	0.00112	0.49472	0.42237	0.20666	0.47742	0.03304	0.0768	0.7756	0.33316	0.39476	0.81966	0.8066	0.20066	0.03063	0.20829	0.99989	0.35203	0.92753	0.86692	0.36879	0.99777	0.0417	0.05532	0.122	0.35886	0.03498
GO:0006282	regulation of DNA repair	0.14503	0.3761	0.31367	0.45298	0.2044	0.45844	0.16876	0.57384	0.1782	0.59113	0.12684	0.229	0.90948	0.77944	NA	0.29456	0.7871	0.49222	0.38034	0.82513	0.85298	0.94726	0.83452	0.72248	0.50406	0.9905	0.85697	0.44019	0.12303	NA
GO:0006289	nucleotide-excision repair	0.14572	0.694	0.82137	0.73887	0.35135	0.35048	0.48442	0.42464	0.02542	0.08297	0.28047	0.2456	0.97807	0.79684	0.92782	0.88042	0.52899	0.20327	0.58867	0.89628	0.87843	0.77033	0.84628	0.96936	0.89341	0.25336	0.26848	0.06922	0.24016	0.72679
GO:0006302	double-strand break repair	0.46947	0.00592	0.11548	0.73282	0.03045	0.22358	0.02285	0.06167	0.03131	0.24812	0.40799	0.1158	0.52905	0.54243	0.71861	0.71678	0.94227	0.22499	0.21054	0.97311	0.81826	0.97045	0.79259	0.42212	0.98328	0.2138	0.79271	0.05079	0.5461	0.07675
GO:0006303	double-strand break repair via nonhomologous end joining	0.58149	0.4387	0.93243	0.83833	0.95194	0.44005	0.25331	0.63764	0.69783	0.68065	0.53006	0.0164	0.37742	0.68283	0.91563	0.4929	0.8777	0.5567	0.26166	0.32355	0.88252	0.99189	0.82453	0.70391	0.77714	0.42408	0.86182	0.44498	0.64573	0.25014
GO:0006304	DNA modification	0.59499	0.78211	0.94181	0.92291	0.92773	0.88461	0.98854	0.90325	0.96385	0.54147	0.41355	0.6417	0.70127	0.8344	0.92937	0.10404	0.16437	0.07663	0.33361	0.55847	0.1982	0.31288	0.08369	0.03527	0.94981	0.84704	0.71943	0.50855	0.75654	0.236
GO:0006305	DNA alkylation	0.50624	0.78211	0.94697	0.93119	0.91007	0.83367	0.98854	0.91166	0.96781	0.69074	0.60948	0.6417	0.77562	0.88748	0.85535	0.19161	0.16437	0.09683	0.34692	0.409	0.35474	0.31288	0.1666	0.09775	0.78006	0.73822	0.71943	0.61045	0.69207	0.23926
GO:0006306	DNA methylation	0.50624	0.78211	0.94697	0.93119	0.91007	0.83367	0.98854	0.91166	0.96781	0.69074	0.60948	0.6417	0.77562	0.88748	0.85535	0.19161	0.16437	0.09683	0.34692	0.409	0.35474	0.31288	0.1666	0.09775	0.78006	0.73822	0.71943	0.61045	0.69207	0.23926
GO:0006308	DNA catabolic process	NA	0.18478	0.34833	0.296	0.61765	NA	0.30398	0.17662	0.74845	0.08735	NA	0.698	0.20699	0.06543	0.69648	NA	0.87318	0.74495	0.92941	0.8473	NA	0.55297	0.48364	0.54892	0.74589	NA	0.44729	0.84881	0.41363	0.47558
GO:0006310	DNA recombination	0.99316	0.20768	0.59865	0.94815	0.6325	0.91471	0.47657	0.71455	0.30821	0.36577	0.32897	0.0333	0.27458	0.57274	0.98311	0.2616	0.87778	0.03836	0.00915	0.78748	0.05393	0.61183	0.22788	0.18067	0.8451	0.2735	0.67862	0.24254	0.03432	0.20536
GO:0006313	"transposition, DNA-mediated"	0.71514	0.57639	0.90733	0.95119	0.81922	0.8652	0.5891	0.88304	0.89628	0.33931	0.7298	0.0252	0.26855	0.93808	0.9762	0.12453	0.05591	0.03354	0.03951	0.25482	0.0421	0.14969	0.101	0.15988	0.51554	0.32023	0.867	0.77074	0.1018	0.37868
GO:0006323	DNA packaging	0.89095	0.57018	0.81978	0.90023	0.4717	0.98416	0.48275	0.9472	0.8414	0.04852	0.72586	0.7803	0.82017	0.98012	0.98739	0.29921	0.38947	0.00814	0.52821	0.94508	0.15843	0.02526	0.24798	0.26213	0.95217	0.38198	0.12442	0.26638	0.19589	0.27506
GO:0006325	chromatin organization	0.49752	0.50773	0.71692	0.27222	0.09258	0.29097	0.20907	0.98217	0.92754	0.04258	0.42482	0.5364	0.34914	0.57058	0.90533	0.03929	0.11528	0.05857	0.23882	0.98937	0.02465	0.1442	0.26458	0.06698	0.99902	0.13839	0.08926	0.29081	0.03086	0.35028
GO:0006333	chromatin assembly or disassembly	0.84463	0.48581	0.62798	0.81934	0.56626	0.86285	0.91948	0.95539	0.9252	0.26443	0.76016	0.8462	0.35959	0.99083	0.99453	0.51606	0.54742	0.00404	0.01455	0.7125	0.02238	0.0376	0.07947	0.08391	0.67027	0.04633	0.04878	0.18614	0.40183	0.14371
GO:0006334	nucleosome assembly	0.81321	0.67025	0.83905	0.78375	0.45556	0.9715	0.86653	0.95696	0.99019	0.56442	0.85703	0.7539	0.53153	0.99492	0.99706	0.01004	0.01126	0.38447	0.00828	0.75797	0.03786	0.04244	0.07464	0.31601	0.59834	0.01148	0.16258	0.0622	0.45033	0.08455
GO:0006336	DNA replication-independent nucleosome assembly	NA	0.71625	0.15731	0.33176	0.34365	NA	0.83984	0.68712	0.29662	0.24016	NA	0.0713	0.62659	0.64401	0.9579	NA	0.61051	0.85386	0.65472	0.87947	NA	0.6695	0.51388	0.77886	0.8997	NA	0.21696	0.76053	0.71066	0.31051
GO:0006338	chromatin remodeling	0.70728	0.14109	0.58744	0.46263	0.55091	0.53824	0.27911	0.99139	0.94438	0.06308	0.57636	0.554	0.34635	0.80061	0.92695	0.13727	2.80E-05	5.40E-07	0.01222	0.37566	0.0493	0.06893	0.00296	0.01874	0.95753	0.0846	0.06101	8.20E-07	0.06489	1.70E-06
GO:0006342	chromatin silencing	0.81651	0.00556	0.33215	0.59356	0.06514	0.6155	0.44106	0.70415	0.9048	0.01753	0.74897	0.9553	0.82641	0.90924	0.98727	0.11687	0.20666	0.43535	0.21241	1	0.30851	0.45173	0.39408	0.12814	0.99988	0.1212	0.41222	0.00024	0.02568	0.02897
GO:0006343	establishment of chromatin silencing	0.60005	0.8474	0.79333	0.94796	0.41572	0.89325	0.92723	0.88358	0.97577	0.14045	0.80161	0.0516	0.72915	0.94882	0.99686	0.21455	0.53114	0.31157	0.09786	0.71231	0.62848	0.46428	0.18532	0.11701	0.95646	0.098	0.91769	0.78154	0.69786	0.39746
GO:0006346	methylation-dependent chromatin silencing	0.4284	0.47576	0.60049	0.90657	0.28327	0.82882	0.99457	0.65523	0.69226	0.07434	0.85176	0.1228	0.61374	0.90808	0.9945	0.76942	0.28167	0.07663	0.17807	0.91512	0.20131	0.24152	0.65862	0.51062	0.99999	0.11947	0.84199	0.8529	0.8038	0.15464
GO:0006348	chromatin silencing at telomere	0.36085	0.56666	0.62905	0.92291	0.85276	0.89679	0.93344	0.91166	0.96385	0.53595	0.53836	0.1593	0.24395	0.92417	0.70622	0.48374	0.3543	0.09683	0.45727	0.55847	0.65425	0.62235	0.37687	0.15444	0.94981	0.45644	0.89002	0.85824	0.58276	0.39617
GO:0006351	"transcription, DNA-templated"	0.70806	0.01049	0.21448	0.10584	0.01035	0.75443	0.04777	0.77489	0.44246	0.42004	0.45702	0.9134	0.89851	0.72187	0.81966	0.04888	0.17673	0.2229	0.09388	0.92177	0.00559	0.07943	0.22936	0.01396	0.97661	0.08162	0.16097	0.07015	0.05514	0.01269
GO:0006352	"DNA-templated transcription, initiation"	0.43317	0.13475	0.41462	0.60104	0.47821	0.80935	0.60592	0.99189	0.62816	0.32726	0.10357	0.608	0.51563	0.77839	0.88298	0.28661	0.01019	0.86461	0.16633	0.13274	0.14496	0.35622	0.12036	0.39317	0.21067	0.06796	0.27323	0.1653	0.06361	0.93185
GO:0006354	"DNA-templated transcription, elongation"	0.6023	0.45736	0.89481	0.72488	0.3919	0.85318	0.26265	0.11285	0.18359	0.06129	0.91724	0.0956	0.7758	0.93207	0.97327	0.55284	0.0779	0.78405	0.91416	0.90526	0.42562	0.85525	0.66467	0.33801	0.93923	0.14973	0.96723	0.13836	0.38294	0.06673
GO:0006355	"regulation of transcription, DNA-templated"	0.68761	0.01638	0.2026	0.13432	0.02522	0.84659	0.06266	0.853	0.64687	0.0003	0.61192	0.9375	0.8767	0.79056	0.80031	0.09191	0.01834	0.17951	0.22946	0.96723	0.0192	0.18419	0.55556	0.07516	0.97688	0.18012	0.24572	0.14751	0.04644	0.01628
GO:0006356	regulation of transcription from RNA polymerase I promoter	0.16669	0.25947	0.30841	0.14782	0.18177	0.21897	0.47835	0.43696	0.3689	0.4006	0.21279	0.2977	0.11597	0.02984	0.69194	0.66839	0.29243	0.077	0.53649	0.3878	0.04476	0.619	0.46298	0.41311	0.29536	0.82681	0.84538	0.92784	0.25226	0.17045
GO:0006357	regulation of transcription from RNA polymerase II promoter	0.94009	0.10688	0.79113	0.49109	0.38441	0.94701	0.46771	0.89034	0.90609	0.05824	0.75769	0.8623	0.99705	0.90171	0.76514	0.06722	0.01489	0.03686	0.00018	0.81373	0.0965	0.05298	0.00485	0.0563	0.54861	0.00058	0.00329	0.05293	0.02733	0.18696
GO:0006359	regulation of transcription from RNA polymerase III promoter	0.0902	0.6676	NA	0.28062	NA	0.22977	0.29669	NA	0.4296	NA	0.29653	0.2439	NA	0.89427	NA	0.98414	0.69169	NA	0.37584	NA	0.891	0.79172	NA	0.81998	NA	0.69347	0.80865	NA	0.93687	NA
GO:0006360	transcription from RNA polymerase I promoter	0.1627	0.3651	0.1982	0.17622	0.25408	0.30545	0.58691	0.45879	0.28733	0.29497	0.1022	0.324	0.1028	0.09448	0.62095	0.78355	0.29	0.35016	0.459	0.63063	0.08753	0.59417	0.28585	0.23114	0.52435	0.7836	0.89219	0.90208	0.38529	0.14417
GO:0006364	rRNA processing	0.9789	0.98563	0.9617	0.94824	0.97887	0.99702	0.99803	0.99912	0.96824	0.52786	0.0907	0.3001	0.89476	0.72134	0.90254	0.00155	3.40E-05	5.50E-06	0.01023	0.00012	0.01432	0.00122	4.20E-05	2.30E-05	0.08925	0.46536	0.9319	0.01404	0.46711	0.01733
GO:0006366	transcription from RNA polymerase II promoter	0.77026	0.0496	0.72704	0.41934	0.23236	0.88303	0.35045	0.90715	0.70475	0.02412	0.64477	0.8342	0.99426	0.8472	0.80732	0.10654	0.00398	0.01976	0.25713	0.82135	0.04009	0.05577	0.31129	0.03839	0.54668	0.12662	0.25319	0.01513	0.02671	0.09002
GO:0006367	transcription initiation from RNA polymerase II promoter	0.33105	0.10566	0.42086	0.60839	0.50994	0.81281	0.54357	0.99235	0.65541	0.34175	0.11432	0.6265	0.53771	0.78238	0.88827	0.31348	0.01199	0.00979	0.19486	0.12959	0.16047	0.36921	0.08354	0.42981	0.16199	0.07398	0.26836	0.17883	0.0468	0.00221
GO:0006368	transcription elongation from RNA polymerase II promoter	0.53404	0.46875	0.9015	0.73162	0.31699	0.87011	0.31793	0.13282	0.19714	0.08728	0.9202	0.1382	0.79285	0.93774	0.97408	0.47116	0.10272	0.00318	0.00043	0.88199	0.46824	0.76987	0.53586	0.24108	0.96044	0.22675	0.96828	0.08385	0.46634	0.10912
GO:0006376	mRNA splice site selection	0.17435	0.10742	0.67706	0.92525	0.77152	0.79643	0.64485	0.73452	0.73745	0.24882	0.12491	0.5396	0.55891	0.60528	0.74764	0.14916	0.49361	0.06309	0.00797	0.55239	0.04919	0.48717	0.16565	0.31454	0.26841	0.23831	0.66341	0.87146	0.21864	0.2371
GO:0006378	mRNA polyadenylation	0.10423	0.04192	0.71651	0.9139	0.02408	0.17411	0.02204	0.42123	0.37043	0.01281	0.02932	0.2093	0.84537	0.45527	0.80919	0.90424	0.33697	0.04797	0.00982	0.98318	0.71938	0.70961	0.90022	0.21836	0.98773	0.50531	0.74796	0.00522	0.23933	0.06518
GO:0006379	mRNA cleavage	0.32931	0.65917	0.93896	0.78276	0.15497	0.28731	0.0872	0.34573	0.41612	0.22387	0.4008	0.4792	0.79431	0.48017	0.43485	0.68034	0.11963	0.26157	0.1497	0.26283	0.28102	0.25763	0.30522	0.27093	0.36377	0.59352	0.5767	0.01124	0.14852	0.67221
GO:0006383	transcription from RNA polymerase III promoter	0.39893	0.4866	0.69183	0.79969	0.39195	0.48165	0.64317	0.61961	0.44128	0.60311	0.30906	0.2627	0.03293	0.76063	0.29708	0.90011	0.47807	0.20996	0.20872	0.5419	0.34207	0.27793	0.58539	0.59201	0.85762	0.8179	0.65358	0.4894	0.90085	0.71761
GO:0006388	"tRNA splicing, via endonucleolytic cleavage and ligation"	0.74082	0.24682	0.44916	0.17444	NA	0.22775	0.23883	0.53282	0.43999	NA	0.51401	0.8861	0.81397	0.52011	NA	0.13455	0.66046	0.14267	0.52213	NA	0.36526	0.6411	0.73146	0.20559	NA	0.44233	0.49982	0.33412	0.69048	NA
GO:0006390	transcription from mitochondrial promoter	0.08026	0.39472	0.02477	0.07079	0.11394	0.34484	0.38656	0.3421	0.44808	0.02368	0.34383	0.7543	0.72519	0.35119	0.03904	0.88538	0.34786	0.86184	0.89323	0.6908	0.51008	0.09851	0.78719	0.6172	0.96194	0.67213	0.12146	0.19881	0.41017	0.95946
GO:0006396	RNA processing	0.6787	0.43203	0.79117	0.56285	0.47861	0.85801	0.72173	0.93716	0.62492	0.04244	0.0197	0.0176	0.16732	0.39129	0.61485	0.00277	0.03073	0.03964	0.0232	0.77771	0.03525	0.03364	0.01635	0.11335	0.15415	0.01219	0.48064	0.01498	0.00188	0.00246
GO:0006397	mRNA processing	0.66669	0.65211	0.76633	0.72603	0.46597	0.87229	0.77779	0.94843	0.65693	0.00647	0.10822	0.0952	0.28586	0.5254	0.7544	0.02645	0.07988	0.01201	0.01369	0.91819	0.30484	0.22337	0.30676	0.19929	0.91055	0.03058	0.66569	0.01074	0.02018	0.01123
GO:0006398	mRNA 3'-end processing by stem-loop binding and cleavage	0.83229	0.49609	NA	0.94942	NA	0.71295	0.43395	NA	0.33641	NA	0.45964	0.4278	NA	0.74003	NA	0.81924	0.17612	NA	0.28378	NA	0.63955	0.43597	NA	0.67693	NA	0.89386	0.69551	NA	0.74244	NA
GO:0006399	tRNA metabolic process	0.80365	0.9173	0.94579	0.55454	0.87962	0.55902	0.15072	0.75348	0.56708	0.51623	0.02184	0.147	0.37901	0.21119	0.25706	0.03547	0.08393	0.20999	0.0122	0.26761	0.0337	0.00513	0.00232	0.01276	0.06734	0.43758	0.4662	0.02992	0.43135	0.63016
GO:0006400	tRNA modification	0.49651	0.51726	0.92011	0.3472	0.56265	0.443	0.17269	0.72326	0.52506	0.38951	0.00879	0.1021	0.66497	0.67238	0.28594	0.16175	0.33233	0.02871	0.18883	0.69463	0.12323	0.06802	0.03494	0.23705	0.63806	0.694	0.93889	0.43891	0.55942	0.47185
GO:0006401	RNA catabolic process	0.09555	0.63339	0.85282	0.90216	0.053	0.33081	0.39813	0.78285	0.94088	0.03078	0.43985	0.2867	0.60718	0.65018	0.92308	0.72567	0.44698	0.39075	0.34168	0.78492	0.42666	0.62893	0.531	0.30844	0.92174	0.09749	0.38578	0.27198	0.93242	0.30266
GO:0006402	mRNA catabolic process	0.31645	0.76036	0.89109	0.92504	0.12257	0.60051	0.80048	0.95185	0.95871	0.08482	0.50623	0.2961	0.63919	0.76435	0.89123	0.77083	0.33631	0.31821	0.43306	0.85028	0.21077	0.49066	0.15723	0.14299	0.88752	0.1659	0.41319	0.22763	0.95732	0.41894
GO:0006403	RNA localization	0.45374	0.91837	0.57994	0.70276	0.4905	0.56698	0.62251	0.5121	0.48574	0.16508	0.65206	0.259	0.45823	0.86839	0.91538	0.14208	0.29646	0.67628	0.07456	0.5284	0.5199	0.14308	0.04131	0.10811	0.76505	0.32319	0.35125	0.20369	0.03179	0.87608
GO:0006405	RNA export from nucleus	0.92181	0.80853	0.80169	0.80407	0.76387	0.98039	0.98971	0.96268	0.804	0.62353	0.40206	0.7945	0.24255	0.91679	0.96074	0.04294	0.12547	0.28989	0.01405	0.01891	0.0245	0.1473	0.58687	0.08175	0.33022	0.32278	0.39196	0.05419	0.03948	0.00911
GO:0006406	mRNA export from nucleus	0.91166	0.94223	0.89288	0.77843	0.94677	0.99856	0.99315	0.96964	0.87411	0.67499	0.54232	0.7101	0.20492	0.94783	0.943	0.06178	0.02935	0.00083	0.04642	0.08719	0.03636	0.14939	0.0033	0.00779	0.14254	0.23375	0.42418	0.33197	0.07892	0.05467
GO:0006412	translation	0.6104	0.54941	0.72926	0.71897	0.64494	0.90042	0.91923	0.96643	0.55977	0.92753	0.10401	0.0038	0.09318	0.22533	0.76791	0.03639	0.03292	0.00217	0.0533	0.0065	0.00235	0.00187	0.00192	0.00393	0.1313	0.07924	0.15749	0.00174	0.04072	0.07317
GO:0006413	translational initiation	0.59496	0.48165	0.80248	0.06169	0.75285	0.78821	0.69672	0.94675	0.89258	0.56652	0.08	0.3926	0.33826	0.47027	0.85081	0.01535	0.00569	0.01751	0.45349	0.0102	0.01214	0.0068	0.00096	0.00082	0.00432	0.79564	0.0455	0.01089	0.72273	0.00125
GO:0006414	translational elongation	0.85554	0.80586	0.61837	0.42612	0.9386	0.67833	0.8862	0.99133	0.89524	0.98547	0.57878	0.2733	0.27033	0.4245	0.78135	0.01708	0.03723	0.01944	0.16593	0.00054	0.02113	0.03381	0.03919	0.02607	0.04705	0.15614	0.53073	0.39478	0.7647	0.01113
GO:0006415	translational termination	0.90417	0.09016	0.52222	0.34477	0.64019	0.67415	0.79981	0.91166	0.74055	0.79706	0.72815	0.3688	0.3302	0.64281	0.88532	0.05792	0.24253	0.32923	0.70115	0.05447	0.17465	0.26448	0.29275	0.23439	0.35668	0.4868	0.30056	0.23104	0.18807	0.1306
GO:0006417	regulation of translation	0.88613	0.74906	0.76711	0.74354	0.77045	0.94471	0.95644	0.98473	0.89432	0.05476	0.37325	0.1372	0.39598	0.41386	0.97569	0.02857	0.0462	0.05429	0.00216	0.00553	0.05456	0.00589	0.03067	0.00809	0.78859	0.03529	0.75393	0.01403	0.02249	0.00032
GO:0006418	tRNA aminoacylation for protein translation	0.88397	0.9721	0.9619	0.90901	0.83234	0.86627	0.47832	0.7351	0.64985	0.7682	0.03146	0.137	0.59682	0.18401	0.76183	1.90E-05	0.00021	0.00259	0.10842	0.00132	0.00794	0.01626	0.05539	0.00318	0.05691	0.84426	0.18082	0.08406	0.7069	0.09302
GO:0006422	aspartyl-tRNA aminoacylation	0.92306	NA	NA	NA	NA	0.95151	NA	NA	NA	NA	0.05165	NA	NA	NA	NA	0.0167	NA	NA	NA	NA	0.0913	NA	NA	NA	NA	0.97555	NA	NA	NA	NA
GO:0006429	leucyl-tRNA aminoacylation	NA	NA	0.94124	0.54859	NA	NA	NA	0.70751	0.64866	NA	NA	NA	0.36208	0.55605	NA	NA	NA	0.3445	0.06025	NA	NA	NA	0.55346	0.29681	NA	NA	NA	0.60772	0.62362	NA
GO:0006446	regulation of translational initiation	0.68239	0.86051	0.90021	0.18415	0.39537	0.74522	0.39735	0.29878	0.62699	0.76086	0.65204	0.2125	0.67829	0.69992	0.96351	0.91899	0.96627	0.84615	0.62046	0.56349	0.68533	0.7027	0.7085	0.39925	0.22799	0.74463	0.96498	0.30687	0.51208	0.08606
GO:0006451	translational readthrough	0.87682	0.23657	0.28576	0.93412	0.64465	0.83163	0.42851	0.76891	0.78649	0.51251	0.51087	0.1729	0.58539	0.45878	0.8952	0.21484	0.24339	0.32923	0.20453	0.06748	0.25861	0.3682	0.39745	0.3291	0.60714	0.46359	0.86191	0.09711	0.661	0.05033
GO:0006457	protein folding	0.03559	0.17515	0.20858	0.27955	0.12765	0.4575	0.23588	0.02932	0.32358	0.14434	0.24665	0.0011	0.04124	0.16031	0.33055	0.62867	0.54761	0.6005	0.07872	0.25122	0.46092	0.45383	0.51677	0.44375	0.36992	0.93056	0.97836	0.8459	0.39062	0.30285
GO:0006458	'de novo' protein folding	0.65484	0.4784	0.72741	0.69766	0.90816	0.87412	0.27018	0.71792	0.43154	0.69335	0.826	0.6893	0.52006	0.48382	0.5037	0.16846	0.02815	0.29652	0.58997	0.20595	0.11611	0.26008	0.24018	0.02915	0.06362	0.39368	0.54983	0.40634	0.60657	0.5271
GO:0006461	protein complex assembly	0.33556	0.30687	0.13729	0.75505	0.32694	0.88031	0.43296	0.28561	0.77132	0.32101	0.27509	0.4461	0.75049	0.88385	0.26644	0.37604	0.59543	0.79592	0.75045	0.19721	0.11446	0.50406	0.19109	0.37464	0.95121	0.0455	0.19924	0.27104	0.4125	0.13572
GO:0006464	cellular protein modification process	0.20876	0.02615	0.04855	0.27855	0.00119	0.64785	0.67763	0.11811	0.58661	0.16992	0.4348	0.8414	0.61506	0.41136	0.89265	0.43917	0.09837	0.49828	0.13717	0.95567	0.60448	0.36812	0.1107	0.22958	0.99894	0.60942	0.4787	0.33136	0.03521	0.02862
GO:0006465	signal peptide processing	0.75329	0.99042	NA	0.37285	NA	0.44686	0.4066	NA	0.19753	NA	0.00119	0.0273	NA	0.00635	NA	0.0269	0.01032	NA	0.43319	NA	0.04663	0.04754	NA	0.81181	NA	0.98989	0.99882	NA	0.98298	NA
GO:0006468	protein phosphorylation	0.28219	0.33182	0.07867	0.78702	0.08021	0.97416	0.81554	0.25878	0.79264	0.86661	0.66253	0.9126	0.99904	1	0.99838	0.89479	0.99314	0.75489	0.18985	0.96932	0.15932	0.13754	0.13684	0.04073	0.40571	0.26213	0.19198	0.00399	0.14586	0.08433
GO:0006469	negative regulation of protein kinase activity	0.41108	0.43996	0.62837	0.67892	0.087	0.6439	0.82629	0.37628	0.67296	0.79971	0.94898	0.9716	0.99993	0.98868	0.14637	0.39963	0.4017	0.38401	0.11421	0.99999	0.43544	0.28554	0.74449	0.7615	0.08971	0.07646	0.00917	0.33495	0.30513	0.59602
GO:0006470	protein dephosphorylation	0.34103	0.57143	0.11516	0.31387	0.13904	0.62764	0.95165	0.65638	0.89811	0.42153	0.53732	0.9989	0.86651	0.71843	0.75456	0.31849	0.12782	0.50041	0.13918	0.73231	0.13221	0.02475	0.04498	0.13283	0.5931	0.0089	0.24786	0.04895	0.2677	0.16193
GO:0006471	protein ADP-ribosylation	0.86138	0.31447	0.99804	0.36574	0.52664	0.68304	0.88048	0.55615	0.81329	0.16776	0.6635	0.7593	0.70766	0.04456	0.72176	0.65595	0.43711	0.07465	0.4404	0.64999	0.48382	0.09588	0.41287	0.74102	0.8545	0.52729	0.15011	0.31083	0.65636	0.74738
GO:0006473	protein acetylation	0.50578	0.21696	0.62769	0.29236	0.27683	0.51211	0.15574	0.93594	0.88727	0.3498	0.82608	0.4415	0.35331	0.82985	0.77845	0.16003	0.99387	0.51718	0.02315	0.80695	0.05675	0.25828	0.04983	0.99956	0.98231	0.0494	0.05183	0.0686	0.15246	0.47371
GO:0006475	internal protein amino acid acetylation	0.50578	0.21696	0.62769	0.29236	0.27683	0.51211	0.15574	0.93594	0.88727	0.3498	0.82608	0.4415	0.35331	0.82985	0.77845	0.16003	0.99387	0.51718	0.02315	0.80695	0.05675	0.25828	0.04983	0.99956	0.98231	0.0494	0.05183	0.0686	0.15246	0.47371
GO:0006476	protein deacetylation	0.48785	0.286	0.92375	0.13479	0.34321	0.85859	0.3616	0.75407	0.58973	0.38632	0.07799	0.6315	0.48955	0.91604	0.68059	0.46863	0.65467	0.22671	0.25346	0.44346	0.583	0.95086	0.26765	0.2507	0.88023	0.77844	0.7702	0.10371	0.43614	0.24543
GO:0006479	protein methylation	0.63169	0.69908	0.85377	0.54475	0.82361	0.89293	0.17513	0.99471	0.87304	0.12432	0.51004	0.3277	0.41847	0.55356	0.98495	0.34307	0.17421	0.04589	0.02974	0.16499	0.11763	0.45088	0.13075	0.01554	0.9863	0.08162	0.2402	0.03422	0.41523	0.21346
GO:0006482	protein demethylation	0.67122	0.95341	0.95736	0.86089	0.16037	0.96286	0.98927	0.99284	0.53105	0.50697	0.75467	0.7343	0.81613	0.68487	0.9679	0.01353	0.06118	0.24852	0.34166	0.70725	0.0463	0.03256	0.27705	0.48823	0.58342	0.04658	0.0308	0.02108	0.01032	0.07449
GO:0006486	protein glycosylation	0.89494	0.87796	0.99454	0.77548	0.74598	0.47766	0.72701	0.03516	0.31161	0.64361	0.35834	0.1279	0.06262	0.06277	0.16774	0.02141	0.0354	0.00533	0.0015	0.35483	0.38458	0.3115	0.74688	0.93711	0.16799	0.95749	0.93523	0.90402	0.96327	0.97568
GO:0006487	protein N-linked glycosylation	0.77292	0.8165	0.95485	0.91912	0.50374	0.64927	0.41089	0.18764	0.29995	0.68531	0.03982	0.093	0.27428	0.17339	0.35334	0.08315	0.14719	0.03573	0.0218	0.18453	0.62116	0.58888	0.94219	0.93401	0.37104	0.89233	0.93409	0.76746	0.59124	0.99626
GO:0006491	N-glycan processing	0.20952	0.42967	0.49731	0.92769	0.37039	0.02304	0.21261	0.62009	0.48104	0.30983	0.09818	0.7979	0.08851	0.12594	0.05043	0.49583	0.08329	0.81497	0.20749	0.70195	0.92442	0.8773	0.84352	0.79273	0.47085	0.99954	0.61096	0.55023	0.89658	0.52111
GO:0006493	protein O-linked glycosylation	0.86171	0.97747	0.99628	0.75407	0.98312	0.2518	0.09154	0.12679	0.18005	0.34647	0.51314	0.1218	0.42982	0.57522	0.14691	0.65949	0.27309	0.02226	0.08893	0.09831	0.62733	0.90805	0.9128	0.88743	0.90793	0.6694	0.80729	0.32472	0.83342	0.81269
GO:0006497	protein lipidation	0.23119	0.07706	0.00163	0.49288	0.34443	0.00429	0.35211	0.17213	0.18545	0.3459	0.00471	0.1499	0.25926	0.5999	0.76112	0.89687	0.98436	0.9308	0.42852	0.95093	0.84202	0.85204	0.85072	0.91076	0.94494	0.97659	0.99281	0.68963	0.87486	0.59934
GO:0006505	GPI anchor metabolic process	0.53618	0.26282	0.09633	0.14	0.19573	0.09652	0.48967	0.09289	0.1876	0.19906	0.05412	0.5399	0.17565	0.85546	0.22017	0.77317	0.72911	0.49151	0.68993	0.87216	0.93957	0.5479	0.93185	0.97063	0.98362	0.95229	0.55891	0.75467	0.84616	0.61712
GO:0006506	GPI anchor biosynthetic process	0.53618	0.26282	0.09633	0.14	0.19573	0.09652	0.48967	0.09289	0.1876	0.19906	0.05412	0.5399	0.17565	0.85546	0.22017	0.77317	0.72911	0.49151	0.68993	0.87216	0.93957	0.5479	0.93185	0.97063	0.98362	0.95229	0.55891	0.75467	0.84616	0.61712
GO:0006508	proteolysis	0.03754	0.84732	0.56557	0.98133	0.76595	0.00413	0.00049	0.36874	0.01313	0.37603	0.88924	0.094	0.5204	0.12392	0.05928	0.74503	0.10289	0.68985	0.37651	0.0711	0.99687	0.98008	0.94073	0.94419	0.71282	0.38079	0.44752	0.91469	0.65534	0.11138
GO:0006511	ubiquitin-dependent protein catabolic process	0.01874	0.01598	0.01364	0.26721	0.19455	0.01286	0.22879	0.20884	0.11005	0.00623	0.38271	0.0687	0.04672	0.38027	0.01048	0.77978	0.04255	0.15745	0.05915	0.39421	0.04297	0.44812	0.45229	0.6755	0.27582	0.13348	0.48053	0.94306	0.683	0.0767
GO:0006513	protein monoubiquitination	NA	NA	0.06328	NA	NA	NA	NA	0.09332	NA	NA	NA	NA	NA	NA	NA	NA	NA	0.87685	NA	NA	NA	NA	0.99988	NA	NA	NA	NA	NA	NA	NA
GO:0006517	protein deglycosylation	0.16042	0.55658	0.6285	0.92371	0.60804	0.06847	0.24604	0.53635	0.55386	0.45494	0.02578	0.9232	0.20149	0.21477	0.09422	0.61757	0.10927	0.81042	0.10984	0.68212	0.89236	0.93149	0.73222	0.64279	0.33084	0.98957	0.46362	0.16651	0.94371	0.46767
GO:0006518	peptide metabolic process	0.61403	0.56433	0.67585	0.70073	0.72948	0.86955	0.80776	0.96293	0.46996	0.9463	0.61576	0.6473	0.36324	0.36987	0.80583	0.15295	0.37994	0.96701	0.20929	0.98814	0.99917	0.98242	0.96024	0.97958	0.59708	0.25119	0.18584	0.44125	0.28434	0.82725
GO:0006520	cellular amino acid metabolic process	0.73009	0.98934	0.99028	0.64052	0.95254	0.2022	0.52163	0.28315	0.30991	0.88672	0.37518	0.8906	0.94726	0.0458	0.73389	0.07274	0.13028	0.122	0.45319	0.22316	0.50439	0.54506	0.80415	0.86373	0.07318	0.33828	0.40921	0.04969	0.94182	0.2623
GO:0006525	arginine metabolic process	0.41994	0.09173	0.08323	0.15894	0.53045	0.41599	0.05553	0.05191	0.0456	0.62254	0.99981	0.0411	0.09793	0.05123	0.72384	0.3668	0.41837	0.89131	0.49722	0.15284	0.73285	0.51828	0.97725	0.44823	0.4599	0.23007	0.99982	0.61592	0.99154	0.23284
GO:0006527	arginine catabolic process	0.07547	NA	NA	NA	NA	0.00655	NA	NA	NA	NA	0.91264	NA	NA	NA	NA	0.79188	NA	NA	NA	NA	0.99745	NA	NA	NA	NA	0.30247	NA	NA	NA	NA
GO:0006531	aspartate metabolic process	0.74637	0.07483	NA	NA	0.65549	0.0923	NA	NA	NA	0.62535	0.25185	NA	NA	NA	NA	0.09121	0.68001	NA	NA	0.28407	0.99331	NA	NA	NA	0.79539	0.51861	NA	NA	NA	NA
GO:0006536	glutamate metabolic process	0.605	0.03097	0.45112	0.31461	0.84966	0.3128	0.49565	0.25334	0.52959	0.5836	0.63321	0.8633	0.82247	0.39611	0.63756	0.4284	0.87921	0.67517	0.76697	0.08252	0.69553	0.50115	0.84641	0.6744	0.17679	0.1221	0.09661	0.00804	0.93449	0.55975
GO:0006537	glutamate biosynthetic process	0.81088	0.01119	0.59661	0.28644	0.71463	0.19313	0.46027	0.70817	0.87052	0.93642	0.39652	NA	NA	0.26409	0.96629	0.121	0.7623	0.50831	0.82075	0.13333	0.67544	0.64516	0.60059	0.627	0.10344	0.56301	NA	NA	0.99636	0.35648
GO:0006541	glutamine metabolic process	0.59244	0.85205	0.5665	0.75743	0.49036	0.3186	0.17629	0.35254	0.4488	0.88039	0.13012	0.4243	0.44154	0.09859	0.07223	0.66724	0.0876	0.39876	0.09737	0.59022	0.57961	0.18025	0.72544	0.70156	0.44959	0.39688	0.39404	0.02353	0.90938	0.86903
GO:0006544	glycine metabolic process	0.94698	0.95887	0.82652	0.96764	0.98583	0.28885	0.06504	0.04523	0.2114	0.69271	0.65991	0.9935	0.89167	0.88151	NA	0.10434	0.07504	0.2486	0.22534	0.05749	0.96353	0.98386	0.90336	0.89633	0.69761	0.45717	0.03668	0.31438	0.0928	NA
GO:0006551	leucine metabolic process	0.72243	0.99688	0.75264	0.64648	0.92773	0.57855	0.82301	0.83531	0.89784	0.92888	0.50726	0.7795	0.83965	0.51401	0.78928	0.84137	0.15791	0.30367	0.43952	0.53002	0.84364	0.10014	0.2672	0.16424	0.13081	0.9357	0.36029	0.49999	0.90005	0.50106
GO:0006552	leucine catabolic process	0.49412	NA	0.7464	0.3605	0.92346	0.38264	NA	0.87513	0.58742	0.89486	0.89168	NA	0.57309	0.54844	0.83344	0.69186	NA	0.42702	0.55602	0.63555	0.28724	NA	0.53584	0.27534	0.16738	0.48156	NA	0.63466	0.92994	0.45637
GO:0006555	methionine metabolic process	0.02632	0.95887	0.13857	0.59946	0.66761	0.206	0.00136	0.01073	0.2121	0.08561	NA	NA	0.89269	0.58409	NA	0.78985	0.40455	0.53004	0.68831	0.65549	0.83	0.98386	0.99188	0.9855	0.68656	NA	NA	0.65269	0.75822	NA
GO:0006560	proline metabolic process	0.99773	NA	0.59661	0.64379	0.92937	0.53024	NA	0.72783	0.75654	0.78402	0.60047	NA	0.98098	0.17372	0.21595	0.05719	NA	0.78092	0.42021	0.18042	0.0909	NA	0.87146	0.5538	0.12423	0.69058	NA	0.07271	0.97011	0.70815
GO:0006568	tryptophan metabolic process	0.95121	0.09173	0.11321	0.0473	0.30547	0.47739	0.48023	0.21044	0.0647	0.84403	0.55883	0.0178	0.04064	0.05843	0.07121	0.14214	0.47042	0.99401	0.95687	0.86775	0.38435	0.51828	0.97438	0.53629	0.17324	0.23996	0.99975	0.98464	0.8472	0.85739
GO:0006570	tyrosine metabolic process	0.28988	0.00145	0.04072	0.04337	0.2519	0.20359	0.10301	0.10736	0.43975	0.39643	0.39237	0.365	0.40938	0.29106	0.16212	0.79299	0.4706	0.90751	0.83123	0.87856	0.73989	0.77915	0.31338	0.68103	0.17112	0.14101	0.78727	0.90472	0.68113	0.75019
GO:0006575	cellular modified amino acid metabolic process	0.20946	0.93178	0.36703	0.11131	0.84941	0.0015	0.0259	0.02423	0.01584	0.75768	0.09061	0.185	0.9663	0.50116	0.01688	0.61284	0.15976	0.35651	0.95338	0.9257	0.76457	0.90138	0.98786	0.96027	0.78475	0.18039	0.84143	0.91826	1	0.45385
GO:0006576	cellular biogenic amine metabolic process	0.42399	0.58995	0.07372	0.16755	0.698	0.2713	0.14676	0.15183	0.02267	0.26391	0.45403	0.2829	0.1381	0.01741	0.1054	0.36998	0.30082	0.98287	0.46223	0.65549	0.22844	0.59639	0.74385	0.57949	0.54657	0.59038	0.29852	0.87872	0.96165	0.95261
GO:0006582	melanin metabolic process	0.87869	0.01427	0.3835	0.76007	0.04083	0.57752	0.57309	0.47661	0.65383	0.85253	0.93348	0.6452	0.99762	0.67954	0.67361	0.09351	0.69644	0.90195	0.04881	0.90072	0.41063	0.40648	0.53835	0.66705	0.40091	0.26744	0.33393	0.08522	0.01982	0.1382
GO:0006583	melanin biosynthetic process from tyrosine	NA	0.05525	0.11079	0.05761	0.88909	0.33477	0.15158	0.18771	0.55625	0.51654	NA	0.4143	0.7712	0.14455	0.52041	NA	0.30229	0.6134	0.74377	0.64542	0.69226	0.71685	0.53726	0.76013	0.28354	NA	0.92516	0.79719	0.91309	0.81126
GO:0006584	catecholamine metabolic process	0.08355	0.04768	0.24474	0.08862	0.89828	0.08392	0.23944	0.1839	0.05684	0.15249	0.1636	0.0081	0.20078	0.03101	0.03637	0.98635	0.77349	0.36728	0.9485	0.34318	0.9475	0.9903	0.97578	0.99847	0.71897	0.99967	0.92413	0.25166	0.98087	0.61568
GO:0006586	indolalkylamine metabolic process	0.95121	0.09173	0.11321	0.0473	0.30547	0.47739	0.48023	0.21044	0.0647	0.84403	0.55883	0.0178	0.04064	0.05843	0.07121	0.14214	0.47042	0.99401	0.95687	0.86775	0.38435	0.51828	0.97438	0.53629	0.17324	0.23996	0.99975	0.98464	0.8472	0.85739
GO:0006605	protein targeting	0.53274	0.39814	0.49465	0.5313	0.02516	0.51904	0.65141	0.23415	0.84715	0.34435	0.92613	0.1338	0.56912	0.83932	0.48991	0.36202	0.02231	0.48131	0.04602	0.67593	0.29182	0.945	0.46404	0.06472	0.96111	0.73089	0.65232	0.3128	0.17842	0.43268
GO:0006606	protein import into nucleus	0.3253	0.46494	0.66902	0.98121	0.07294	0.2783	0.47669	0.28949	0.87504	0.12356	0.99376	0.5728	0.99263	0.9997	0.81269	0.79996	0.06685	0.92589	0.01875	0.9927	0.82382	0.86849	0.07948	0.02701	0.92088	0.00328	0.45886	0.0384	0.33924	0.00325
GO:0006607	NLS-bearing protein import into nucleus	0.20538	0.5425	0.75449	0.84722	0.21977	0.13266	0.2104	0.80103	0.61902	0.02286	0.73898	0.4878	0.87372	0.28331	0.81557	0.13848	0.32524	0.17943	0.2451	0.69541	0.36667	0.46182	0.78413	0.73703	0.74863	0.13988	0.74464	0.10215	0.48105	0.4016
GO:0006611	protein export from nucleus	0.88204	0.6816	0.70542	0.84553	0.7203	0.95755	0.85103	0.95168	0.75085	0.65845	0.4384	0.813	0.52426	0.89215	0.89018	0.04437	0.30033	0.04731	0.01054	0.06297	0.02165	0.0918	0.6568	0.33462	0.2142	0.08412	0.1981	0.11076	0.02752	0.01154
GO:0006612	protein targeting to membrane	0.85441	0.67202	0.88428	0.53163	0.46699	0.70569	0.90138	0.39997	0.67484	0.9335	0.24337	0.1206	0.22859	0.07018	0.26894	0.03439	0.01102	0.08943	0.09675	0.62034	0.06683	0.00741	0.41914	0.35417	0.06019	0.59097	0.77115	0.87168	0.63482	0.72361
GO:0006613	cotranslational protein targeting to membrane	0.9376	0.90397	0.93144	0.45653	0.82861	0.7646	0.80691	0.50982	0.58415	0.75056	0.09525	0.0447	1	0.01154	0.27362	0.16287	0.0459	0.03785	0.2418	0.52286	0.20855	0.07721	0.83885	0.68235	0.18409	0.99015	0.93432	0.87369	0.89635	0.77554
GO:0006614	SRP-dependent cotranslational protein targeting to membrane	0.9376	0.90397	0.93144	0.45653	0.82861	0.7646	0.80691	0.50982	0.58415	0.75056	0.09525	0.0447	0.00157	0.01154	0.27362	0.16287	0.0459	0.03785	0.2418	0.52286	0.20855	0.07721	0.83885	0.68235	0.18409	0.99015	0.93432	0.87369	0.89635	0.77554
GO:0006623	protein targeting to vacuole	0.82308	NA	NA	NA	NA	0.13274	NA	NA	NA	NA	0.7537	NA	NA	NA	NA	0.42007	NA	NA	NA	NA	0.95472	NA	NA	NA	NA	0.37303	NA	NA	NA	NA
GO:0006625	protein targeting to peroxisome	0.80689	0.43616	0.12884	0.06106	0.02695	0.60096	0.13857	0.34419	0.50883	0.27654	0.9159	0.9712	0.18012	0.19481	0.29527	0.46314	0.30278	0.32266	0.81405	0.97215	0.66831	0.86035	0.82281	0.74189	0.96623	0.03187	0.35935	0.30227	0.79872	0.63276
GO:0006626	protein targeting to mitochondrion	0.20763	0.2635	0.14076	0.06252	0.16242	0.45318	0.63231	0.1814	0.60151	0.16618	0.19518	0.0391	0.22444	0.18055	0.38717	0.54771	0.39138	0.42933	0.59187	0.05092	0.40387	0.24741	0.16495	0.45797	0.88772	0.53842	0.9125	0.29976	0.68193	0.63205
GO:0006629	lipid metabolic process	0.26475	0.32823	0.74706	0.84017	0.57938	0.01755	0.04855	0.30152	0.05259	0.99858	0.01141	0.0017	0.75051	0.00236	0.01409	0.00348	0.74218	0.43089	0.06305	0.36799	0.61242	0.13004	0.58947	0.56836	0.54754	0.44545	0.65014	0.99934	0.90183	0.9972
GO:0006631	fatty acid metabolic process	0.16158	0.27199	0.33702	0.21388	0.17863	0.5973	0.77411	0.54611	0.19324	0.99995	0.07287	0.04	0.04924	0.23	0.0299	0.46932	0.11699	0.69846	0.50571	0.29663	0.91011	0.42787	0.76542	0.42093	0.94374	0.38173	0.79113	0.99978	0.89269	0.9998
GO:0006633	fatty acid biosynthetic process	0.0492	0.05893	0.03369	0.01199	0.08483	0.21412	0.86473	0.99232	0.9786	0.9982	0.03732	0.1077	0.23188	0.00189	9.20E-05	0.14591	0.2226	0.35549	0.09635	0.354	0.01288	0.03512	0.26128	0.2118	0.21438	0.73874	0.91433	0.74684	0.74277	0.99802
GO:0006635	fatty acid beta-oxidation	0.39137	0.97447	0.70045	0.15311	0.95638	0.68171	0.71675	0.14674	0.27865	0.9385	0.75112	0.4701	0.157	0.00732	0.24403	0.2705	0.02272	0.18418	0.58249	0.15269	0.21229	0.07477	0.41573	0.1825	1.90E-05	0.43735	0.48196	0.79802	0.97645	0.81283
GO:0006636	unsaturated fatty acid biosynthetic process	0.04809	0.11969	0.32023	0.0973	0.88759	0.76593	0.71272	0.99771	0.96421	1	0.62062	0.3584	0.04343	0.20944	0.01234	0.28641	0.88833	0.5576	0.1989	0.51185	0.027	0.04089	0.111	0.00659	0.00754	0.2505	0.47287	0.99909	0.86664	0.99817
GO:0006637	acyl-CoA metabolic process	0.60161	0.58954	0.31657	0.12513	0.94667	0.44151	0.27261	0.49948	0.85364	0.9769	0.12378	0.9385	0.12894	0.21445	0.23743	0.39982	0.76232	0.76453	0.933	0.3284	0.48566	0.3106	0.77374	0.81637	0.06701	0.29269	0.763	0.49532	0.19533	0.99995
GO:0006638	neutral lipid metabolic process	0.50113	0.59413	0.77274	0.31893	0.44408	0.56088	0.39591	0.25303	0.36145	0.93762	0.19885	0.1849	0.29642	0.0736	0.01533	0.26551	0.05153	0.04306	0.74047	0.27071	0.3173	0.12105	0.16118	0.58223	0.05798	0.47504	0.37918	0.07554	0.99972	0.89725
GO:0006639	acylglycerol metabolic process	0.50113	0.59413	0.77274	0.31893	0.44408	0.56088	0.39591	0.25303	0.36145	0.93762	0.19885	0.1849	0.29642	0.0736	0.01533	0.26551	0.05153	0.04306	0.74047	0.27071	0.3173	0.12105	0.16118	0.58223	0.05798	0.47504	0.37918	0.07554	0.99972	0.89725
GO:0006641	triglyceride metabolic process	0.47446	0.56646	0.77063	0.22556	0.42112	0.65399	0.46031	0.30915	0.45917	0.93115	0.13487	0.1338	0.28281	0.06373	0.01265	0.23759	0.03771	0.03398	0.75068	0.24039	0.25936	0.10545	0.15153	0.54651	0.03865	0.42877	0.50203	0.10615	0.99973	0.88504
GO:0006642	triglyceride mobilization	NA	0.99959	NA	NA	NA	1	0.89336	0.94445	NA	NA	NA	NA	NA	NA	NA	NA	0.04506	NA	NA	NA	0.12031	0.05195	0.14698	NA	NA	NA	NA	NA	NA	NA
GO:0006643	membrane lipid metabolic process	0.92574	0.9373	0.64442	0.87413	0.14667	0.48098	0.45908	0.6929	0.17719	0.49302	0.18986	0.7055	0.4729	0.12071	0.56703	0.44801	0.16722	0.49701	0.35376	0.68106	0.89676	0.82108	0.47847	0.8756	0.11231	0.89845	0.78571	0.90548	0.79988	0.9785
GO:0006644	phospholipid metabolic process	0.69471	0.69713	0.46236	0.98067	0.86791	0.82428	0.0236	0.73497	0.02058	0.98973	0.73677	0.4709	0.07906	0.05957	0.00999	0.32632	0.67218	0.76396	0.47624	0.82561	0.89202	0.91059	0.97816	0.9516	0.48513	0.72878	0.76016	0.99961	0.99632	0.63676
GO:0006650	glycerophospholipid metabolic process	0.86733	0.76812	0.30614	0.95041	0.41244	0.19101	0.19937	0.33255	0.12487	0.34633	0.44793	0.3859	0.72536	0.30432	0.01827	0.2326	0.7259	0.51327	0.37512	0.6909	0.87912	0.80924	0.83934	0.83865	0.28167	0.96341	0.82534	0.73233	0.99641	0.65229
GO:0006661	phosphatidylinositol biosynthetic process	0.26673	0.16229	0.03326	0.14	0.09461	0.02376	0.16842	0.01704	0.1876	0.0536	0.06876	0.4739	0.35055	0.85546	0.08847	0.91365	0.99701	0.79119	0.68993	0.84095	0.92501	0.82319	0.91321	0.97063	0.96451	0.9407	0.76245	0.58129	0.84616	0.41423
GO:0006662	glycerol ether metabolic process	0.05612	0.06051	0.50687	0.40439	0.11617	0.89917	0.87527	0.82745	0.99412	0.97604	0.02956	0.045	0.00123	0.02418	0.04537	0.35099	0.24313	0.31709	0.29214	0.81005	0.09762	0.04944	0.17064	0.21432	0.04331	0.62657	0.91671	0.93085	0.75437	0.96506
GO:0006664	glycolipid metabolic process	0.93897	0.1994	0.08718	0.58792	0.61313	0.41132	0.76525	0.78617	0.5369	0.49849	0.18847	0.5053	0.23648	0.82405	0.3342	0.36676	0.31958	0.63236	0.79694	0.37098	0.69031	0.5423	0.47505	0.35224	0.34967	0.95243	0.83616	0.5564	0.21416	0.94481
GO:0006665	sphingolipid metabolic process	0.99211	0.93889	0.66804	0.89201	0.17241	0.5995	0.61012	0.74503	0.1538	0.85302	0.53079	0.5633	0.58127	0.03716	0.00523	0.00109	0.31803	0.52939	0.32304	0.76875	0.80264	0.41065	0.14646	0.94983	0.14929	0.57831	0.86823	0.89056	0.77795	0.98734
GO:0006672	ceramide metabolic process	NA	0.98678	0.92394	0.43429	0.82826	NA	0.79333	0.89899	0.62683	0.48767	NA	0.0876	0.09798	0.01713	0.28414	NA	0.26674	0.52898	0.25182	0.32805	NA	0.28154	0.29205	0.83277	0.82462	NA	0.99833	0.99948	0.90534	0.94487
GO:0006684	sphingomyelin metabolic process	NA	NA	0.93996	0.2567	NA	NA	NA	NA	NA	NA	NA	NA	NA	NA	NA	NA	NA	0.10256	0.26156	NA	NA	NA	NA	NA	NA	NA	NA	NA	NA	NA
GO:0006687	glycosphingolipid metabolic process	0.79022	0.24818	0.03857	0.57066	0.47465	0.66825	0.75326	0.76296	0.53816	0.99262	0.8226	0.1558	0.37535	0.70114	0.15018	0.26757	0.45458	0.76983	0.52021	0.27599	0.32435	0.38357	0.14064	0.59415	0.10801	0.46712	0.94357	0.61456	0.11519	0.9096
GO:0006688	glycosphingolipid biosynthetic process	0.79022	0.24818	0.03857	0.57066	0.47465	0.66825	0.75326	0.76296	0.53816	0.99262	0.8226	0.1558	0.37535	0.70114	0.15018	0.26757	0.45458	0.76983	0.52021	0.27599	0.32435	0.38357	0.14064	0.59415	0.10801	0.46712	0.94357	0.61456	0.11519	0.9096
GO:0006690	icosanoid metabolic process	0.26867	0.40033	0.34066	0.40497	0.77662	0.69934	0.82634	0.95935	0.6591	0.88973	0.89986	0.6887	0.78191	0.54119	0.06134	0.20455	0.37062	0.73133	0.26106	0.30431	0.06683	0.09388	0.35514	0.28076	0.06141	0.12344	0.03297	0.21585	0.85237	0.96629
GO:0006692	prostanoid metabolic process	0.26867	0.40033	0.34066	0.40497	0.77662	0.69934	0.82634	0.95935	0.6591	0.88973	0.89986	0.6887	0.78191	0.54119	0.06134	0.20455	0.37062	0.73133	0.26106	0.30431	0.06683	0.09388	0.35514	0.28076	0.06141	0.12344	0.03297	0.21585	0.85237	0.96629
GO:0006693	prostaglandin metabolic process	0.26867	0.40033	0.34066	0.40497	0.77662	0.69934	0.82634	0.95935	0.6591	0.88973	0.89986	0.6887	0.78191	0.54119	0.06134	0.20455	0.37062	0.73133	0.26106	0.30431	0.06683	0.09388	0.35514	0.28076	0.06141	0.12344	0.03297	0.21585	0.85237	0.96629
GO:0006694	steroid biosynthetic process	0.64547	0.12261	0.01717	0.01571	0.00825	0.06891	0.30029	0.81398	0.29123	0.58621	0.08976	0.8818	0.08788	0.46081	0.01118	0.0252	0.64175	0.84635	0.28457	0.43032	0.07836	0.37894	0.78394	0.15132	0.34706	0.50086	0.0303	0.4459	0.24317	0.91721
GO:0006697	ecdysone biosynthetic process	0.83505	0.26017	0.17144	0.3996	0.1767	0.10861	0.05968	0.00932	0.05039	0.31209	0.31626	0.799	0.25291	0.45671	0.55192	0.21459	0.93278	0.70201	0.83612	0.88268	0.6426	0.48055	0.9858	0.60849	0.80715	0.82517	0.39705	0.41429	0.06321	0.31152
GO:0006706	steroid catabolic process	0.75679	0.81605	0.98972	0.96145	0.98767	0.0148	0.01224	0.07192	0.41305	0.50844	0.01568	0.8723	1	0.15342	0.31361	0.0936	0.30896	0.95768	0.11373	0.03152	0.76459	0.98919	0.80957	0.84224	0.47944	0.9998	0.0659	0.79502	0.6491	0.20524
GO:0006714	sesquiterpenoid metabolic process	0.05684	NA	NA	0.32985	0.61368	0.06864	NA	NA	0.14919	0.12626	0.6062	NA	NA	0.05617	0.33307	0.87841	NA	NA	0.90792	0.31727	0.94562	NA	NA	0.87005	0.58906	0.41972	NA	NA	0.98932	0.77076
GO:0006716	juvenile hormone metabolic process	0.05684	NA	NA	0.32985	0.61368	0.06864	NA	NA	0.14919	0.12626	0.6062	NA	NA	0.05617	0.33307	0.87841	NA	NA	0.90792	0.31727	0.94562	NA	NA	0.87005	0.58906	0.41972	NA	NA	0.98932	0.77076
GO:0006719	juvenile hormone catabolic process	0.05684	NA	NA	0.32985	0.61368	0.06864	NA	NA	0.14919	0.12626	0.6062	NA	NA	0.05617	0.33307	0.87841	NA	NA	0.90792	0.31727	0.94562	NA	NA	0.87005	0.58906	0.41972	NA	NA	0.98932	0.77076
GO:0006720	isoprenoid metabolic process	0.25176	0.62571	0.73431	0.09396	0.52376	0.07573	0.529	0.66026	0.08124	0.60237	0.15877	0.2711	0.04454	0.01585	0.0866	0.5557	0.27244	0.69206	0.84054	0.59067	0.3145	0.2894	0.52352	0.59931	0.34263	0.76147	0.40685	0.99991	0.80426	0.97369
GO:0006721	terpenoid metabolic process	0.22673	0.7537	0.00102	0.23311	0.81832	0.07094	0.66976	0.6099	0.23725	0.75828	0.37605	0.0993	0.18332	0.02242	0.01842	0.55857	0.23233	0.7915	0.73672	0.67691	0.2714	0.14717	0.17076	0.46405	0.43427	0.7003	0.25636	0.90141	0.79341	0.9338
GO:0006723	cuticle hydrocarbon biosynthetic process	0.08747	0.06427	0.25705	0.18436	0.01361	0.49492	0.83767	0.65856	0.98356	0.55882	0.59886	0.306	0.29374	0.04802	0.00107	0.56102	0.76233	0.16935	0.30399	0.62073	0.07104	0.19996	0.40251	0.2106	0.06907	0.82836	0.73895	0.73407	0.81957	0.99922
GO:0006725	cellular aromatic compound metabolic process	0.90693	0.32762	0.61894	0.16361	0.64784	0.83504	0.18556	0.57434	0.51116	0.96117	0.17366	0.0327	0.26176	0.30608	0.60959	0.11141	0.82159	0.3959	0.89961	0.88073	0.11169	0.06288	0.17858	0.96071	0.39522	0.50806	0.03229	0.00708	0.24087	0.92718
GO:0006726	eye pigment biosynthetic process	0.03146	0.99507	0.08758	0.42816	0.71773	0.07703	0.34273	0.23386	0.08526	0.99851	0.61544	0.7125	0.15848	0.09355	0.08803	0.55313	0.00218	0.92535	0.39607	0.64488	0.50963	0.7233	0.91604	0.86319	0.37339	0.73318	0.21289	0.94323	0.98252	0.97335
GO:0006727	ommochrome biosynthetic process	0.45024	0.98695	0.37567	0.5531	0.34721	0.96751	0.81856	0.44349	0.79569	0.98603	0.95788	0.9921	0.30274	0.30909	0.70109	0.25058	0.09392	0.69147	0.20552	0.59479	0.49189	0.54553	0.77134	0.47466	0.00583	0.58848	0.06153	0.55773	0.9104	0.2557
GO:0006730	one-carbon metabolic process	0.90486	0.81948	0.58257	0.67872	0.42459	0.58256	0.40255	0.35875	0.93784	0.88818	0.87489	0.4832	0.94637	0.77669	0.26258	0.15961	0.04051	0.26102	0.13165	0.09357	0.78553	0.65842	0.39897	0.12873	0.40429	0.26808	0.65825	0.08352	0.34817	0.91136
GO:0006732	coenzyme metabolic process	0.7527	0.80492	0.41664	0.01406	0.94976	0.09452	0.08421	0.23095	0.05293	0.80208	0.44318	0.523	0.49182	0.04164	0.00475	0.72477	0.396	0.64679	0.99986	0.12733	0.72262	0.59562	0.66584	0.9816	0.21776	0.51822	0.74449	0.92256	0.44635	0.98306
GO:0006733	oxidoreduction coenzyme metabolic process	0.00542	0.66401	0.13198	0.02258	0.60265	0.07612	0.39338	0.43025	0.10274	0.79529	0.66585	0.671	0.87868	0.8522	0.01933	0.92186	0.4014	0.7511	0.92234	0.10433	0.70489	0.8679	0.56703	0.87442	0.87297	0.99528	0.44786	0.87835	0.88365	0.81764
GO:0006739	NADP metabolic process	0.14244	0.99432	0.22407	0.08722	0.99369	0.58492	0.97287	0.78239	0.68923	0.99827	0.09358	0.0467	0.11664	0.00617	0.195	0.72329	0.12085	0.28461	0.22109	0.19337	0.47097	0.08643	0.20292	0.18115	0.08345	0.99844	0.97931	0.95618	0.98355	0.9779
GO:0006743	ubiquinone metabolic process	0.03218	1	1	1	0.13101	0.47108	0.20832	0.31386	0.19323	0.27365	0.53939	0.8858	0.862	0.90507	0.30785	0.89827	0.9813	0.97019	0.98492	0.62745	0.36924	0.75142	0.52465	0.89322	0.62275	0.79947	0.37398	0.54375	0.71681	0.97471
GO:0006744	ubiquinone biosynthetic process	0.03218	0.00383	0.00195	0.00799	0.13101	0.47108	0.20832	0.31386	0.19323	0.27365	0.53939	0.8858	0.862	0.90507	0.30785	0.89827	0.9813	0.97019	0.98492	0.62745	0.36924	0.75142	0.52465	0.89322	0.62275	0.79947	0.37398	0.54375	0.71681	0.97471
GO:0006749	glutathione metabolic process	0.06819	0.49764	0.13939	0.02029	0.41933	0.01483	0.15168	0.38578	0.23469	0.5032	0.0122	0.1948	0.00401	7.40E-05	0.02293	0.59587	0.49678	0.81665	0.99539	0.85279	0.76622	0.88267	0.98702	0.97181	0.50529	0.37877	0.9652	0.99969	0.99507	0.204
GO:0006750	glutathione biosynthetic process	NA	NA	NA	0.0619	0.18429	NA	NA	NA	0.7628	0.35708	NA	NA	NA	0.2377	0.02279	NA	NA	NA	0.91988	0.97989	NA	NA	NA	0.31478	0.66331	NA	NA	NA	0.78893	0.98559
GO:0006751	glutathione catabolic process	NA	0.42602	NA	NA	NA	NA	0.43799	NA	NA	NA	NA	0.0816	NA	NA	NA	NA	0.44325	NA	NA	NA	NA	0.92799	NA	NA	NA	NA	0.98869	NA	NA	NA
GO:0006753	nucleoside phosphate metabolic process	0.05156	0.85249	0.0244	0.23875	0.50995	0.21515	0.70759	0.63788	0.52709	0.90377	0.41482	0.5208	0.87263	0.80374	0.05443	0.17761	0.88789	0.81311	0.88749	0.08242	0.01703	0.03919	0.45666	0.19822	0.15353	0.78637	0.64201	0.39424	0.29234	0.57175
GO:0006754	ATP biosynthetic process	0.42193	0.27618	0.10481	0.25165	0.09948	0.47907	0.91732	0.91675	0.87973	0.96314	0.18989	0.3529	0.64529	0.56912	0.02732	0.60154	0.67801	0.88958	0.98446	0.52512	0.04556	0.59682	0.64251	0.03757	0.06528	0.35207	0.02892	0.07628	0.00851	0.88362
GO:0006757	ATP generation from ADP	0.5389	0.31905	0.36449	0.05003	0.65478	0.02376	0.05384	0.30897	0.08872	0.68004	0.95727	0.9776	0.99007	0.85568	0.22762	0.66979	0.52859	0.5909	0.94219	0.09505	0.86249	0.99433	0.85796	0.9959	0.79561	1	0.22725	1	0.49507	0.17821
GO:0006760	folic acid-containing compound metabolic process	0.97345	0.97658	0.82075	0.81556	0.99628	0.14427	0.21352	0.05713	0.05398	0.31823	0.99709	0.4865	0.73264	0.80614	0.35715	0.05831	0.09976	0.08644	0.16749	0.17469	0.96353	0.93171	0.83539	0.8801	0.20693	0.03406	0.41286	0.6658	0.08295	0.77002
GO:0006766	vitamin metabolic process	0.53903	0.33029	0.3327	0.02568	0.32996	0.73858	0.96362	0.92682	0.26805	0.49766	0.23402	0.2456	0.32858	0.57725	0.05725	0.4996	0.89137	0.93343	0.99999	0.79765	0.08572	0.1898	0.17948	0.29984	0.29107	0.5437	0.60552	0.64871	0.95216	0.94521
GO:0006767	water-soluble vitamin metabolic process	0.5227	0.26118	0.44022	0.07483	0.51912	0.59936	0.9385	0.74157	0.52675	0.75854	0.11531	0.1531	0.1467	0.66231	0.11085	0.44765	0.82516	0.96289	0.99999	0.76093	0.20223	0.37761	0.21438	0.23611	0.19628	0.62953	0.85976	0.96847	0.98873	0.95286
GO:0006777	Mo-molybdopterin cofactor biosynthetic process	NA	0.06177	NA	NA	NA	NA	0.13853	NA	NA	NA	NA	NA	NA	NA	NA	NA	0.92563	NA	NA	NA	NA	0.73178	NA	NA	NA	NA	NA	NA	NA	NA
GO:0006778	porphyrin-containing compound metabolic process	0.14682	0.59432	0.09176	0.33911	0.48587	0.17309	0.30293	0.60569	0.13535	0.6858	0.50699	0.2287	0.29264	0.76944	0.13582	0.96291	0.35284	0.93073	0.37068	0.44079	0.95492	0.59265	0.78248	0.90992	0.17409	0.65133	0.50745	0.55101	0.96456	0.81953
GO:0006779	porphyrin-containing compound biosynthetic process	0.08495	0.78164	0.15188	0.39212	0.48587	0.22014	0.2235	0.57062	0.17184	0.6858	0.7025	0.2672	0.45831	0.00675	0.13582	0.96535	0.24234	0.91953	0.4751	0.44079	0.93143	0.52801	0.76598	0.91657	0.17409	0.60558	0.66131	0.45986	0.97705	0.81953
GO:0006783	heme biosynthetic process	0.04009	0.46084	0.06916	0.41984	0.41947	0.15284	0.15286	0.51366	0.21764	0.63239	0.57757	0.3372	0.66513	0.01192	0.18397	0.96779	0.41989	0.88	0.5962	0.42822	0.95633	0.70436	0.67717	0.92326	0.29706	0.55566	0.63501	0.36562	0.97895	0.8625
GO:0006790	sulfur compound metabolic process	0.12701	0.76819	0.01924	0.01465	0.74168	0.26133	0.27776	0.21164	0.32382	0.98375	0.083	0.1472	0.29584	0.83805	0.01962	0.41943	0.32328	0.9629	0.9869	0.45512	0.51072	0.87179	0.64186	0.96046	0.05989	0.6871	0.99974	0.99232	0.96518	0.94504
GO:0006793	phosphorus metabolic process	0.74578	0.95374	0.11671	0.57425	0.38123	0.75295	0.81224	0.14095	0.75992	0.91752	0.78111	0.981	0.99316	0.98821	0.98269	0.33092	0.84583	0.80452	0.71808	0.59562	0.35874	0.1218	0.2572	0.2645	0.04847	0.66484	0.41318	0.83569	0.61116	0.84143
GO:0006796	phosphate-containing compound metabolic process	0.66839	0.91659	0.06061	0.63965	0.15729	0.80558	0.8459	0.13851	0.81546	0.89703	0.59295	0.9929	0.98528	0.99615	0.99018	0.34758	0.89233	0.81507	0.63917	0.73547	0.22471	0.04617	0.11645	0.05769	0.08168	0.29248	0.33287	0.95	0.52825	0.36431
GO:0006801	superoxide metabolic process	0.39181	0.23065	0.10785	NA	0.71807	NA	0.08259	0.33122	NA	0.44097	0.60955	0.1306	0.07459	NA	0.03291	0.98715	0.99029	0.99809	NA	0.23144	NA	0.78878	0.91927	NA	0.89399	0.41525	0.99736	0.99876	NA	0.99124
GO:0006805	xenobiotic metabolic process	0.01587	0.155	0.51861	0.45064	0.76966	0.05128	0.00191	0.39232	0.32127	0.67614	0.10774	0.002	0.21157	0.41675	0.0533	0.90529	0.88478	0.74633	0.44459	0.37153	0.97177	0.99997	0.85359	0.90671	0.71828	0.83311	1	0.81852	0.98025	0.95056
GO:0006807	nitrogen compound metabolic process	0.9417	0.81921	0.59029	0.29034	0.77797	0.72405	0.33799	0.90255	0.31606	0.98725	0.04257	0.052	0.10409	0.09491	0.39362	0.75029	0.96637	0.97608	0.8573	0.51821	0.81302	0.62597	0.59121	0.97847	0.65363	0.75223	0.43181	0.57523	0.89381	0.95282
GO:0006810	transport	1	0.99661	0.69479	0.90297	0.43813	0.85972	0.71673	0.75676	0.96973	0.89336	0.99632	0.8904	0.75567	0.80949	0.65497	0.7137	0.70893	0.84813	0.11059	0.93372	0.42691	0.30303	0.91701	0.91844	0.02618	0.19641	0.48367	0.66614	0.52301	0.94386
GO:0006811	ion transport	0.32411	0.49401	0.03973	0.1793	0.4046	0.51749	0.18549	0.48493	0.025	0.9562	0.13941	0.4025	0.7293	0.03836	0.0271	0.66913	0.77475	0.82396	0.65511	0.48551	0.99807	0.56755	0.94669	0.86686	0.09699	0.96219	0.30555	0.52762	0.85556	0.99214
GO:0006812	cation transport	0.22426	0.01565	0.00756	0.1744	0.71471	0.39583	0.4625	0.29963	0.0616	0.96625	0.45602	0.4708	0.9596	0.11206	0.07969	0.69863	0.94971	0.88663	0.79103	0.51558	0.99848	0.83551	0.99111	0.9296	0.1984	0.65709	0.40674	0.27263	0.78631	0.97671
GO:0006813	potassium ion transport	0.94903	0.26221	0.03735	0.24353	0.3477	0.87198	0.07839	0.31395	0.01832	0.66825	0.58974	0.244	0.98051	0.28608	0.63601	0.16948	0.91328	0.9856	0.92817	0.50219	0.18805	0.06467	0.4932	0.40856	0.06831	0.51186	0.3666	0.0166	0.80935	0.54353
GO:0006814	sodium ion transport	0.51657	0.01772	0.01853	0.17746	0.19487	0.65127	0.27427	0.6664	0.76608	0.86967	0.53742	0.2542	0.3929	0.00521	0.56623	0.92713	0.97727	0.9968	0.80134	0.92122	0.59886	0.85494	0.4542	0.78888	0.31879	0.30752	0.74488	0.16598	0.87941	0.56313
GO:0006816	calcium ion transport	0.50624	0.26465	0.2834	0.84776	0.00972	0.99596	0.96386	0.74689	0.89637	0.99148	0.61942	0.2917	0.94064	0.65653	0.22879	0.25083	0.83302	0.60135	0.64936	0.57066	0.7033	0.20454	0.93169	0.98221	0.10062	0.72893	0.31754	0.23363	0.58534	0.96781
GO:0006817	phosphate ion transport	0.51362	0.7258	0.28472	0.55818	0.04162	0.21045	0.95698	0.59661	0.33465	0.16006	0.03424	0.325	0.78114	0.05061	0.01913	0.70579	0.39805	0.93419	0.22309	0.67955	0.89574	0.77165	0.83684	0.46623	0.64738	0.9941	0.99957	0.06922	0.85383	0.99961
GO:0006818	hydrogen transport	1	0.16733	0.54929	0.05435	0.08037	0.12823	0.36385	0.31318	0.4238	0.90429	0.30248	0.073	0.70889	0.50977	0.04893	0.66584	0.72701	0.71924	0.96564	0.56428	0.13565	0.64915	0.76254	0.57992	0.17245	0.90702	0.2725	0.86585	0.49045	0.97189
GO:0006820	anion transport	0.88578	0.44924	0.03128	0.71397	0.09217	0.36432	0.06876	0.44188	0.04012	0.69301	0.13346	0.2574	0.786	0.1389	0.11959	0.76216	0.43926	0.54811	0.06435	0.66035	0.956	0.32221	0.44882	0.55044	0.06586	0.40533	0.20542	0.65469	0.97758	0.88018
GO:0006821	chloride transport	0.77411	0.37186	0.85674	0.23717	0.65833	0.58868	0.30563	0.60296	0.26742	0.63931	0.9945	0.9021	0.97899	0.86115	0.33814	0.27811	0.25444	0.2864	0.05058	0.59258	0.56919	0.81125	0.81646	0.53873	0.31956	0.03883	0.03974	0.41431	0.00385	0.69292
GO:0006825	copper ion transport	0.85193	NA	NA	NA	0.8196	0.34432	NA	NA	NA	NA	0.11534	NA	NA	NA	NA	0.131	NA	NA	NA	0.31715	0.34513	NA	NA	NA	NA	0.59848	NA	NA	NA	NA
GO:0006826	iron ion transport	0.83556	0.7623	0.69709	0.57376	0.3239	0.36317	0.27197	0.17177	0.16072	0.91201	0.32639	0.8183	0.32841	0.78992	0.98737	0.00959	0.28665	0.52856	0.9369	0.71314	0.90634	0.72201	0.98051	0.99069	0.2132	0.50028	0.13028	0.7297	0.20604	0.14514
GO:0006829	zinc II ion transport	0.68514	0.51936	0.51955	0.65207	NA	0.15945	0.81885	0.19626	0.27895	NA	0.05028	0.198	0.46963	0.03573	NA	0.39433	0.31808	0.14516	0.16729	NA	0.48331	0.26045	0.5199	0.38357	NA	0.99771	0.6579	0.87361	0.55361	NA
GO:0006833	water transport	0.13583	0.54548	NA	0.16902	0.19831	0.57339	NA	NA	0.02057	0.38482	0.93969	0.737	NA	0.99307	0.40787	0.93014	0.97692	NA	0.97373	0.87257	0.99792	NA	NA	0.99887	0.72888	0.12862	0.42115	NA	0.12178	0.85676
GO:0006835	dicarboxylic acid transport	0.98976	0.50588	0.0727	0.57647	0.01672	0.08855	0.01087	0.18636	0.09844	0.38854	0.08351	0.1832	0.97148	0.16302	0.2066	0.68235	0.84785	0.56494	0.10211	0.64331	0.7585	0.75258	0.44949	0.33332	0.48731	0.59113	0.59657	0.04974	0.79409	0.95105
GO:0006836	neurotransmitter transport	0.26475	0.5705	0.10806	0.12926	0.03135	0.76419	0.80483	0.19545	0.55937	0.71805	0.76305	0.3946	0.12946	0.04036	0.14515	0.84271	0.73695	0.93713	0.48039	0.83987	0.45556	0.58676	0.97493	0.6385	0.59246	0.4051	0.85226	0.94374	0.40209	0.56258
GO:0006839	mitochondrial transport	0.04438	0.03721	0.02586	0.00197	0.05718	0.13863	0.45902	0.43141	0.40129	0.42625	0.16585	0.24	0.94071	0.1858	0.22024	0.84085	0.56372	0.67649	0.87597	0.88736	0.90287	0.85212	0.44323	0.95867	0.87204	0.56378	0.84376	0.31415	0.92563	0.77985
GO:0006842	tricarboxylic acid transport	0.44832	0.15397	0.01835	0.11097	0.30331	0.61698	0.83235	0.56437	0.38607	0.37902	0.90029	0.8994	0.7339	0.78117	0.17376	0.97339	0.99112	0.9986	0.99986	0.92974	0.50429	0.01448	0.59622	0.23219	0.41754	0.51447	0.47989	0.14214	0.74656	0.71189
GO:0006843	mitochondrial citrate transport	NA	0.29741	0.03251	0.28206	0.37011	NA	0.83235	0.92069	0.72016	NA	NA	0.9532	0.98405	0.80926	NA	NA	0.913	0.93295	0.96669	0.56868	NA	0.01448	0.37094	0.12259	NA	NA	0.34316	0.07175	0.50162	NA
GO:0006855	drug transmembrane transport	0.17087	0.58671	0.49942	0.82405	0.49613	0.17806	0.05085	0.34803	0.16595	0.82831	0.86717	0.2201	0.80556	0.05452	0.29098	0.98007	0.73196	0.57313	0.11051	0.46614	0.97307	0.86647	0.52665	0.78553	0.32202	0.45778	0.90142	0.5613	0.99039	0.99557
GO:0006856	eye pigment precursor transport	0.17626	0.56719	0.19694	NA	0.26245	0.78166	0.97208	0.82408	NA	0.91427	0.9023	0.5876	0.38269	NA	0.82361	0.86065	0.41872	0.86236	NA	0.82148	0.28236	0.1683	0.25751	NA	0.37358	0.29699	0.07809	0.50873	NA	0.6672
GO:0006862	nucleotide transport	0.07183	0.17018	0.01672	0.25358	NA	0.51988	0.98031	0.82056	NA	NA	0.38558	0.9985	0.90438	NA	NA	0.94325	0.41872	0.86822	0.95121	NA	0.72459	0.12419	0.65238	NA	NA	0.27646	0.06962	0.23287	NA	NA
GO:0006865	amino acid transport	0.89195	0.35324	0.39099	0.72658	0.25061	0.23749	0.1188	0.06213	0.02591	0.33444	0.04355	0.0515	0.9633	0.32698	0.03137	0.46969	0.12392	0.61018	0.14421	0.70058	0.59885	0.44082	0.38515	0.39216	0.48777	0.35024	0.11991	0.009	0.63387	0.99908
GO:0006868	glutamine transport	0.99859	NA	NA	NA	NA	NA	NA	NA	NA	NA	NA	NA	NA	NA	NA	0.07248	NA	NA	NA	NA	NA	NA	NA	NA	NA	NA	NA	NA	NA	NA
GO:0006869	lipid transport	1	0.96991	0.97726	1	0.43804	0.60472	0.12297	0.14662	0.12391	0.97005	0.1895	0.0061	0.48798	0.08278	0.10027	0.37293	0.03767	0.20962	0.00674	0.11714	0.29259	0.341	0.82148	0.61497	0.16568	0.41259	0.72532	0.13667	0.30755	0.85067
GO:0006873	cellular ion homeostasis	0.40707	0.07579	0.69978	0.23936	0.77241	0.19094	0.21268	0.08363	0.5351	0.68582	0.0401	0.6614	0.51845	0.02283	0.07602	0.54933	0.85991	0.85656	0.76252	0.81627	0.42761	0.85654	0.80347	0.91843	0.04479	0.97283	0.13338	0.72306	0.20663	0.91354
GO:0006874	cellular calcium ion homeostasis	0.00452	0.11939	0.01138	0.08692	0.16387	0.74015	0.55235	0.3216	0.09947	0.87191	0.51639	0.738	0.99693	0.87427	0.43535	0.7193	0.91528	0.98607	0.98096	0.99028	0.12656	0.59655	0.59195	0.6513	0.01533	0.56482	0.22505	0.01351	0.37314	0.82899
GO:0006875	cellular metal ion homeostasis	0.98768	0.09466	0.01406	0.27895	0.07714	0.19665	0.32586	0.07914	0.00875	0.7985	0.0607	0.9317	0.99381	0.60053	0.35545	0.56268	0.67285	0.91358	0.5361	0.97054	0.71999	0.94631	0.89677	0.92078	0.06756	0.94287	0.23903	0.13752	0.51471	0.72301
GO:0006878	cellular copper ion homeostasis	NA	0.97485	NA	NA	0.86119	NA	NA	NA	NA	NA	NA	NA	NA	NA	NA	NA	0.02994	NA	NA	0.13399	NA	NA	NA	NA	NA	NA	NA	NA	NA	NA
GO:0006879	cellular iron ion homeostasis	0.81468	0.77523	0.2494	0.30748	0.2224	0.09294	0.0198	0.02654	0.02199	0.45997	0.47637	0.9948	0.88124	0.75344	0.83672	0.26178	0.33783	0.96813	0.75718	0.84031	0.98617	0.993	0.98051	0.99069	0.8726	0.72067	0.18612	0.49529	0.54395	0.70799
GO:0006885	regulation of pH	0.02571	0.08826	0.09709	0.34613	0.04959	0.22032	0.323	0.29297	0.6238	0.8242	0.2451	0.2222	0.03019	0.02333	0.02701	0.56811	0.67747	0.30411	0.55683	0.6596	0.53858	0.55351	0.45123	0.71104	0.14777	0.79871	0.23173	0.74085	0.20227	0.90302
GO:0006886	intracellular protein transport	0.47629	0.51739	0.42332	0.38803	0.16888	0.42587	0.77403	0.20517	0.72967	0.30442	0.24653	0.0447	0.53023	0.96005	0.57393	0.06959	0.0016	0.03916	0.00057	0.27181	0.05835	0.37212	0.39841	0.20787	0.97401	0.39755	0.27441	0.11283	0.07763	0.06133
GO:0006887	exocytosis	0.3471	0.93341	0.16089	0.92676	0.02777	0.95946	0.87109	0.89084	0.80055	0.74337	0.33992	0.2582	0.16562	0.91161	0.24675	0.51429	0.06768	0.13551	0.1576	0.89452	0.08121	0.05742	0.24125	0.03809	0.14132	0.61725	0.38004	0.99774	0.82267	0.34325
GO:0006888	ER to Golgi vesicle-mediated transport	0.81676	0.87114	0.91461	0.59228	0.76315	0.6261	0.72947	0.40487	0.7638	0.93486	0.00034	0.0024	8.70E-05	0.0001	0.20739	0.05842	0.02484	0.02202	0.05027	0.50201	0.00148	0.00128	0.0035	0.07183	0.03499	0.93831	0.85956	0.94562	0.93858	0.70691
GO:0006890	"retrograde vesicle-mediated transport, Golgi to ER"	0.9279	0.66328	0.9343	0.46424	0.87389	0.6976	0.62992	0.53687	0.71209	0.73437	0.02275	0.5801	0.4985	0.34151	0.16466	0.09606	0.05738	0.01653	0.32988	0.43567	0.01996	0.28262	0.26004	0.06108	0.27791	0.91735	0.46255	0.57813	0.82561	0.72876
GO:0006891	intra-Golgi vesicle-mediated transport	0.78967	0.93989	0.8902	0.59008	0.34367	0.64589	0.74217	0.23042	0.70064	0.34798	0.07015	0.6917	0.42358	0.50106	0.30112	0.06108	0.0018	0.14293	0.05698	0.57134	0.10708	0.29804	0.67428	0.52318	0.75814	0.91533	0.34999	0.80548	0.13214	0.61465
GO:0006892	post-Golgi vesicle-mediated transport	0.11221	0.42505	0.87489	0.47169	0.16942	0.6618	0.85702	0.30114	0.74546	0.67003	0.17428	0.042	0.01995	0.02976	0.17091	0.18444	0.33544	0.02837	0.20683	0.85538	0.22089	0.04504	0.08992	0.52229	0.08991	0.87566	0.77222	0.90926	0.45581	0.79821
GO:0006893	Golgi to plasma membrane transport	0.09227	0.26247	0.74486	0.32919	0.19028	0.70833	0.8441	0.57207	0.64631	0.51747	0.18953	0.099	0.07414	0.57159	0.50041	0.19058	0.84714	0.27325	0.52418	0.84259	0.19944	0.02034	0.12178	0.49969	0.16914	0.85827	0.81779	0.91233	0.26415	0.70924
GO:0006895	Golgi to endosome transport	0.09638	0.64595	NA	0.2317	0.07747	0.5673	0.77222	NA	0.53765	0.69921	0.32101	0.2758	NA	0.0448	0.1781	0.32927	0.45333	NA	0.31742	0.97216	0.28223	0.28085	NA	0.19997	0.09086	0.63962	0.89467	NA	0.83992	0.73446
GO:0006897	endocytosis	0.64747	0.93034	0.80214	0.96449	0.16356	0.9975	0.90411	0.70437	0.97838	0.99689	0.93909	0.8303	0.25909	0.62052	0.80671	0.38432	0.8463	0.10105	0.12338	0.75058	0.02095	0.11403	0.06253	0.63909	0.06783	0.03294	0.41147	0.54033	0.13586	0.33166
GO:0006898	receptor-mediated endocytosis	0.15257	0.9794	0.60127	0.76681	0.39361	0.98115	0.89277	0.20496	0.08128	0.95376	0.69649	0.5975	0.07872	0.46298	0.25992	0.73503	0.07413	0.08556	0.34236	0.68759	0.3002	0.20248	0.66628	0.87685	0.5975	0.60994	0.47882	0.92073	0.37549	0.77184
GO:0006900	membrane budding	0.79462	0.91465	0.95887	0.8028	0.78005	0.86689	0.91638	0.67879	0.81	0.89574	0.29921	0.0769	0.46128	0.30559	0.57352	0.1092	0.02668	0.31496	0.05007	0.17777	0.00529	0.16994	0.16068	0.53268	0.5811	0.87229	0.56054	0.81294	0.62311	0.51589
GO:0006901	vesicle coating	0.81906	0.938	0.91757	0.70105	0.83373	0.90936	0.93929	0.75087	0.86542	0.98817	0.26851	0.1399	0.16903	0.26395	0.49428	0.20216	0.0268	0.0403	0.00894	0.03278	0.01112	0.12604	0.06962	0.21287	0.53014	0.92516	0.57641	0.858	0.57284	0.66886
GO:0006903	vesicle targeting	0.73734	0.58845	0.8688	0.20434	0.81045	0.63693	0.95482	0.74313	0.82698	0.74083	0.29968	0.4073	0.67493	0.3439	0.62256	0.2275	0.24579	0.01642	0.05202	0.06505	0.19112	0.21681	0.29483	0.18316	0.46727	0.8957	0.45234	0.82056	0.0374	0.32623
GO:0006904	vesicle docking involved in exocytosis	0.11462	0.56141	0.36948	0.1982	0.10115	0.27989	0.05445	0.08314	0.23705	0.15386	0.18502	0.3245	0.28079	0.85052	0.42125	0.37955	0.74659	0.40788	0.39753	0.90439	0.5445	0.65998	0.67199	0.90915	0.64264	0.86946	0.94117	0.36198	0.37606	0.42918
GO:0006906	vesicle fusion	0.3094	0.54668	0.42822	0.62064	0.11519	0.89581	0.71124	0.72067	0.77679	0.89006	0.03248	0.1605	0.20327	0.55873	0.19091	0.05999	0.62391	0.45122	0.40178	0.94068	0.04839	0.08714	0.08777	0.3577	0.65877	0.96372	0.83195	0.97315	0.9908	0.96932
GO:0006909	phagocytosis	0.78258	0.97804	0.9674	0.87926	0.37326	0.99332	0.86674	0.89241	0.98529	0.99574	0.78776	0.8405	0.40781	0.34417	0.63398	0.28295	0.00518	0.25068	0.27371	0.53669	0.03079	0.13292	0.08812	0.00318	0.01479	0.05689	0.30278	0.54332	0.43384	0.20819
GO:0006911	"phagocytosis, engulfment"	0.98492	0.9998	0.30981	0.88796	0.02072	0.91686	0.99701	0.88905	0.71537	0.9999	0.86914	0.6542	0.21126	0.50643	0.41077	0.05496	0.01363	0.67967	0.05123	0.64453	0.09809	0.2082	0.3331	0.62949	0.0271	0.15307	0.75522	0.86886	0.1923	0.61446
GO:0006913	nucleocytoplasmic transport	0.48879	0.31174	0.61187	0.82081	0.28629	0.62784	0.537	0.37544	0.98947	0.19259	0.90039	0.8815	0.81595	0.96788	0.90231	0.28097	0.01485	0.37531	0.07063	0.7221	0.67464	0.31953	0.06191	0.03754	0.98063	0.0286	0.30584	0.0108	0.15268	0.43371
GO:0006914	autophagy	0.1964	0.20794	0.17657	0.33801	0.05678	0.23028	0.56742	0.53721	0.90079	0.80164	0.30861	0.7788	0.18412	0.09108	0.32994	0.45566	0.50273	0.43734	0.00736	0.94681	0.15309	0.38848	0.10172	0.15564	0.12935	0.22116	0.68305	0.72904	0.48488	0.2858
GO:0006915	apoptotic process	0.16413	0.46842	0.00203	0.72537	0.22318	0.76113	0.38211	0.42843	0.92731	0.49794	0.97619	0.0568	0.40134	0.99866	0.98967	0.54419	0.57682	0.27178	0.16068	0.98928	0.24801	0.79291	0.22739	0.11351	0.44509	0.22512	0.44015	0.79613	0.15732	0.34519
GO:0006919	activation of cysteine-type endopeptidase activity involved in apoptotic process	0.08472	0.10669	0.29202	0.46416	0.09774	0.21782	0.23947	0.49412	0.44463	0.4202	0.08646	0.5191	0.86442	0.79908	0.4022	0.98984	0.98644	0.54136	0.26273	0.92255	0.99885	0.90975	0.14476	0.36241	0.60441	0.37325	0.90063	0.52283	0.33509	0.72298
GO:0006928	movement of cell or subcellular component	0.94511	0.58857	0.36613	0.96811	0.03813	0.95647	0.89814	0.99047	0.91442	0.8538	0.99263	0.9916	0.8145	0.9993	0.89499	0.91467	0.90308	0.65398	0.31831	0.85508	0.3164	0.01053	0.09217	0.44647	0.02343	0.3057	0.14364	0.50684	0.75184	0.02073
GO:0006929	substrate-dependent cell migration	0.78949	0.7435	0.08932	0.82055	0.52845	0.99413	0.96744	0.6399	0.94906	0.68281	0.9653	0.3772	0.99687	0.23309	0.0971	0.4856	0.57107	0.62101	0.13635	0.96009	0.27656	0.09527	0.33561	0.06903	0.55316	0.0786	0.60224	0.44776	0.39217	0.45311
GO:0006930	"substrate-dependent cell migration, cell extension"	0.78949	0.7435	0.08932	0.82055	0.52845	0.99413	0.96744	0.6399	0.94906	0.68281	0.9653	0.3772	0.99687	0.23309	0.0971	0.4856	0.57107	0.62101	0.13635	0.96009	0.27656	0.09527	0.33561	0.06903	0.55316	0.0786	0.60224	0.44776	0.39217	0.45311
GO:0006935	chemotaxis	0.99868	0.85426	0.59915	0.99867	0.21324	0.99153	0.83971	0.98343	0.8792	0.92487	0.98957	0.9958	0.91958	0.99992	0.99619	0.05521	0.52998	0.46394	0.13688	0.71477	0.59453	0.04245	0.01154	0.38111	0.11418	0.4835	0.10613	0.17954	0.81675	0.04579
GO:0006936	muscle contraction	0.02251	0.01279	0.0011	0.11937	0.02775	0.00381	0.35547	0.01632	0.51755	0.90951	0.97135	0.9967	0.9244	0.99657	0.59729	0.72666	0.9865	0.99649	0.90211	0.92021	0.86159	0.63814	0.99174	0.67723	0.0301	1.80E-05	0.0192	0.00084	8.40E-07	0.39862
GO:0006937	regulation of muscle contraction	0.00935	0.04788	0.00293	0.18132	0.0917	0.07237	0.1309	NA	NA	0.80085	0.98873	0.9718	NA	NA	0.29834	0.98787	0.9977	0.99965	0.99216	0.97817	0.73574	0.17111	NA	NA	0.0465	0.02165	0.00683	NA	NA	0.60733
GO:0006939	smooth muscle contraction	0.10153	0.17751	0.00592	0.03368	0.02061	0.74312	0.76822	0.13156	0.36608	0.89605	0.88365	0.9992	0.8501	0.95125	0.51737	0.61193	0.99671	0.99953	0.98748	0.97547	0.73641	0.34821	0.8087	0.12085	0.0236	0.11057	0.01751	0.15939	0.03005	0.89943
GO:0006941	striated muscle contraction	0.12361	0.56706	0.04665	0.38996	NA	0.06192	0.03397	0.10495	NA	NA	0.561	0.9552	0.45493	0.33221	NA	0.71414	0.92998	0.98176	0.90451	NA	0.96246	0.99939	0.99726	NA	NA	0.42741	0.14377	0.92783	0.03779	NA
GO:0006949	syncytium formation	0.36551	0.15574	0.13616	0.80834	0.10347	0.99691	0.99231	0.73489	0.9526	0.90945	0.95477	0.9939	0.98824	0.99191	0.18993	0.52925	0.9612	0.9734	0.3341	0.98869	0.13543	1	0.2719	0.02578	0.19605	0.21514	0.05999	1	0.11254	0.30922
GO:0006950	response to stress	0.84362	0.35162	0.88644	0.84079	0.70761	0.86966	0.02798	0.14953	0.74924	0.50053	0.83449	0.9265	0.93015	0.43432	0.53995	0.64575	0.50881	0.78071	0.35564	0.45876	0.98776	0.89394	0.99983	0.98627	0.71078	0.19406	0.91793	0.67082	0.97918	0.83253
GO:0006952	defense response	0.64698	0.44344	0.40705	0.98159	0.99481	0.48756	0.01832	0.07492	0.19588	0.32067	0.95249	0.1067	0.99551	0.44854	0.99636	0.41089	0.58721	0.84986	0.3154	0.35006	0.8192	0.86465	0.87901	0.96287	0.4958	0.22725	0.97509	0.62922	0.80625	0.18866
GO:0006955	immune response	0.78992	0.05916	0.01145	0.80554	0.07563	0.94543	0.2214	0.09421	0.15994	0.17943	0.97412	0.8143	0.95328	0.99578	0.81421	0.04355	0.77816	0.84199	0.67644	0.93755	0.07824	0.6856	0.15428	0.16877	0.73441	0.05453	0.64553	0.36895	0.2388	0.38237
GO:0006959	humoral immune response	0.50742	0.04007	0.25792	0.70843	0.0225	0.91294	0.46835	0.29029	0.32194	0.35411	0.97755	0.9509	0.96538	0.98798	0.9432	0.20429	0.99747	0.96312	0.6424	0.98349	0.37944	0.71267	0.10312	0.37794	0.95992	0.18666	0.27131	0.61189	0.36817	0.04607
GO:0006963	positive regulation of antibacterial peptide biosynthetic process	0.40219	0.02908	0.43476	0.19119	0.01082	0.0074	0.58483	0.2185	0.27822	0.40566	0.96711	0.9641	0.99985	0.55998	0.96747	0.73418	0.99112	0.99004	0.49565	0.99994	1	0.8789	0.98136	0.99999	0.97308	0.01412	0.06635	0.06186	0.01973	0.18749
GO:0006964	positive regulation of biosynthetic process of antibacterial peptides active against Gram-negative bacteria	0.22166	0.02298	3.10E-05	0.47958	0.00682	0.04769	0.69432	0.32885	0.44332	0.00721	0.95352	0.9516	0.99988	0.65772	0.97781	0.97978	0.99989	0.95354	0.57229	0.97187	0.96863	0.56695	0.95177	0.91167	0.84452	0.10029	0.265	0.11721	0.04821	0.00893
GO:0006967	positive regulation of antifungal peptide biosynthetic process	0.65184	0.78041	0.07024	0.26606	0.2931	0.26712	0.68959	0.23632	0.18801	0.47808	0.98945	0.9868	0.9969	0.55224	0.50813	0.10723	0.30383	0.81883	0.79934	0.76009	0.92606	0.80229	0.91358	0.98687	0.98915	0.00556	0.00135	0.01031	0.00927	0.23297
GO:0006968	cellular defense response	0.57034	0.69708	0.33583	0.78736	0.06285	0.70253	0.29905	0.50103	0.95035	0.23386	0.70317	0.4014	0.7241	0.86391	0.15109	0.20773	0.34811	0.30493	0.19867	0.41227	0.17387	0.15564	0.17818	0.11297	0.54494	0.14829	0.96032	0.28387	0.41315	0.4778
GO:0006970	response to osmotic stress	0.97184	0.80171	0.48681	0.68977	0.41945	0.92404	0.91281	0.5948	0.99205	0.7142	0.97084	0.8177	0.99613	0.32278	0.62297	0.11566	0.39078	0.88312	0.41489	0.9281	0.07618	0.15266	0.24023	6.30E-05	0.55997	0.00438	0.21274	0.19432	0.73688	0.15613
GO:0006974	cellular response to DNA damage stimulus	0.13003	0.04713	0.35168	0.20553	0.13123	0.26955	0.22363	0.71747	0.72454	0.03431	0.44022	0.6024	0.11085	0.1279	0.96235	0.63484	0.50478	0.22731	0.48888	0.99744	0.72499	0.40104	0.85785	0.25887	0.99611	0.04745	0.2381	0.96802	0.51862	0.23931
GO:0006979	response to oxidative stress	0.02462	0.33376	0.27533	0.86217	0.01961	0.2387	0.20596	0.18342	0.09163	0.20586	0.77566	0.9185	0.40126	0.3055	0.20014	0.96833	0.91525	0.81735	0.55475	0.73543	0.93994	0.98569	0.98918	0.51388	0.66444	0.62436	0.29885	0.78319	0.75706	0.55649
GO:0006984	ER-nucleus signaling pathway	0.98441	0.98969	NA	0.95958	0.82826	0.89997	0.34065	NA	0.89848	0.71151	0.3145	0.0178	NA	0.35043	0.28414	0.13607	0.41815	NA	0.09418	0.48545	0.29154	0.71176	NA	0.38313	0.55863	0.81607	0.97774	NA	0.80586	0.94487
GO:0006986	response to unfolded protein	0.8893	0.35472	0.11283	0.93338	0.08255	0.23985	0.11153	0.01041	0.02999	0.36733	0.01249	0.0708	0.03768	1	0.0853	1	0.18047	0.12819	0.24605	0.70819	0.94504	0.81991	0.97315	0.96076	0.91631	0.95136	0.93365	0.987	0.70373	0.48894
GO:0006991	response to sterol depletion	0.98441	0.98969	NA	0.95958	0.82826	0.89997	0.34065	NA	0.89848	0.71151	0.3145	0.0178	NA	0.35043	0.28414	0.13607	0.41815	NA	0.09418	0.48545	0.29154	0.71176	NA	0.38313	0.55863	0.81607	0.97774	NA	0.80586	0.94487
GO:0006996	organelle organization	0.27325	0.16617	0.25266	0.10572	0.71617	0.9514	0.8625	0.92797	0.85706	0.24153	0.40472	0.7901	0.75652	0.97807	0.94362	0.06946	0.72009	0.27582	0.1741	0.99902	0.00069	0.11067	0.29819	0.25585	0.98746	0.02323	0.33091	0.25021	0.07903	0.45991
GO:0006997	nucleus organization	0.71121	0.8868	0.83043	0.72271	0.78459	0.9754	0.91439	0.71039	0.74324	0.18382	0.77424	0.6494	0.66603	0.98679	0.99815	0.43453	0.51892	0.12939	0.4328	0.71701	0.01533	0.57168	0.04472	0.33092	0.92978	0.00137	0.39533	0.04056	0.1778	0.24816
GO:0006998	nuclear envelope organization	0.9721	0.91764	0.97709	0.45573	0.95541	0.97263	0.36096	0.90489	0.53236	0.24387	0.55876	0.9251	0.9307	0.52981	0.36411	0.36353	0.0377	0.0948	0.62967	0.31901	0.23293	0.52115	0.28065	0.8193	0.89027	0.28884	0.24534	0.18863	0.54495	0.76584
GO:0007005	mitochondrion organization	0.14799	0.21782	0.0285	0.09359	0.09488	0.13623	0.2079	0.34274	0.50143	0.09657	0.30928	0.8117	0.88201	0.66036	0.52913	0.72646	0.18064	0.26504	0.72304	0.61883	0.52469	0.44269	0.43429	0.38535	0.9914	0.04016	0.31576	0.22053	0.28729	0.28273
GO:0007006	mitochondrial membrane organization	0.62417	0.10021	0.11352	0.06634	0.68269	0.79818	0.73518	0.56883	0.17124	0.75122	0.45474	0.1803	0.413	0.11747	0.79878	0.73439	0.45733	0.55755	0.77194	0.59773	0.12982	0.40181	0.04367	0.10712	0.45944	0.59847	0.59442	0.66393	0.85192	0.69479
GO:0007007	inner mitochondrial membrane organization	0.3352	0.26438	0.0506	0.05113	0.66516	0.64015	0.83519	0.45271	0.23732	0.56906	0.30334	0.0832	0.27215	0.36487	0.6597	0.75849	0.69773	0.73041	0.84685	0.33726	0.33676	0.37657	0.43766	0.46404	0.90604	0.802	0.72259	0.4941	0.90222	0.4561
GO:0007009	plasma membrane organization	0.51243	0.51662	0.80572	0.77908	0.06759	0.82058	0.8707	0.11111	0.58139	0.80095	0.93931	0.2157	0.56984	0.80813	0.04739	0.01593	0.11857	0.60877	0.00128	0.79185	0.15478	0.10409	0.03425	0.73275	0.46769	0.19299	0.64333	0.90266	0.01105	0.71621
GO:0007010	cytoskeleton organization	0.62056	0.50005	0.61498	0.46255	0.7869	0.96319	0.97783	0.88456	0.94813	0.65964	0.9202	0.9923	0.99929	0.9962	0.99408	0.88507	0.97397	0.69716	0.01532	0.99724	0.38724	0.78666	0.08996	0.08439	0.26594	0.01538	0.00084	0.0491	0.06191	0.00336
GO:0007015	actin filament organization	0.0296	0.31891	0.11077	0.87827	0.03745	0.99679	0.99226	0.92503	0.66403	0.93975	0.99106	0.9968	0.64754	0.99912	0.89019	0.52054	0.22314	0.43423	0.02633	0.46073	0.00697	0.00289	0.13401	0.0069	0.06297	0.32757	0.04131	0.13745	0.01371	0.05401
GO:0007016	cytoskeletal anchoring at plasma membrane	0.99158	0.32111	0.29768	0.76592	0.77321	0.99777	0.49241	0.97728	0.95318	0.91745	0.91136	0.8644	0.60016	0.99501	0.71053	0.33213	0.60785	0.7573	0.21211	0.6879	0.00472	0.08222	0.18588	0.22821	0.08769	0.31384	0.39521	0.02232	0.00506	0.61685
GO:0007017	microtubule-based process	0.88131	0.60876	0.71343	0.54418	0.43465	0.96759	0.95004	0.93027	0.79485	0.56709	0.72775	0.5701	0.6454	0.73217	0.94838	0.76606	0.26954	0.09063	0.01782	0.99584	0.01143	0.13783	0.02396	0.01022	0.56475	0.05927	0.00613	0.25972	0.16304	0.02831
GO:0007018	microtubule-based movement	0.18718	0.81533	0.57895	0.77478	0.01158	0.92098	0.82146	0.91793	0.67895	0.2288	0.56863	0.1358	0.72007	0.484	0.61529	0.86209	0.55634	0.3953	0.04881	0.99198	0.04142	0.49912	0.07538	0.20864	0.39901	0.2653	0.03294	0.14384	0.80111	0.12472
GO:0007019	microtubule depolymerization	0.15534	0.48329	0.02463	0.74195	0.08217	0.25533	0.37987	0.05518	0.14262	0.12596	0.9076	0.9998	0.92541	0.9957	0.99951	0.94784	0.8084	0.79672	0.08309	0.93391	0.88681	0.76801	0.90783	0.91726	0.92225	0.89743	0.06938	0.16429	0.8438	0.21624
GO:0007020	microtubule nucleation	NA	0.0202	NA	NA	NA	NA	0.04875	NA	NA	NA	NA	0.4693	NA	NA	NA	NA	0.66527	NA	NA	NA	NA	0.90212	NA	NA	NA	NA	0.22861	NA	NA	NA
GO:0007026	negative regulation of microtubule depolymerization	0.0556	0.23373	0.01089	0.70336	0.01543	0.41272	0.69053	0.14533	0.29686	0.48279	0.9375	0.9999	0.99177	0.99721	0.99969	0.89111	0.91503	0.85959	0.01702	0.92818	0.79489	0.25373	0.76188	0.96557	0.43239	0.00032	0.03821	0.02563	3.90E-06	0.03747
GO:0007028	cytoplasm organization	0.86178	0.95011	0.64794	0.86487	0.60082	0.75062	0.97522	0.74686	0.76196	0.47511	0.72729	0.0656	0.62854	0.83579	0.80495	0.16081	0.05613	0.13152	0.15422	0.27097	0.47265	0.04396	0.06773	0.3254	0.25442	0.08849	0.84682	0.18575	0.01148	0.05075
GO:0007029	endoplasmic reticulum organization	0.18599	0.44486	0.89559	0.39555	0.73533	0.20631	0.78562	0.26905	0.32323	0.50213	0.03871	0.2838	0.10246	0.01619	0.15073	0.39816	0.08095	0.0113	0.11559	0.03005	0.04816	0.28482	0.36508	0.72126	0.28199	0.79586	0.64571	0.89808	0.14293	0.76782
GO:0007030	Golgi organization	0.56266	0.9073	0.83046	0.38877	0.56129	0.06001	0.1865	0.237	0.09702	0.40979	0.01877	0.1822	0.14245	0.14923	0.32608	0.42256	0.00708	5.70E-07	0.00527	0.55206	0.06874	0.35886	0.13263	0.53793	0.76772	0.68198	0.86786	0.61653	0.36704	0.41703
GO:0007031	peroxisome organization	0.49266	0.85517	0.0442	0.15341	0.19406	0.64101	0.3665	0.77647	0.69723	0.46448	0.67422	0.2295	0.1117	0.0112	0.17422	0.41793	0.11601	0.15129	0.50651	0.90279	0.58091	0.45928	0.3433	0.11407	0.53257	0.18293	0.88659	0.92314	0.70087	0.4884
GO:0007032	endosome organization	0.1426	0.07895	0.54025	0.31114	0.31669	0.47521	0.25976	0.88946	0.46044	0.85524	0.57355	0.6832	0.3842	0.51481	0.04362	0.59843	0.3765	0.4438	0.23689	0.52218	0.40373	0.72625	0.56004	0.66802	0.17466	0.53823	0.05042	0.84537	0.12454	0.56705
GO:0007033	vacuole organization	0.57727	0.7215	0.82931	0.39784	0.55705	0.73357	0.66878	0.85592	0.57013	0.88231	0.0136	0.0723	0.06452	0.38997	0.41258	0.42268	0.02844	0.24426	0.04511	0.37866	0.07217	0.05694	0.10078	0.07821	0.12377	0.7234	0.1117	0.7844	0.20206	0.77725
GO:0007034	vacuolar transport	0.60196	0.6969	0.81894	0.6978	0.25901	0.64195	0.54885	0.72414	0.94288	0.87678	0.29431	0.7835	0.4734	0.30677	0.31358	0.63582	0.49804	0.40259	0.56237	0.71727	0.61923	0.33353	0.43012	0.09265	0.36952	0.94934	0.48496	0.83518	0.90409	0.7311
GO:0007035	vacuolar acidification	0.17307	0.31865	0.02285	0.00476	0.14703	0.60494	0.46286	0.30567	0.87199	0.92069	0.24957	0.5258	0.49927	0.41315	0.10337	0.67115	0.56024	0.56971	0.78867	0.67749	0.29411	0.69899	0.69271	0.40864	0.21433	0.81938	0.02473	0.84016	0.57814	0.86611
GO:0007040	lysosome organization	0.27363	0.51669	0.34821	0.02495	0.30905	0.52191	0.92774	0.28021	0.61879	0.75665	0.01408	0.0668	0.01254	0.00917	0.26417	0.2014	0.60541	0.20422	0.3111	0.38247	0.0328	0.08399	0.22557	0.31125	0.1634	0.82464	0.50704	0.95757	0.20275	0.75503
GO:0007041	lysosomal transport	0.28474	0.88717	0.85887	0.86189	0.37081	0.39497	0.59499	0.90474	0.95822	0.90837	0.1814	0.7882	0.75418	0.1415	0.22535	0.84459	0.29434	0.23699	0.39531	0.79667	0.57478	0.30337	0.15888	0.05898	0.14535	0.85707	0.48027	0.98206	0.87177	0.36753
GO:0007043	cell-cell junction assembly	0.33217	0.43223	0.03306	0.80489	0.00555	0.6712	0.84804	0.23712	0.79899	0.92263	0.86357	0.999	0.95625	0.97056	0.34531	0.24265	0.89681	0.96963	0.35292	0.88271	0.14929	0.29104	0.46955	0.2761	0.12347	0.03254	0.53994	0.2889	0.37759	0.08474
GO:0007049	cell cycle	0.93024	0.32076	0.29238	0.3322	0.31791	0.98555	0.81642	0.96467	0.89663	0.50225	0.93042	0.9516	0.83977	0.95772	0.94699	0.25678	0.44373	0.27825	0.25663	0.99801	0.77495	0.0258	0.3992	0.42606	0.96121	0.4577	0.74161	0.01602	0.16357	0.07552
GO:0007050	cell cycle arrest	NA	NA	0.10875	NA	0.20696	NA	NA	NA	NA	0.93159	NA	NA	NA	NA	0.42155	NA	NA	0.82054	NA	0.82548	NA	NA	NA	NA	0.47504	NA	NA	NA	NA	0.52928
GO:0007051	spindle organization	0.60673	0.69098	0.81294	0.80695	0.14112	0.8803	0.73785	0.86177	0.84179	0.62553	0.89701	0.528	0.74728	0.9474	0.92009	0.39013	0.15942	0.00536	0.01012	0.98873	0.07277	0.61387	0.24506	0.09808	0.97231	0.01419	0.1546	0.19799	0.10888	0.0623
GO:0007052	mitotic spindle organization	0.66198	0.79568	0.82844	0.70868	0.05782	0.91099	0.82862	0.35429	0.68033	0.13674	0.93958	0.9328	0.43073	0.96574	0.89184	0.06423	0.22247	0.02233	0.08475	0.89292	0.07359	0.4138	0.16604	0.30297	0.94152	0.03297	0.06764	0.22556	0.01028	0.01172
GO:0007053	spindle assembly involved in male meiosis	0.7615	0.85652	NA	NA	0.13449	0.82031	0.38377	NA	NA	0.07832	0.90282	0.9641	NA	NA	0.99498	0.73472	0.05798	NA	NA	0.81187	0.56961	0.79066	NA	NA	0.99792	0.04614	0.0258	NA	NA	0.173
GO:0007056	spindle assembly involved in female meiosis	0.02029	3.90E-05	0.08069	0.10221	4.60E-05	0.00555	0.00061	0.0177	0.06442	0.00031	0.76814	0.5152	0.52001	0.84451	0.877	0.97978	0.9846	0.91825	0.5756	0.99993	0.9843	0.98829	0.9727	0.91547	0.99906	0.42695	0.32062	0.54848	0.15754	0.05486
GO:0007059	chromosome segregation	0.25547	0.39142	0.56341	0.91412	0.23806	0.55327	0.506	0.81024	0.59371	0.15736	0.42719	0.808	0.85106	0.59935	0.78501	0.77777	0.37022	0.16956	0.12927	0.99985	0.30346	0.1177	0.08362	0.44158	0.95647	0.32066	0.10977	0.31026	0.02351	0.51043
GO:0007060	male meiosis chromosome segregation	0.14307	0.17678	0.39432	0.68628	0.0246	0.12688	0.61733	0.09134	0.11636	0.08379	0.32707	0.7911	0.56797	0.14787	0.72863	0.97946	0.9561	0.49847	0.91074	0.98432	0.94391	0.48335	0.98567	0.94035	0.9993	0.6132	0.11734	0.82851	0.63765	0.65594
GO:0007062	sister chromatid cohesion	0.62696	0.43498	0.79518	0.93871	0.00948	0.3009	0.13246	0.4475	0.24971	0.00144	0.60316	0.5321	0.97284	0.99611	0.97585	0.48732	0.98994	0.44641	0.1468	0.97279	0.63344	0.15651	0.47863	0.75175	0.92424	0.53311	0.28614	0.01843	0.42242	0.01143
GO:0007063	regulation of sister chromatid cohesion	NA	0.45798	0.66702	0.89121	0.25597	NA	0.56871	0.42892	0.44515	0.5437	NA	0.1522	0.12852	0.85431	0.72121	NA	0.65525	0.13735	0.02373	0.99012	NA	0.23451	0.46578	0.44539	0.73211	NA	0.78659	0.15826	0.26814	0.14984
GO:0007064	mitotic sister chromatid cohesion	0.44744	0.45287	0.78506	0.94061	0.09515	0.13414	0.21591	0.4478	0.16333	0.0119	0.74382	0.598	0.70244	0.92856	0.73518	0.44319	0.37661	0.63806	0.103	0.73685	0.2247	0.62503	0.71144	0.43101	0.68427	0.83385	0.85168	0.54471	0.38932	0.36788
GO:0007067	mitotic nuclear division	0.53876	0.6899	0.79738	0.21353	0.23513	0.80147	0.32033	0.84171	0.78468	0.45754	0.14437	0.6951	0.22265	0.82591	0.88435	0.36855	0.00177	2.40E-06	3.20E-06	0.60558	0.02753	0.03434	0.00512	0.00302	0.99513	0.07994	0.15247	0.05496	0.00837	0.00139
GO:0007068	negative regulation of transcription during mitotic cell cycle	NA	NA	NA	NA	0.45848	NA	NA	NA	NA	0.31812	NA	NA	NA	NA	0.84981	NA	NA	NA	NA	0.43475	NA	NA	NA	NA	0.86065	NA	NA	NA	NA	0.15968
GO:0007070	negative regulation of transcription from RNA polymerase II promoter during mitotic cell cycle	NA	NA	NA	NA	0.45848	NA	NA	NA	NA	0.31812	NA	NA	NA	NA	0.84981	NA	NA	NA	NA	0.43475	NA	NA	NA	NA	0.86065	NA	NA	NA	NA	0.15968
GO:0007076	mitotic chromosome condensation	0.78407	0.61747	0.77137	0.90989	0.00663	0.5877	0.26811	0.40576	0.3838	0.00138	0.45211	0.7328	0.96559	0.98322	0.98872	0.43353	0.82589	0.03094	0.02973	0.97551	0.56257	0.10825	0.92321	0.83536	0.96705	0.64731	0.40258	0.00075	0.24696	0.03735
GO:0007080	mitotic metaphase plate congression	0.94051	0.38738	0.46009	0.55868	0.63002	0.97201	0.5285	0.65486	0.71711	0.69289	0.30536	0.4954	0.02744	0.40948	0.09983	0.17452	0.17696	0.14081	0.19802	0.64082	0.04151	0.39813	0.3265	0.31223	0.63613	0.48545	0.79882	0.8029	0.77673	0.05955
GO:0007088	regulation of mitotic nuclear division	0.54915	0.6918	0.96125	0.6555	0.08017	0.88267	0.60684	0.91087	0.91745	0.2921	0.20461	0.6605	0.47724	0.70726	0.7988	0.92275	0.25966	0.00375	0.3203	0.99285	0.26512	0.09122	0.06541	0.08351	0.77935	0.04411	0.08922	0.3603	0.04897	0.04
GO:0007091	metaphase/anaphase transition of mitotic cell cycle	0.05438	0.41016	0.22181	0.38479	0.08133	0.45838	0.51506	0.32171	0.76566	0.08648	0.26901	0.8219	0.20908	0.28887	0.68081	0.96621	0.85811	0.86413	0.95203	0.97469	0.7097	0.53223	0.29471	0.45706	0.90432	0.1995	0.34699	0.81175	0.20895	0.1136
GO:0007093	mitotic cell cycle checkpoint	0.74732	0.23367	0.74883	0.16182	0.6986	0.81445	0.39706	0.98235	0.83168	0.24209	0.94926	0.3347	0.24599	0.29035	0.93928	0.23813	0.6916	0.83017	0.71947	0.52335	0.06274	0.11141	0.07775	0.02114	0.76485	0.03568	0.20241	0.30201	0.25845	0.26311
GO:0007094	mitotic spindle assembly checkpoint	0.64421	0.55351	0.52721	0.06634	0.29776	0.9451	0.85684	0.99531	0.9196	0.7219	0.84765	0.8816	0.57578	0.54659	0.97729	0.58219	0.90114	0.70726	0.87967	0.81453	0.17294	0.18038	0.0297	0.25277	0.35439	0.39274	0.06848	0.33126	0.05022	0.1028
GO:0007095	mitotic G2 DNA damage checkpoint	0.54899	0.23948	0.63385	0.10971	0.74494	0.81226	0.12565	0.97571	0.85182	0.08545	0.0081	0.3695	0.27986	0.38606	0.93473	0.31816	0.00062	1.20E-07	0.00508	0.40908	0.00697	0.27291	0.00781	0.02271	0.89016	0.05532	0.25867	0.00518	0.35151	0.0002
GO:0007096	regulation of exit from mitosis	0.7077	0.69728	0.95328	0.61034	0.44594	0.67189	0.30178	0.21434	0.68162	0.14821	0.41833	0.4757	0.72781	0.8679	0.90664	0.41924	0.37533	0.022	0.22648	0.8338	0.40836	0.87165	0.62323	0.52842	0.97922	0.08034	0.07862	0.05036	0.13855	0.14698
GO:0007097	nuclear migration	0.69426	0.63545	0.88336	0.32894	0.59741	0.80437	0.39979	0.64301	0.82077	0.07041	0.9888	0.7048	0.63168	0.99848	0.96864	0.31738	0.33064	0.99695	0.38166	0.87717	0.61014	0.36659	0.36985	0.29157	0.98567	0.08387	0.41081	0.15279	0.11306	0.01492
GO:0007098	centrosome cycle	0.76333	0.49226	0.69555	0.09676	0.94588	0.9411	0.92336	0.94845	0.81619	0.75066	0.33696	0.8834	0.255	0.22945	0.98645	0.86307	0.0163	0.16265	0.11903	0.998	0.47978	0.83069	0.58928	0.3056	0.99744	0.30623	0.02365	0.03407	0.18576	0.04663
GO:0007099	centriole replication	0.17492	0.48941	0.66862	0.41431	0.74962	0.10948	0.69204	0.8603	0.46035	0.50621	0.99714	0.5141	0.97703	0.8912	0.85762	0.80693	0.31707	0.97261	0.36621	0.11841	0.05552	0.24065	0.39763	0.11253	0.49673	0.00939	0.3628	0.16804	0.27341	0.23194
GO:0007100	mitotic centrosome separation	0.12852	0.31733	0.46254	0.84444	0.00435	0.65447	0.19773	0.31467	0.30047	0.01343	0.73212	0.7636	0.88717	0.78663	0.63193	0.97838	0.82421	0.04579	0.08493	0.98605	0.90904	0.77758	0.78821	0.38421	0.99938	0.43977	0.28832	0.48353	0.07644	0.33151
GO:0007110	meiosis I cytokinesis	0.27129	0.08879	0.09151	0.62836	0.04066	0.21139	0.6611	0.99312	0.51793	0.42191	0.55047	0.584	0.22947	0.11696	0.00032	0.51248	0.42877	0.66559	0.17475	0.46278	0.06431	0.45387	0.07516	0.38621	0.29152	0.59697	0.52066	0.50131	0.08723	0.99862
GO:0007111	meiosis II cytokinesis	0.34297	0.18042	0.07645	0.59493	0.063	0.21622	0.74863	0.99344	0.4877	0.58154	0.41213	0.6012	0.17608	0.08633	0.00015	0.44605	0.33767	0.64833	0.15832	0.44641	0.10003	0.39704	0.04662	0.29065	0.27072	0.54532	0.43801	0.46632	0.1624	0.99868
GO:0007112	male meiosis cytokinesis	0.94398	0.60142	0.92715	0.42075	0.76185	0.82961	0.9909	0.89972	0.97349	0.99018	0.86229	0.8441	0.68698	0.04252	0.2131	0.26454	0.08296	0.00378	0.52126	0.39367	0.06621	0.27612	0.00857	0.05247	0.07269	0.2407	0.32316	0.47869	0.70746	0.86076
GO:0007113	endomitotic cell cycle	0.08647	0.10093	0.56026	0.63948	0.17682	0.16986	0.49681	0.47906	0.41383	0.51939	0.9103	0.9554	0.90587	0.80084	0.89796	0.90757	0.85175	0.20825	0.79496	0.98271	0.70095	0.53215	0.46327	0.87478	0.75528	0.39212	0.42656	0.50067	0.55732	0.17834
GO:0007126	meiotic nuclear division	0.52405	0.88193	0.84173	0.43819	0.37765	0.93066	0.93247	0.60214	0.97668	0.59862	0.55926	0.8887	0.70964	0.12571	0.89728	0.54826	0.05027	0.35758	0.01594	0.9923	0.38929	0.1807	0.0872	0.03905	0.70969	0.34338	0.17847	0.2952	0.63409	0.50535
GO:0007127	meiosis I	0.93447	0.76612	0.76008	0.71047	0.56743	0.80834	0.7368	0.97731	0.97884	0.31384	0.36658	0.9239	0.77519	0.53995	0.80036	0.35759	0.28114	0.10421	0.10724	0.68924	0.09731	0.23427	0.01825	0.13938	0.64065	0.80959	0.72696	0.31018	0.27521	0.52371
GO:0007131	reciprocal meiotic recombination	0.99206	0.74779	0.93378	0.766	0.33952	0.98258	0.57761	0.64542	0.27783	0.29911	0.46665	0.3871	0.87765	0.29743	0.9441	0.24365	0.63867	0.17054	0.1567	0.74891	0.02787	0.45984	0.10478	0.56964	0.79326	0.41281	0.45426	0.08763	0.07457	0.08342
GO:0007135	meiosis II	0.40602	0.15869	0.12568	0.49403	0.00646	0.34869	0.40367	0.99246	0.47842	0.12005	0.61452	0.6454	0.35438	0.26044	0.9118	0.54243	0.51811	0.69735	0.24424	0.55026	0.19471	0.4887	0.06751	0.5482	0.41094	0.37981	0.31149	0.64634	0.22288	0.99826
GO:0007140	male meiosis	0.81887	0.80904	0.90544	0.19505	0.40012	0.89771	0.92295	0.79841	0.95616	0.6836	0.7086	0.955	0.5131	0.139	0.91384	0.34609	0.02085	0.1591	0.20271	0.84475	0.00831	0.18024	0.14995	0.01095	0.21671	0.62351	0.48729	0.79817	0.68447	0.69059
GO:0007141	male meiosis I	0.73467	0.77043	0.73985	0.67244	0.74661	0.7094	0.34075	0.98655	0.82683	0.36844	0.1228	0.5675	0.43764	0.63173	0.81275	0.56235	0.35103	0.02814	0.0536	0.52461	0.21688	0.51649	0.05729	0.06349	0.55039	0.82665	0.32009	0.35403	0.25031	0.00584
GO:0007143	female meiotic division	0.05793	0.70098	0.525	0.9484	0.04647	0.56024	0.8123	0.16235	0.06934	0.20295	0.56976	0.2338	0.59739	0.53589	0.43217	0.98226	0.8172	0.73246	0.12212	0.99666	0.65505	0.69808	0.44921	0.90907	0.98557	0.26237	0.3954	0.49857	0.38998	0.45686
GO:0007144	female meiosis I	0.04911	0.09777	0.3024	0.27613	0.00454	0.28074	0.40587	0.09589	0.54025	0.17305	0.79013	0.7912	0.40234	NA	NA	0.98315	0.96691	0.81195	0.70822	0.98953	0.83586	0.98023	0.87962	0.80791	0.99027	0.24593	0.7127	0.65129	NA	NA
GO:0007147	female meiosis II	NA	0.09777	NA	0.08292	0.13853	NA	0.19003	NA	0.25208	0.23189	NA	0.8488	NA	0.86867	0.77327	NA	0.98166	NA	0.37384	0.99997	NA	0.89797	NA	0.77396	0.97927	NA	0.15436	NA	0.04387	0.09908
GO:0007154	cell communication	0.85179	0.70009	0.49428	0.77605	0.15909	0.99664	0.72371	0.42407	0.25346	0.92108	0.92742	0.9831	0.99904	0.99102	0.88201	0.61858	0.92306	0.90814	0.55953	0.80015	0.3654	0.75225	0.58123	0.60817	0.13785	0.20383	0.22601	0.21306	0.07811	0.60256
GO:0007155	cell adhesion	0.55787	0.47875	0.00518	0.85805	0.01122	0.87877	0.95647	0.88782	0.89551	0.89935	0.99814	0.9969	0.57349	0.30271	0.92176	0.41262	0.90215	0.56841	0.12541	0.79159	0.14245	0.02502	0.43227	0.01447	0.12427	0.01731	0.0875	0.4551	0.024	0.21802
GO:0007156	homophilic cell adhesion via plasma membrane adhesion molecules	0.84128	0.2288	0.42475	0.4609	0.53186	0.07845	0.03001	0.21925	0.32388	0.33402	0.99574	0.4592	0.6895	0.5309	0.57419	0.35156	0.09121	0.09546	0.02301	0.72591	0.21815	0.85824	0.0886	0.15818	0.87742	0.00403	0.58345	0.41999	0.14768	0.58445
GO:0007157	heterophilic cell-cell adhesion via plasma membrane cell adhesion molecules	0.18442	0.05686	0.08221	0.02766	0.31493	0.04308	0.09366	0.25554	0.00503	0.35988	0.99817	0.6424	0.63499	0.27326	0.20326	0.65318	0.97367	0.92152	0.34509	0.915	0.7953	0.7107	0.50199	0.82844	0.90403	0.00883	0.55709	0.47593	0.01407	0.9952
GO:0007160	cell-matrix adhesion	0.29074	0.08932	0.04175	0.62412	0.24541	0.5876	0.96891	0.61333	0.47672	0.72788	0.97339	0.9887	0.82325	0.99529	0.92157	0.9032	0.98753	0.8183	0.67021	0.82648	0.10955	0.34616	0.79574	0.41892	0.76645	0.03639	0.12246	0.30108	0.0021	0.25489
GO:0007162	negative regulation of cell adhesion	0.03353	0.69266	0.51723	0.51355	0.45757	0.38622	0.12088	0.61269	0.05562	0.15625	0.99747	0.8635	0.87776	0.4544	0.77342	0.89308	0.65661	0.8457	0.81889	0.96819	0.21544	0.53001	0.25693	0.88787	0.94729	0.0281	0.16388	0.5909	0.01966	0.14926
GO:0007163	establishment or maintenance of cell polarity	0.31755	0.81855	0.41188	0.76769	0.00038	0.98026	0.93237	0.9472	0.94962	0.09444	0.90698	0.6375	0.5411	0.6294	0.69082	0.33805	0.06649	0.27901	0.0812	1	0.07268	0.21459	0.20885	0.05498	0.535	0.09323	0.07793	0.21616	0.05389	0.02235
GO:0007164	establishment of tissue polarity	0.79409	0.79612	0.43622	0.89584	0.05231	0.79381	0.73672	0.55163	0.83567	0.40866	0.98106	0.9982	0.91304	0.99936	0.99581	0.53424	0.02228	0.63509	0.09077	0.92995	0.17624	0.34756	0.57882	0.53545	0.64511	1	1	0.2344	0.04836	0.22024
GO:0007165	signal transduction	0.32559	0.78129	0.30716	0.81257	0.0164	0.97255	0.75386	0.20947	0.44267	0.99152	0.96333	0.9394	0.99935	0.99918	0.89824	0.45843	0.78068	0.87825	0.61709	0.55952	0.62289	0.73145	0.42664	0.90657	0.17849	0.29358	0.27217	0.32719	0.01947	0.8457
GO:0007166	cell surface receptor signaling pathway	0.67249	0.98247	0.6077	0.99875	0.10432	0.99774	0.50302	0.67922	0.86256	0.72358	0.96847	0.924	0.921	0.98916	0.84995	0.02029	0.52998	0.49646	0.06008	0.63268	0.4418	0.33835	0.21605	0.88302	0.26658	0.10957	0.30895	0.67672	0.08518	0.0969
GO:0007167	enzyme linked receptor protein signaling pathway	0.62677	0.87397	0.63466	0.85078	0.74937	0.98917	0.26956	0.95769	0.80009	0.78096	0.98236	0.8785	0.9971	0.98035	0.4857	0.01661	0.175	0.0238	0.07301	0.212	0.2551	0.2172	0.06826	0.68569	0.24843	0.1526	0.36679	0.07407	0.38081	0.23485
GO:0007169	transmembrane receptor protein tyrosine kinase signaling pathway	0.6411	0.90707	0.68866	0.88246	0.34588	0.99101	0.28216	0.9798	0.89586	0.72619	0.97955	0.7782	0.95041	0.92053	0.77231	0.02832	0.1632	0.04437	0.11985	0.36863	0.58665	0.1774	0.18157	0.59217	0.05088	0.45964	0.53791	0.0158	0.11077	0.24817
GO:0007173	epidermal growth factor receptor signaling pathway	0.52308	0.81412	0.70684	0.80687	0.16527	0.99186	0.42877	0.92135	0.93234	0.40935	0.9472	0.8957	0.64041	0.9729	0.9335	0.01001	0.0039	0.02634	0.1473	0.38354	0.00581	0.03435	0.13693	0.03789	0.31475	0.00372	0.15828	0.03611	0.0689	0.05914
GO:0007175	negative regulation of epidermal growth factor-activated receptor activity	0.76836	0.88407	0.47044	0.86295	0.68265	0.99917	0.99963	0.29482	0.37437	1	0.99756	0.4885	0.63024	0.90433	0.20186	0.08952	0.25782	0.39418	0.07972	0.78828	0.07729	0.2584	0.80581	0.8861	0.06381	0.00159	0.31419	0.7029	0.9463	0.86593
GO:0007176	regulation of epidermal growth factor-activated receptor activity	0.73526	0.72078	0.64112	0.84354	0.60095	0.92874	0.92094	0.39325	0.36217	1	0.99715	0.3846	0.68103	0.93184	0.09092	0.21665	0.63197	0.20141	0.07689	0.72808	0.1727	0.50263	0.62755	0.88625	0.16509	0.11183	0.21344	0.64423	0.72319	0.85844
GO:0007178	transmembrane receptor protein serine/threonine kinase signaling pathway	0.86465	0.95978	0.90527	0.8669	0.97442	0.94958	0.71439	0.95434	0.85374	0.47489	0.9283	0.944	0.99958	0.99276	0.43862	0.05379	0.02866	0.09153	0.13293	0.27256	0.13567	0.74165	0.03539	0.36039	0.74739	0.09669	0.04437	0.45405	0.58077	0.3291
GO:0007179	transforming growth factor beta receptor signaling pathway	0.97789	0.72338	0.84286	0.8701	0.79936	0.52205	0.58852	0.57856	0.7884	0.66196	0.99365	0.4319	0.96814	0.9957	0.89305	0.0651	0.26321	0.15758	0.00719	0.37513	0.73907	0.47733	0.71773	0.41709	0.54701	0.01144	0.08817	0.20358	0.00458	0.04636
GO:0007184	SMAD protein import into nucleus	0.85345	0.64354	0.91674	0.97638	0.78727	0.69856	0.32956	0.91501	0.66774	0.10819	0.85121	0.567	0.6658	0.94005	0.53217	0.03785	0.16488	0.07182	0.06114	0.54766	0.09746	0.47386	0.03429	0.23624	0.45617	0.02821	0.62914	0.14747	0.25555	0.33756
GO:0007185	transmembrane receptor protein tyrosine phosphatase signaling pathway	0.65793	NA	NA	NA	NA	NA	NA	NA	NA	NA	NA	NA	NA	NA	NA	0.60397	NA	NA	NA	NA	NA	NA	NA	NA	NA	NA	NA	NA	NA	NA
GO:0007186	G-protein coupled receptor signaling pathway	0.16303	0.42344	0.154	0.59539	0.39549	0.14114	0.39076	0.61558	0.24959	0.78447	0.99638	0.983	0.98755	0.95939	0.17663	0.89699	0.87602	0.99521	0.95445	0.81075	0.48168	0.06396	0.30456	0.12905	0.13472	0.1536	0.07365	0.00107	0.01147	0.7107
GO:0007187	"G-protein coupled receptor signaling pathway, coupled to cyclic nucleotide second messenger"	0.01369	0.16468	0.08065	0.23658	0.02682	0.92491	0.87881	0.13003	0.41293	0.37608	0.97975	0.9891	0.95248	0.94883	0.87633	0.85893	0.97166	0.98217	0.99375	0.99996	0.15546	0.16734	0.86678	0.26832	0.74343	0.94662	0.12833	0.2373	0.01221	0.67497
GO:0007188	adenylate cyclase-modulating G-protein coupled receptor signaling pathway	0.01369	0.16468	0.08065	0.23658	0.02682	0.92491	0.87881	0.13003	0.41293	0.37608	0.97975	0.9891	0.95248	0.94883	0.87633	0.85893	0.97166	0.98217	0.99375	0.99996	0.15546	0.16734	0.86678	0.26832	0.74343	0.94662	0.12833	0.2373	0.01221	0.67497
GO:0007189	adenylate cyclase-activating G-protein coupled receptor signaling pathway	0.01799	0.18842	0.34312	0.33946	0.07294	0.90712	0.4353	0.09794	0.83344	0.56716	0.96712	NA	0.78594	0.90218	0.6516	0.87784	0.98501	0.93903	0.99531	0.99996	0.23705	0.44585	0.59992	0.37858	0.77088	0.99081	NA	0.58436	0.05194	0.80888
GO:0007200	phospholipase C-activating G-protein coupled receptor signaling pathway	0.03947	0.04994	0.11573	NA	0.02009	NA	NA	NA	NA	0.47264	NA	NA	NA	NA	0.71625	0.80258	0.99067	0.99957	NA	0.99806	NA	NA	NA	NA	0.84827	NA	NA	NA	NA	0.85463
GO:0007202	activation of phospholipase C activity	0.63517	0.85995	0.41298	0.33192	0.82852	0.9892	0.86551	0.96678	0.93827	0.91978	0.16303	0.4561	0.3192	0.21038	0.90921	0.39143	0.31738	0.78936	0.66943	0.40852	0.21629	0.58959	0.20806	0.18432	0.65351	0.65267	0.26862	0.43225	0.56359	0.2241
GO:0007204	positive regulation of cytosolic calcium ion concentration	0.04216	0.14621	0.2084	0.43667	0.05544	0.41633	0.3134	0.2524	0.06442	0.68543	0.70034	0.4648	0.67659	NA	0.54403	0.83102	0.9719	0.87069	0.9861	0.99689	0.45243	0.67032	0.74092	0.98657	0.78061	0.55116	0.56757	0.56912	NA	0.8797
GO:0007217	tachykinin receptor signaling pathway	0.29242	0.04078	NA	NA	NA	NA	NA	NA	NA	NA	NA	NA	NA	NA	NA	0.8942	0.68497	NA	NA	NA	NA	NA	NA	NA	NA	NA	NA	NA	NA	NA
GO:0007218	neuropeptide signaling pathway	0.00031	4.70E-05	2.40E-05	1.90E-05	3.50E-05	0.34335	0.19164	0.11782	0.11063	0.4309	0.5921	0.3324	0.6678	0.25268	0.25962	0.84062	0.9422	0.99888	0.9934	0.99993	0.47123	0.76328	0.83221	0.77948	0.59499	0.14036	0.27161	0.04075	0.2798	0.99713
GO:0007219	Notch signaling pathway	0.2132	0.79833	0.51176	0.73957	0.11655	0.89781	0.4381	0.92839	0.83685	0.70957	0.46805	0.4587	0.19747	0.82807	0.79406	0.25583	0.28959	0.12424	0.01573	0.21685	0.02067	0.03329	0.07384	0.07685	0.18578	0.04454	0.37771	0.28017	0.3936	0.03723
GO:0007220	Notch receptor processing	0.51117	0.95761	0.47423	0.67867	0.12006	0.57168	0.89311	0.36553	0.64155	0.74984	0.051	0.4097	0.00923	0.33094	0.04097	0.03563	0.00401	0.07866	0.05626	0.35212	0.07929	0.1049	0.03271	0.09723	0.03497	0.73605	0.15881	0.8546	0.60869	0.58119
GO:0007221	positive regulation of transcription of Notch receptor target	0.37835	0.60284	0.52449	0.51603	0.83115	0.91994	0.38235	0.52444	0.56999	0.88082	0.17079	0.6917	0.5771	0.85088	0.97369	0.56168	0.0709	0.00192	0.26137	0.16849	0.10988	0.2606	0.58941	0.45136	0.53601	0.09	0.41678	0.04371	0.57844	0.03227
GO:0007224	smoothened signaling pathway	0.94543	0.99014	0.29374	0.431	0.58486	0.87239	0.5678	0.45537	0.91032	0.47628	0.7386	0.2803	0.52044	0.82439	0.82261	0.13192	0.36291	0.03318	0.01081	0.55145	0.11849	0.71069	0.41813	0.46208	0.28349	0.21924	0.66181	0.51709	0.3086	0.57061
GO:0007227	signal transduction downstream of smoothened	0.13838	NA	NA	NA	NA	0.33298	NA	NA	NA	NA	0.49222	NA	NA	NA	NA	0.99673	NA	NA	NA	NA	0.92098	NA	NA	NA	NA	0.93421	NA	NA	NA	NA
GO:0007228	positive regulation of hh target transcription factor activity	0.13838	NA	NA	NA	NA	0.33298	NA	NA	NA	NA	0.49222	NA	NA	NA	NA	0.99673	NA	NA	NA	NA	0.92098	NA	NA	NA	NA	0.93421	NA	NA	NA	NA
GO:0007229	integrin-mediated signaling pathway	0.27611	0.16151	0.45937	0.35927	0.04837	0.07621	0.41778	0.04394	0.10001	0.46865	0.77227	0.2922	0.05281	0.1244	0.34556	0.56707	0.95847	0.91243	0.72018	0.88038	0.18144	0.42635	0.91892	0.99361	0.99731	0.80043	0.74875	0.97339	0.48974	0.63855
GO:0007249	I-kappaB kinase/NF-kappaB signaling	0.07241	0.78597	0.98684	0.97528	0.49273	0.46371	0.69007	0.5618	0.92593	0.56463	0.99609	0.4727	0.68175	0.92939	0.92222	0.2354	0.29272	0.66817	0.01699	0.70422	0.36678	0.62864	0.38262	0.2205	0.49417	0.10162	0.60932	0.06188	0.2418	0.02853
GO:0007252	I-kappaB phosphorylation	0.05924	0.37055	0.72178	0.44057	0.16483	0.6081	0.07442	0.20624	0.27117	0.696	0.99897	0.5646	0.90098	0.23685	0.94392	0.79503	0.87229	0.81885	0.3198	0.70687	0.66523	0.9109	0.71667	0.7967	0.67406	0.05988	0.65136	0.35305	0.52889	0.27107
GO:0007253	cytoplasmic sequestering of NF-kappaB	0.91521	0.93804	0.9591	0.92234	0.88079	0.56692	0.91102	0.99246	0.96036	0.94216	0.68324	0.4544	0.68597	0.95874	0.96824	0.03333	0.08324	1	0.02083	0.11573	0.12886	0.17514	0.1381	0.01842	0.10452	0.64491	0.74195	0.0728	0.511	0.09082
GO:0007254	JNK cascade	0.62869	0.65567	0.32234	0.39891	0.45523	0.91688	0.85681	0.51068	0.89224	0.68666	0.55283	0.9987	0.99976	0.85699	0.89887	0.7128	0.00649	0.25819	0.08247	0.87392	0.05628	0.09343	0.55517	0.10336	0.1551	0.57235	0.0309	0.34431	0.20668	0.865
GO:0007257	activation of JUN kinase activity	0.2154	NA	NA	NA	0.05032	0.34584	NA	NA	NA	0.12388	0.91176	NA	NA	NA	0.85084	0.99365	NA	NA	NA	0.9089	0.97878	NA	NA	NA	0.92984	0.3448	NA	NA	NA	0.40475
GO:0007259	JAK-STAT cascade	0.52226	0.18073	0.25822	0.64434	0.32923	0.16565	0.06695	0.08756	0.17321	0.63665	0.71664	0.0564	0.99416	0.66274	0.95144	0.24686	0.32449	0.11898	0.07037	0.20904	0.98897	0.98265	0.19165	0.91795	0.61064	0.19149	0.94316	0.28783	0.0084	0.05545
GO:0007260	tyrosine phosphorylation of STAT protein	0.51342	0.21789	0.2555	0.69844	0.14536	0.70855	0.23982	0.33793	0.83259	0.72205	0.74468	0.1044	0.66782	0.76534	0.60983	0.10799	0.50534	0.22645	0.26717	0.28908	0.06766	0.40183	0.13096	0.27233	0.42729	0.14045	0.9383	0.20705	0.45663	0.35541
GO:0007262	STAT protein import into nucleus	0.51342	0.21789	0.2555	0.69844	0.14536	0.70855	0.23982	0.33793	0.83259	0.72205	0.74468	0.1044	0.66782	0.76534	0.60983	0.10799	0.50534	0.22645	0.26717	0.28908	0.06766	0.40183	0.13096	0.27233	0.42729	0.14045	0.9383	0.20705	0.45663	0.35541
GO:0007264	small GTPase mediated signal transduction	0.26325	0.39859	0.18213	0.63535	0.11338	0.92413	0.92574	0.45643	0.94056	0.70609	0.22878	0.129	0.46912	0.65874	0.98334	0.22433	0.17639	0.18058	0.04944	0.28946	0.01835	0.20451	0.07391	0.46212	0.13588	0.23602	0.89406	0.56383	0.33023	0.44675
GO:0007265	Ras protein signal transduction	0.26499	0.36657	0.23065	0.65514	0.12106	0.93004	0.92909	0.42479	0.94271	0.73974	0.27182	0.1691	0.58426	0.74801	0.97078	0.17519	0.17558	0.30776	0.04775	0.34642	0.02041	0.00597	0.06709	0.00832	0.18253	0.16864	0.8818	0.42809	0.35954	0.3283
GO:0007266	Rho protein signal transduction	0.63592	0.69815	0.20998	0.84793	0.2613	0.82525	0.8106	0.74511	0.9166	0.94847	0.97614	0.957	0.98684	0.97583	0.99667	0.48461	0.48911	0.54254	0.01717	0.54555	0.07329	0.08446	0.23105	0.06095	0.3959	0.00075	0.00082	0.04125	0.04168	0.02262
GO:0007267	cell-cell signaling	0.90668	0.91558	0.17212	0.92638	0.67531	0.75038	0.74245	0.35523	0.16722	0.57265	0.91064	0.9912	0.98386	0.98528	0.74497	0.54492	0.7894	0.924	0.49067	0.84145	0.44438	0.20752	0.52968	0.16106	0.26549	0.09172	0.14123	0.28452	0.10919	0.0313
GO:0007268	chemical synaptic transmission	0.03211	0.28495	0.35796	0.94191	0.06084	0.96748	0.24135	0.20454	0.55683	0.66347	0.85916	0.7491	0.74745	0.96856	0.34142	0.75951	0.27477	0.47944	0.07045	0.85824	0.09856	0.33057	0.65576	0.09786	0.2008	0.41019	0.1432	0.97132	0.30221	0.10115
GO:0007269	neurotransmitter secretion	0.26684	0.46448	0.11929	0.06436	0.01819	0.80921	0.81796	0.16237	0.55867	0.75321	0.93406	0.2573	0.14156	0.07268	0.08974	0.50372	0.36148	0.71165	0.14682	0.85126	0.32759	0.38835	0.9771	0.81845	0.65112	0.31131	0.80745	0.98253	0.29314	0.37915
GO:0007270	neuron-neuron synaptic transmission	0.28382	0.59173	0.83738	0.99854	0.12864	0.64015	0.06724	0.23932	0.05515	0.25216	0.43017	0.7231	0.80252	0.28236	0.30543	0.16635	0.49865	0.02106	0.21205	0.94526	0.28385	0.71871	0.6567	0.89349	0.23509	0.52431	0.52903	0.02179	0.33375	0.83382
GO:0007271	"synaptic transmission, cholinergic"	0.00102	0.01085	0.27719	0.00049	0.8944	0.20792	0.10525	0.52425	0.38446	0.98228	0.42802	0.3148	0.47777	0.33919	0.69326	0.28269	0.70546	0.76621	0.69305	0.14444	0.96942	0.80873	0.61479	0.43309	0.22499	0.88696	0.98943	0.82359	0.99765	0.50501
GO:0007272	ensheathment of neurons	0.86166	0.86079	0.6007	0.78456	0.24305	0.45595	0.08321	0.03944	0.11771	0.67948	0.93724	0.7489	0.43662	0.99614	0.49538	0.30742	0.44378	0.3902	0.8536	0.9087	0.74151	0.64655	0.9198	0.84801	0.75502	0.13996	0.74174	0.77938	0.62116	0.29104
GO:0007274	neuromuscular synaptic transmission	0.0292	0.36659	0.2253	0.98721	0.11688	0.61137	0.05412	0.28653	0.84221	0.7082	0.49888	0.6794	0.89046	0.99111	0.78823	0.69507	0.25016	0.78826	0.0247	0.88033	0.74688	0.51551	0.79432	0.30587	0.39099	0.45085	0.22342	0.0025	0.00254	0.1069
GO:0007275	multicellular organism development	0.32069	0.63052	0.98949	0.9907	0.50607	0.76598	0.84766	0.75531	0.88704	0.79798	0.8671	0.975	0.74489	0.99393	0.86305	0.78495	0.75255	0.58093	0.72644	0.86189	0.39077	0.10524	0.9145	0.95995	0.08363	0.07293	0.60633	0.99841	0.03742	0.51492
GO:0007276	gamete generation	0.53613	0.21625	0.11201	0.7608	0.16968	0.99065	0.95512	0.94804	0.91575	0.75459	0.70441	0.7107	0.5835	0.77162	0.81542	0.03597	0.16727	0.62581	0.00181	0.9522	0.35235	0.0238	0.8747	0.86416	0.31361	0.07235	0.0468	0.43792	0.08399	0.11959
GO:0007277	pole cell development	0.46131	0.78767	0.239	0.8623	0.03618	0.79605	0.43885	0.31047	0.36751	0.33915	0.67405	0.9014	0.76671	0.71726	0.80895	0.86942	0.54225	0.06961	0.02986	0.88633	0.18101	0.93881	0.83636	0.52342	0.40145	0.13152	0.63036	0.40781	0.21267	0.41487
GO:0007279	pole cell formation	0.11608	0.81062	0.14392	0.89364	0.04044	0.44357	0.55443	0.37688	0.24881	0.18628	0.6744	0.7614	0.75003	0.48996	0.66361	0.90552	0.42806	0.11014	0.10536	0.99774	0.68042	0.88933	0.85652	0.72711	0.50275	0.44827	0.43027	0.61834	0.28834	0.50947
GO:0007280	pole cell migration	0.99486	0.607	0.34888	0.906	0.94109	0.88253	0.58439	0.98045	0.98852	0.99216	0.44721	0.1585	0.66689	0.76313	0.22886	0.11861	0.82379	0.58515	0.72961	0.05267	0.13573	0.45897	0.05359	0.03062	0.07787	0.27086	0.53196	0.20143	0.10779	0.81074
GO:0007281	germ cell development	0.53676	0.12984	0.18017	0.83206	0.10808	0.99073	0.96342	0.95466	0.92776	0.7545	0.76725	0.651	0.47251	0.80213	0.78865	0.07497	0.43579	0.2487	0.09777	0.95014	0.26267	0.2103	0.70543	0.81074	0.38569	0.17389	0.06293	0.26976	0.06072	0.12035
GO:0007282	cystoblast division	0.01892	0.34531	0.45582	0.39985	0.22799	0.36066	0.5987	0.42385	0.36327	0.16222	0.03732	0.099	0.23209	0.44348	0.70153	0.20939	0.09884	0.05642	0.12508	0.32608	0.15003	0.01947	0.03208	0.24508	0.2472	0.59384	0.87142	0.71889	0.5829	0.2641
GO:0007283	spermatogenesis	0.20474	0.56942	0.47338	0.36352	0.03144	0.89331	0.73853	0.83456	0.74618	0.64533	0.54801	0.4728	0.45019	0.79987	0.75827	0.13005	0.01602	1.60E-08	0.00113	0.71662	0.00191	0.01131	0.00307	0.01298	0.42245	0.0631	0.03084	0.44339	0.22656	0.03724
GO:0007284	spermatogonial cell division	0.28988	0.53937	0.79131	0.67519	0.19986	0.46729	0.49852	0.4377	0.33055	0.45303	0.52304	0.1081	0.41634	0.5126	0.92232	0.7049	0.36442	0.07939	0.03772	0.73361	0.51372	0.57539	0.30566	0.66348	0.39528	0.84073	0.99467	0.48914	0.28653	0.23071
GO:0007285	primary spermatocyte growth	0.7569	0.74657	0.09614	0.3534	0.0183	0.16127	0.08749	0.30361	0.20542	0.51581	0.92684	0.6208	0.55624	0.25678	0.11879	0.62004	0.34128	0.38976	0.31087	0.97767	0.94865	0.81383	0.98696	0.89686	0.8048	0.10889	0.65708	0.15248	0.63301	0.87465
GO:0007286	spermatid development	0.16729	0.25358	0.54918	0.7564	0.23791	0.95913	0.85069	0.77787	0.95324	0.55326	0.68832	0.819	0.89399	0.93856	0.89508	0.50582	0.50782	0.02748	0.01967	0.56306	0.04428	0.37063	0.13477	0.01485	0.41577	0.02254	0.04182	0.00211	0.04078	0.03586
GO:0007288	sperm axoneme assembly	0.44942	0.18432	NA	0.86512	0.02311	0.96247	0.59294	NA	0.43928	0.138	0.23716	0.3001	NA	0.8141	NA	0.71307	0.80496	NA	0.10385	0.94815	0.01924	0.46343	NA	0.44056	0.98521	0.8303	0.28832	NA	0.01986	NA
GO:0007289	spermatid nucleus differentiation	0.64674	0.94015	0.77967	0.71119	0.8237	0.96984	0.91853	0.82235	0.98602	0.77848	0.80242	0.3289	0.67965	0.81265	0.99541	0.30864	0.0017	0.01276	0.05139	0.02344	0.0136	0.44177	0.00555	0.12758	0.21879	0.02357	0.57562	0.03713	0.4591	0.00583
GO:0007290	spermatid nucleus elongation	0.03851	0.50885	0.58219	NA	0.51313	0.69628	0.3551	0.35695	NA	0.21977	0.54959	0.034	0.00013	NA	0.16052	0.90674	0.62306	0.48473	NA	0.68284	0.0551	0.75446	0.50366	NA	0.51262	0.14269	0.64466	0.99527	NA	0.95217
GO:0007291	sperm individualization	0.09198	0.25028	0.16243	0.86661	0.21405	0.94502	0.76961	0.47316	0.94177	0.68863	0.88028	0.8023	0.87183	0.95883	0.6403	0.73941	0.80283	0.12875	0.09608	0.84684	0.21036	0.37359	0.07804	0.01444	0.13379	0.11159	0.32342	0.15411	0.05069	0.4985
GO:0007292	female gamete generation	0.69253	0.36402	0.26654	0.82305	0.11741	0.99041	0.96605	0.96322	0.90557	0.7112	0.71474	0.6651	0.61154	0.86264	0.79509	0.08812	0.21454	0.66875	0.02803	0.98591	0.21344	0.08412	0.39734	0.41276	0.51497	0.8226	0.17881	0.16044	0.14558	0.72056
GO:0007293	germarium-derived egg chamber formation	0.38682	0.28787	0.65046	0.45091	0.27299	0.84972	0.94805	0.77111	0.82251	0.66465	0.44762	0.2066	0.41446	0.71369	0.83695	0.19236	0.00121	0.00031	0.00073	0.27049	0.14095	0.17427	0.04178	0.05416	0.61183	0.03532	0.41772	0.12176	0.50888	0.1641
GO:0007294	germarium-derived oocyte fate determination	0.67292	0.65903	0.89597	0.52284	0.54801	0.84456	0.56111	0.9113	0.88359	0.36188	0.71188	0.7279	0.64597	0.99243	0.87584	0.18639	0.14282	0.00992	0.00295	0.22938	0.01546	0.12089	0.04484	0.1171	0.61421	0.22566	0.11935	0.03541	0.05646	0.01492
GO:0007295	growth of a germarium-derived egg chamber	0.24186	0.66931	0.67921	0.83288	0.59853	0.96162	0.95354	0.80394	0.96463	0.93105	0.32881	0.0255	0.12337	0.01286	0.11012	0.72844	0.68041	0.27552	0.30565	0.69421	0.19245	0.05741	0.06173	0.00313	0.02072	0.633	0.8745	0.975	0.99027	0.66405
GO:0007297	ovarian follicle cell migration	0.83905	0.54005	0.49714	0.65438	0.03515	0.66478	0.9433	0.93039	0.92032	0.95411	0.9695	0.3365	0.57359	0.41952	0.64977	0.34136	0.35771	0.20887	0.05813	0.8876	0.01026	0.08599	0.01963	0.33441	0.39395	0.35223	0.29343	0.269	0.1218	0.02651
GO:0007298	border follicle cell migration	0.78914	0.36067	0.46111	0.63573	0.03017	0.57708	0.9271	0.94551	0.96131	0.96213	0.97261	0.2859	0.78865	0.22187	0.75239	0.19187	0.40841	0.33273	0.00047	0.78225	0.03854	0.19869	0.02635	0.00174	0.35758	1.70E-05	0.26816	0.11893	0.11587	0.05923
GO:0007299	ovarian follicle cell-cell adhesion	0.50452	0.75436	0.02333	0.18493	0.28242	0.62147	0.97702	0.52865	0.70153	0.97031	0.88195	0.0253	0.19463	0.17887	0.38756	0.51957	0.43334	0.56515	0.61568	0.91858	0.45921	0.07604	0.67325	0.77782	0.12019	0.54888	0.66482	0.7861	0.7632	0.47079
GO:0007300	ovarian nurse cell to oocyte transport	0.29741	0.30993	0.57133	0.58095	0.75886	0.83841	0.90296	0.95524	0.8541	0.72785	0.89353	0.7196	0.72631	0.81023	0.99797	0.46115	0.05141	0.32283	0.20422	0.69752	0.07413	0.0822	0.13528	0.02184	0.65785	0.01699	0.31632	0.05607	0.28866	0.18731
GO:0007301	female germline ring canal formation	0.22463	0.01742	0.30286	0.54345	0.83342	0.32312	0.98418	0.43558	0.85546	0.74881	0.86608	0.903	0.83175	0.81211	0.98229	0.73321	0.44623	0.25195	0.00509	0.54822	0.00931	0.14445	0.55544	0.37533	0.17318	0.29154	0.07484	0.47664	0.79921	0.00104
GO:0007303	"cytoplasmic transport, nurse cell to oocyte"	0.83398	0.91586	0.8843	0.73455	0.69316	0.8946	0.73011	0.97314	0.889	0.46253	0.8791	0.4806	0.8464	0.59782	0.9246	0.19493	0.0444	0.00301	0.00157	0.6831	0.02459	0.22272	0.15147	0.11935	0.91758	0.10896	0.32181	0.0727	0.09533	0.25964
GO:0007304	chorion-containing eggshell formation	0.91829	0.99572	0.99534	0.99975	0.5669	0.86179	0.92415	0.99753	0.99911	0.21647	0.9281	0.5369	0.98182	0.97118	0.94688	0.13263	0.01053	0.02736	0.047	0.79535	0.12094	0.07651	0.05439	0.35397	0.56065	0.59042	0.15681	0.00468	0.03126	0.34466
GO:0007306	eggshell chorion assembly	0.89946	0.99047	0.98215	0.99981	0.46155	0.80708	0.98385	0.92701	0.9935	0.19582	0.98867	0.5292	0.98221	0.99418	0.94313	0.09374	0.03889	0.18103	0.00779	0.83149	0.0798	0.01331	0.04156	0.00357	0.29182	0.27118	0.28129	0.05147	0.07171	0.08103
GO:0007307	eggshell chorion gene amplification	0.52961	0.73161	0.98739	0.88289	0.49254	0.73724	0.75392	0.63602	0.91826	0.08941	0.49159	0.6184	0.69837	0.7537	0.89882	0.08038	0.10816	0.02119	0.01046	0.32014	0.22977	0.46659	0.10425	0.11823	0.60089	0.24896	0.06639	0.05045	0.4314	0.02524
GO:0007308	oocyte construction	0.96669	0.94637	0.69193	0.88754	0.23699	0.91313	0.97669	0.81073	0.94894	0.42313	0.86863	0.0389	0.97338	0.92302	0.8498	0.27915	0.42311	0.93662	0.01619	0.6041	0.80938	0.03569	0.14824	0.4804	0.41857	0.02245	0.54453	0.25797	0.01341	0.08728
GO:0007309	oocyte axis specification	0.97204	0.93936	0.70985	0.90623	0.20663	0.92163	0.94761	0.83144	0.95411	0.44484	0.8757	0.0189	0.9342	0.85579	0.83527	0.23033	0.32325	0.84186	0.04761	0.47497	0.72448	0.06002	0.02375	0.48469	0.48222	0.05378	0.55114	0.36043	0.02337	0.12083
GO:0007310	oocyte dorsal/ventral axis specification	0.98562	0.79434	0.88094	0.76666	0.29375	0.79299	0.50121	0.85345	0.41267	0.64291	0.51135	0.2377	0.76775	0.67135	0.90301	0.04218	0.09729	0.42086	0.04218	0.69443	0.8721	0.90735	0.17927	0.62431	0.84676	0.3583	0.68445	0.27974	0.2952	0.37073
GO:0007311	"maternal specification of dorsal/ventral axis, oocyte, germ-line encoded"	0.32929	0.09159	0.01662	0.03998	0.04029	0.05817	0.21378	0.44002	0.0694	0.33544	0.0206	0.3398	0.07236	0.00347	0.0729	0.27197	0.20492	0.86328	0.20156	0.98211	1	0.69082	0.69515	0.99471	0.94449	0.22502	0.79803	0.98425	0.54058	0.60534
GO:0007312	oocyte nucleus migration involved in oocyte dorsal/ventral axis specification	0.77387	0.82563	0.91892	0.23083	0.73117	0.91604	0.41505	0.94154	0.88113	0.54681	0.39794	0.3153	0.61171	0.97174	0.90752	0.0831	0.00343	2.20E-05	0.00184	0.15528	0.00351	0.15239	0.03893	0.16357	0.52114	0.16425	0.37291	0.12959	0.54209	0.01941
GO:0007313	"maternal specification of dorsal/ventral axis, oocyte, soma encoded"	0.98801	0.96491	0.92925	0.78159	0.79336	0.39552	0.07117	0.29052	0.02516	0.80702	0.38576	0.6874	0.9902	0.55401	0.56613	0.03007	0.19059	0.49942	0.06296	0.03291	0.42154	0.17627	0.12956	0.13482	0.09861	0.10854	0.53284	0.02406	0.08516	0.1494
GO:0007314	oocyte anterior/posterior axis specification	0.80064	0.93955	0.7104	0.83439	0.5452	0.72041	0.97248	0.77226	0.74388	0.45509	0.70327	0.0308	0.59693	0.93333	0.684	0.23781	0.16802	0.03149	0.04399	0.45463	0.48206	0.07162	0.02686	0.11864	0.50285	0.04977	0.65296	0.51782	0.02334	0.02051
GO:0007315	pole plasm assembly	0.78157	0.95256	0.65156	0.74164	0.61242	0.75446	0.97586	0.75552	0.76618	0.424	0.72881	0.1023	0.64598	0.85201	0.82974	0.18069	0.1172	0.17234	0.09062	0.27258	0.24265	0.05498	0.07775	0.33368	0.32567	0.10341	0.73838	0.15582	0.01032	0.07205
GO:0007316	pole plasm RNA localization	0.61827	0.90167	0.67182	0.7988	0.6412	0.76993	0.9768	0.80315	0.77587	0.51019	0.738	0.0715	0.64352	0.81784	0.76192	0.13092	0.06313	0.09123	0.02613	0.122	0.53749	0.07196	0.08552	0.21201	0.34176	0.03171	0.72203	0.00343	0.0123	0.11678
GO:0007317	regulation of pole plasm oskar mRNA localization	0.01465	0.48039	0.34566	0.57759	0.02702	0.8212	0.46416	0.49587	0.21612	0.39275	0.7309	0.1402	0.49557	0.06155	0.34372	0.18731	0.84503	0.07912	0.19263	0.8573	0.11638	0.49748	0.47004	0.23269	0.89512	0.30464	0.93535	0.75865	0.1915	0.50268
GO:0007318	pole plasm protein localization	0.83203	0.44982	0.37303	0.81967	0.07893	0.94376	0.63396	0.63936	0.56278	0.07013	0.88752	0.5372	0.55462	0.65562	0.73869	0.10095	0.48188	0.70808	0.00811	1	0.22218	0.46772	0.73543	0.67144	0.93619	0.00504	0.55855	0.05716	0.03295	0.20566
GO:0007319	negative regulation of oskar mRNA translation	0.98961	0.9744	0.95182	0.97766	0.68126	0.99942	0.95576	0.84641	0.9303	0.35759	0.87933	0.293	0.87218	0.84851	0.98269	0.06104	0.2359	0.01809	0.05931	0.49944	0.16714	0.34578	0.32979	0.28312	0.84602	0.00355	0.11428	0.00174	0.01972	0.00011
GO:0007320	insemination	0.68344	0.94731	0.17637	0.26673	0.3308	0.96394	0.35492	0.60264	0.66051	0.92016	0.69104	0.2526	0.8281	0.2927	0.18451	0.31336	0.60411	0.78028	0.40472	0.66978	0.03773	0.06746	0.34488	0.04426	0.15834	0.26782	0.8225	0.13932	0.46518	0.63393
GO:0007338	single fertilization	0.87607	0.97337	0.93128	0.94094	0.96435	0.86066	0.94834	0.79194	0.62954	0.90126	0.94255	0.9185	0.76747	0.99509	0.99717	0.77333	0.57549	0.81628	0.64702	0.72427	0.21484	0.12163	0.08163	0.16872	0.27499	0.12491	0.1464	0.06035	0.23331	0.04706
GO:0007343	egg activation	0.24116	0.6631	0.97302	0.99205	0.31259	0.37304	0.66151	0.83621	0.69757	0.49317	0.62732	NA	0.94943	0.97585	0.89729	0.34725	0.11574	0.21591	0.02124	0.38062	0.11196	0.06002	0.01315	0.07976	0.06378	0.82337	NA	0.19183	0.16798	0.21606
GO:0007344	pronuclear fusion	0.00852	0.05248	NA	NA	0.00528	0.01073	NA	NA	NA	0.00287	0.7648	NA	NA	NA	0.88433	0.98188	0.66527	NA	NA	0.99438	0.9719	NA	NA	NA	0.99482	0.55878	NA	NA	NA	0.21606
GO:0007346	regulation of mitotic cell cycle	0.52164	0.068	0.68454	0.27037	0.12562	0.74933	0.2398	0.83015	0.80315	0.05369	0.9438	0.8778	0.66609	0.58856	0.90295	0.27318	0.1424	0.2579	0.0509	0.69303	0.15614	0.17868	0.50944	0.06176	0.99985	0.10951	0.06964	0.13389	0.08001	0.08574
GO:0007348	regulation of syncytial blastoderm mitotic cell cycle	0.17791	0.08653	0.47686	0.2159	0.01386	0.32421	0.08693	0.3279	0.00756	0.29553	0.6902	0.8906	0.2074	0.44235	0.43692	0.87409	0.80216	0.83678	0.67064	0.9808	0.711	0.8733	0.88232	0.91626	0.94865	0.46878	0.69271	0.71514	0.84598	0.67838
GO:0007349	cellularization	0.03821	0.05125	0.06672	0.93579	0.05535	0.94498	0.82279	0.46009	0.56014	0.6187	0.93676	0.7199	0.67969	0.90973	0.33115	0.64643	0.41197	0.0332	0.00493	0.99922	0.11174	0.30365	0.09886	0.00083	0.44949	0.12898	0.48221	0.62867	0.0703	0.38698
GO:0007350	blastoderm segmentation	0.83219	0.95342	0.56677	0.82884	0.40564	0.92724	0.96052	0.7348	0.8291	0.25378	0.90044	0.0071	0.9557	0.96934	0.56113	0.11699	0.30217	0.05933	0.79803	0.95249	0.37167	0.25649	0.04174	0.14399	0.60127	0.15595	0.59081	0.13172	0.0198	0.08794
GO:0007351	tripartite regional subdivision	0.89317	0.95893	0.67224	0.82239	0.52878	0.7073	0.96796	0.81233	0.86331	0.33491	0.83632	0.0197	0.90452	0.84182	0.70583	0.15044	0.35103	0.12153	1	0.71755	0.67026	0.27856	0.09624	0.17716	0.57856	1	0.33872	0.60342	0.06709	1
GO:0007352	zygotic specification of dorsal/ventral axis	0.99958	0.41399	0.19579	0.12914	0.79336	0.42745	0.09385	0.48558	0.40238	0.43184	0.99958	0.5651	0.23086	0.58361	0.52294	0.2665	0.50315	0.88255	0.93006	0.77093	0.50925	0.97246	0.92527	0.70758	0.78044	0.00165	0.29764	0.61971	0.54633	0.07216
GO:0007354	"zygotic determination of anterior/posterior axis, embryo"	0.34634	0.039	0.2418	0.44982	0.11093	0.01679	0.00206	0.00125	0.36102	0.03541	0.99894	0.6733	0.76437	0.46741	0.98552	0.7924	0.95287	0.78964	0.59402	0.40499	0.85295	0.92911	0.99355	0.62711	0.9374	0.03872	0.42214	0.30923	0.65266	0.16416
GO:0007362	terminal region determination	0.14749	0.12345	0.21599	0.2767	0.24062	0.08195	0.02041	0.0151	0.40815	0.13189	0.96597	0.5984	0.81522	0.22273	0.86965	0.96977	0.93493	0.73067	0.23854	0.5989	0.91471	0.90743	0.88543	0.48585	0.67807	0.09686	0.61158	0.52462	0.61808	0.38827
GO:0007365	periodic partitioning	0.70332	0.78212	0.43545	0.94507	0.10107	0.97906	0.8207	0.81454	0.93782	0.36812	0.48882	0.1983	0.63511	0.87589	0.50484	0.26408	0.3048	0.17881	0.00742	0.88866	0.10034	0.5075	0.2845	0.57403	0.49242	0.19205	0.83336	0.31227	0.07478	0.43598
GO:0007367	segment polarity determination	0.39814	0.96861	0.82434	0.96339	0.26517	0.74646	0.31761	0.34338	0.75817	0.44412	0.49471	0.9162	0.62947	0.95267	0.61785	0.18452	0.08201	0.08348	0.01603	0.69819	0.07502	0.09688	0.24154	0.36717	0.76917	0.80386	0.42785	0.45884	0.01103	0.42381
GO:0007368	determination of left/right symmetry	0.99684	0.83671	0.73242	0.90814	0.1951	0.98645	0.96522	0.72689	0.93797	0.9193	0.87391	0.927	0.99995	0.97292	0.8954	0.01585	0.08329	0.64929	0.2199	0.75238	0.21174	0.09807	0.06478	0.03088	0.38553	0.00723	0.0694	0.02585	0.0131	0.06403
GO:0007369	gastrulation	0.70945	0.47499	0.75697	0.93465	0.49606	0.96993	0.79158	0.76866	0.63827	0.78675	0.99558	0.97	0.93029	0.99809	0.73037	0.38815	0.17359	0.42697	0.24903	0.6035	0.49953	0.43352	0.22923	0.05039	0.62984	0.00199	0.11654	0.00254	0.09716	0.13527
GO:0007370	ventral furrow formation	0.18081	0.64224	0.75762	0.85903	0.62474	0.71154	0.39932	0.26755	0.26333	0.80693	0.49783	0.9234	0.55012	0.78802	0.50828	0.45212	0.11241	0.25426	0.19236	0.44293	0.65131	0.23513	0.63978	0.3335	0.13698	0.07144	0.05356	0.30277	0.2229	0.57802
GO:0007374	posterior midgut invagination	0.96913	0.90417	0.11272	0.96406	0.37887	0.995	0.99754	0.65701	0.99343	0.88917	0.58963	0.7595	0.99271	0.98794	0.99788	0.47213	0.22702	0.76929	0.06765	0.84959	0.32668	0.06509	0.45182	0.07625	0.08261	0.3806	0.11277	0.11518	0.00752	0.14849
GO:0007377	germ-band extension	0.96232	0.72151	0.2474	0.93787	0.31247	0.93304	0.99649	0.61519	0.9863	0.83835	0.83928	0.4748	0.96924	0.97769	0.51319	0.43858	0.41002	0.42275	0.01501	0.78297	0.27468	0.07356	0.52562	0.19278	0.25297	0.20859	0.18819	0.27763	0.02346	0.76921
GO:0007378	amnioserosa formation	0.99977	0.26084	0.47442	0.22929	0.62709	0.02306	0.06948	0.16317	NA	0.30491	0.80258	0.9666	0.99197	0.44656	0.83827	0.03999	0.63278	0.65977	0.8966	0.03324	0.91751	0.98271	0.98279	NA	0.89568	0.00511	0.06564	0.08266	0.34959	0.06596
GO:0007379	segment specification	0.96571	0.59318	0.99808	0.77853	0.21214	0.98596	0.90199	0.97232	0.35865	0.39642	0.65674	0.9523	0.83552	0.99441	0.97845	0.04751	0.29948	0.02495	0.06497	0.71681	0.2197	0.40313	0.07024	0.81913	0.79348	0.02797	0.33958	0.00999	0.55313	0.01715
GO:0007380	"specification of segmental identity, head"	NA	0.62132	NA	0.42826	0.7834	NA	0.21585	NA	0.86563	NA	NA	NA	NA	NA	NA	NA	0.83061	NA	0.66641	0.26976	NA	0.93365	NA	0.27398	NA	NA	NA	NA	NA	NA
GO:0007385	"specification of segmental identity, abdomen"	NA	0.55526	0.61673	NA	NA	NA	0.78367	0.35238	NA	NA	NA	0.1702	0.78084	NA	NA	NA	0.4959	0.7386	NA	NA	NA	0.32027	0.35727	NA	NA	NA	0.81308	0.32438	NA	NA
GO:0007386	compartment pattern specification	0.08431	0.47685	0.14733	0.13931	0.17217	0.14936	0.05738	0.24507	0.05152	0.58168	0.99874	0.5365	0.8171	0.61789	0.51537	0.87513	0.91314	0.86387	0.86682	0.01687	0.64811	0.84027	0.51724	0.48247	0.89594	0.02461	0.52927	0.675	0.26776	0.37697
GO:0007389	pattern specification process	0.93907	0.97187	0.60904	0.94705	0.11147	0.98965	0.95916	0.79395	0.97993	0.94131	0.97496	0.9922	0.98337	0.97953	0.71292	0.21296	0.02511	0.49695	0.45285	0.61374	0.0671	0.15421	0.8351	0.17192	0.47976	0.06004	0.07532	0.08798	0.40209	0.17924
GO:0007390	germ-band shortening	0.23783	0.29684	0.20058	0.7431	0.32089	0.94491	0.98198	0.47062	0.84573	0.97149	0.65138	0.6988	0.47992	0.29964	0.386	0.88247	0.76766	0.45672	0.41981	0.77925	0.25874	0.03764	0.08702	0.01636	0.16658	0.4836	0.53018	0.61987	0.18732	0.32617
GO:0007391	dorsal closure	0.96704	0.6269	0.48762	0.92317	0.38194	0.94498	0.91576	0.94362	0.9275	0.83789	0.99557	0.9987	0.13851	0.99487	0.73445	0.34125	0.26331	0.17669	0.08596	0.34	0.01461	0.07222	0.03489	0.04482	0.0373	0.00196	0.00898	0.25971	0.34524	0.62668
GO:0007392	initiation of dorsal closure	0.61841	0.32548	0.78605	0.85915	0.46158	0.93085	0.98947	0.66765	0.87958	0.81457	0.94532	0.4398	0.29281	0.16587	0.32441	0.38176	0.64078	0.31754	0.25266	0.60611	0.3033	0.8518	0.39382	0.12485	0.32176	0.70786	0.38227	0.69832	0.24251	0.63982
GO:0007394	"dorsal closure, elongation of leading edge cells"	0.22803	0.4355	0.69861	0.87117	0.39341	0.98005	0.99087	0.57419	0.84826	0.93873	0.7931	0.6	0.11772	0.07216	0.25776	0.53121	0.77131	0.43229	0.40713	0.79348	0.17852	0.00551	0.36715	0.00135	0.09537	0.35157	0.48318	0.86224	0.19796	0.55911
GO:0007395	"dorsal closure, spreading of leading edge cells"	0.8763	0.66189	0.86378	0.91233	0.34219	0.48777	0.99403	0.36289	0.99402	0.82654	0.94063	0.8215	0.41606	0.99834	0.97856	0.20625	0.00782	0.08305	0.0008	0.68318	0.22443	0.13023	0.67278	0.16011	0.48985	0.01326	0.40064	0.51324	0.00277	0.61184
GO:0007396	suture of dorsal opening	0.82735	0.79953	0.91022	0.79935	0.55637	0.95551	0.91833	0.5147	0.78188	0.94774	0.93323	0.9494	0.99997	0.99995	0.99972	0.41054	0.18788	0.4872	0.16784	0.59105	0.6049	0.07907	0.31717	0.11178	0.01629	0.01538	0.01014	0.15595	0.05473	0.21732
GO:0007398	ectoderm development	0.56116	0.52854	0.14803	0.76069	0.24606	0.77607	0.1442	0.34621	0.79928	0.41961	0.99882	0.3829	0.83263	0.34572	0.92969	0.43803	0.43817	0.47401	0.27906	0.81027	0.63212	0.39983	0.13018	0.38132	0.84793	0.05625	0.32439	0.26061	0.198	0.017
GO:0007399	nervous system development	0.72295	0.23663	0.79183	0.67931	0.9648	0.95102	0.91952	0.96651	0.92797	0.96312	0.88406	0.9763	0.5672	0.99478	0.9423	0.66813	0.44019	0.4618	0.74344	0.23475	0.13186	0.22413	0.11124	0.48032	0.54716	0.29433	0.61297	0.22849	0.27423	0.14735
GO:0007400	neuroblast fate determination	0.71625	0.9717	0.63917	0.95915	0.29739	0.87494	0.34385	0.38895	0.27436	0.76081	0.99828	0.9201	0.99291	0.69528	0.9912	0.29079	0.2424	0.55209	0.34853	0.27961	0.18573	0.32109	0.59141	0.71484	0.09386	0.00068	0.03303	0.17522	0.39589	0.10416
GO:0007402	ganglion mother cell fate determination	NA	NA	NA	0.89444	NA	NA	NA	NA	NA	NA	NA	NA	NA	NA	NA	NA	NA	NA	0.40587	NA	NA	NA	NA	NA	NA	NA	NA	NA	NA	NA
GO:0007403	glial cell fate determination	0.16106	0.55193	0.59134	0.44057	0.31781	0.52079	0.23992	0.41063	0.10102	0.31279	0.9992	0.7327	0.99677	0.49893	0.97659	0.60072	0.68045	0.75729	0.64761	0.31129	0.26201	0.79519	0.53692	0.7967	0.87429	0.00738	0.39625	0.18645	0.397	0.2196
GO:0007405	neuroblast proliferation	0.72965	0.79749	0.9751	0.727	0.07164	0.9066	0.94845	0.92406	0.81589	0.42707	0.59438	0.5469	0.91759	0.49982	0.69148	0.28953	0.38226	0.06154	0.04151	0.76933	0.15183	0.08483	0.04377	0.1925	0.89995	0.22929	0.03493	0.04845	0.04848	0.06708
GO:0007406	negative regulation of neuroblast proliferation	0.69619	0.02512	0.00873	0.15237	0.08858	0.34391	0.29388	0.3955	0.23195	0.30443	0.96516	0.6142	0.43971	0.55553	0.31751	0.33797	0.62919	0.7831	0.76523	0.35175	0.15737	0.20994	0.4161	0.79827	0.54276	0.09179	0.04496	0.42059	0.16392	0.22812
GO:0007409	axonogenesis	0.85305	0.25473	0.27732	0.97484	0.10447	0.98176	0.6067	0.70005	0.61554	0.80311	0.98706	0.9947	0.98972	1	0.99794	0.05913	0.17943	0.42249	0.06407	0.82623	0.21052	0.05921	0.07033	0.89499	0.1534	0.20619	0.18469	0.48838	0.42032	0.00175
GO:0007411	axon guidance	0.99876	0.77626	0.33649	0.99868	0.42074	0.99121	0.79839	0.98621	0.86681	0.98696	0.99029	0.9961	0.89394	0.99997	0.99439	0.01432	0.73224	0.6073	0.00011	0.77763	2.70E-06	0.03994	0.02924	0.00089	0.06377	0.00059	0.0838	0.00529	0.00104	0.02736
GO:0007412	axon target recognition	0.17673	0.2808	0.25831	0.32641	0.08273	0.89565	0.31417	0.75043	0.73629	0.37386	0.92823	0.9985	0.19014	0.97216	0.93015	0.75357	0.38475	0.79349	0.22672	0.70899	0.06054	0.32622	0.09297	0.15113	0.86341	0.02351	0.0534	0.73444	0.62622	0.30851
GO:0007413	axonal fasciculation	0.91169	0.49941	0.5658	0.9933	0.53343	0.91921	0.48226	0.85982	0.94301	0.59036	0.80304	0.4845	0.43835	0.9988	0.90916	0.06676	0.79083	0.38418	0.00592	0.43364	0.30294	0.41391	0.41901	0.07674	0.274	0.00219	0.57015	0.39602	0.01187	0.27605
GO:0007414	axonal defasciculation	0.30967	0.12106	0.6668	0.1775	0.64653	0.53563	0.25949	0.88687	0.15308	0.72417	0.9915	0.9993	0.99955	0.99945	0.93924	0.31899	0.70814	0.64719	0.51091	0.227	0.57013	0.34803	0.15905	0.5097	0.38884	0.00164	0.03777	0.10641	0.52533	0.40302
GO:0007415	defasciculation of motor neuron axon	0.44703	0.5684	0.87789	0.55293	0.51698	0.48357	0.12311	0.88687	0.09989	0.87085	0.97634	0.9995	0.99958	0.99955	0.8094	0.10183	0.32462	0.50174	0.39324	0.27903	0.79959	0.32753	0.15905	0.69455	0.22059	0.01969	0.03734	0.07473	0.00994	0.47096
GO:0007416	synapse assembly	0.24038	0.43055	0.47408	0.81241	0.00543	0.99952	0.89042	0.71241	0.87741	0.71124	0.96323	0.9832	0.97116	0.49858	0.96383	0.798	0.07084	0.33153	0.17241	0.91527	0.02276	0.53739	0.28543	0.09025	0.18467	0.00807	0.03001	0.03157	0.01342	0.10808
GO:0007417	central nervous system development	0.95619	0.89914	0.70569	0.97271	0.2823	0.90336	0.83706	0.72819	0.84736	0.39019	0.97283	0.996	0.99827	0.99724	0.22961	0.95037	0.01654	0.03186	0.23361	0.74654	0.0795	0.03637	0.19972	0.02648	0.70135	0.17749	0.0315	0.62234	0.0059	0.41317
GO:0007418	ventral midline development	0.08641	0.21894	0.35136	0.02751	0.21016	0.09765	0.01729	0.19624	0.06523	0.57065	0.25168	0.9997	0.87459	0.28363	0.53918	0.7698	0.7849	0.61538	0.8184	0.92895	0.96528	0.73028	0.98985	0.97813	0.7037	0.796	0.06957	0.48106	0.05778	0.68145
GO:0007419	ventral cord development	0.85024	0.70777	0.88743	0.99511	0.56197	0.95147	0.49035	0.16772	0.67175	0.12185	0.99569	0.8835	0.95302	0.99501	0.94896	0.00696	0.09313	0.01221	5.70E-05	0.40015	0.18093	0.38807	0.38144	0.08571	0.94291	1.90E-05	0.06892	0.00346	0.00016	0.15552
GO:0007420	brain development	0.91966	0.92213	0.73026	0.98471	0.18417	0.87165	0.81307	0.32855	0.44843	0.1399	0.94417	0.9978	0.99788	0.99912	0.60358	0.97899	0.05091	0.01159	0.33648	0.7208	0.25668	0.20693	0.18552	0.11253	0.31569	0.00239	0.0044	0.3	0.08099	0.23679
GO:0007422	peripheral nervous system development	0.66817	0.92793	0.77689	0.57409	0.11631	0.9809	0.78028	0.96967	0.60974	0.88663	0.99609	0.9988	0.92391	0.97309	0.94562	0.46785	0.45623	0.41063	0.00754	0.86728	0.26632	0.30153	0.18915	0.06235	0.57779	2.00E-06	0.09874	0.22795	0.04091	0.09231
GO:0007423	sensory organ development	0.56948	0.81085	0.83617	0.93921	0.30974	0.8718	0.78156	0.84873	0.9679	0.64906	0.96084	0.9935	0.99876	0.96006	0.99719	0.56019	0.16242	0.43187	0.08917	0.99541	0.33683	0.12221	0.62647	0.0752	0.84085	0.15633	0.00846	0.01218	0.05234	0.06028
GO:0007424	open tracheal system development	0.54285	0.83738	0.28363	0.92578	0.47116	0.98436	0.90215	0.99983	0.97092	0.97896	0.99943	0.9919	0.16791	0.98539	0.58158	0.28571	0.90893	0.98439	0.37052	0.58676	0.21988	0.19952	0.31461	0.09041	0.03021	0.0446	0.23925	0.68637	0.17315	0.62047
GO:0007425	"epithelial cell fate determination, open tracheal system"	0.95717	0.23189	0.24116	0.38056	0.9128	0.04325	0.02658	0.02134	0.1094	0.30419	NA	0.1952	0.86963	0.52807	0.87059	0.06842	0.7193	0.8946	0.91772	0.07825	0.73615	0.97928	0.97938	0.97007	0.94789	NA	0.85386	0.08948	0.59878	0.28917
GO:0007426	"tracheal outgrowth, open tracheal system"	0.66597	0.81663	0.85711	0.87082	0.78102	0.52916	0.99017	0.57954	0.92233	0.71599	0.87211	0.939	0.99203	0.63377	0.05594	0.36809	0.1078	0.48363	0.00886	0.7945	0.34581	0.05606	0.11501	0.01307	0.63137	0.00197	0.03705	0.12675	0.04904	0.5468
GO:0007427	"epithelial cell migration, open tracheal system"	0.51045	0.55196	0.75234	0.85371	0.50592	0.4658	0.61048	0.77856	0.87713	0.40389	0.93174	0.6022	0.77034	0.92765	0.59065	0.68751	0.59584	0.72169	0.00998	0.33492	0.80247	0.40067	0.21781	0.31812	0.20003	0.01804	0.24288	0.27333	0.32641	0.48039
GO:0007428	"primary branching, open tracheal system"	0.45403	0.9576	0.69344	0.78779	0.43815	0.3587	0.73369	0.86699	0.98465	0.81936	0.98521	0.9415	0.99901	0.95796	0.34456	0.52256	0.57194	0.28786	0.10786	0.63462	0.76782	0.23792	0.1253	0.00574	0.53519	0.00436	0.09531	0.1708	0.23065	0.49617
GO:0007429	"secondary branching, open tracheal system"	0.25446	NA	NA	NA	0.82738	0.0858	NA	NA	NA	0.31772	0.67248	NA	NA	NA	NA	0.77934	NA	NA	NA	0.26951	0.74713	NA	NA	NA	0.53936	0.12917	NA	NA	NA	NA
GO:0007430	"terminal branching, open tracheal system"	0.22894	0.60762	0.12465	0.79119	0.59603	0.72856	0.6943	0.62954	0.76644	0.67084	0.76155	0.8728	0.0208	0.81348	0.64059	0.12254	0.03422	0.47426	0.04091	0.56521	0.05566	0.02004	0.75844	0.02225	0.40942	0.07463	0.21002	0.78634	0.53454	0.32563
GO:0007431	salivary gland development	0.98955	0.99672	0.49631	0.97705	0.81279	0.76296	0.80153	0.82012	0.81705	0.89635	0.98999	0.9909	0.87597	0.96593	0.32418	0.01333	0.03765	0.43651	0.11458	0.14469	0.32096	0.24243	0.28874	0.02441	0.0467	0.01481	0.16961	0.2585	0.03416	0.70357
GO:0007432	salivary gland boundary specification	0.31193	0.01218	0.71894	0.87392	0.62001	0.61706	0.26932	0.8169	0.95534	0.62819	0.99434	0.6981	0.51757	0.59815	0.51817	0.66881	0.99987	0.58885	0.39324	0.29259	0.24092	0.8847	0.46967	0.359	0.80185	0.00427	0.86004	0.80665	0.20232	0.84909
GO:0007435	salivary gland morphogenesis	0.97184	0.99709	0.28135	0.98639	0.77126	0.56261	0.77816	0.85144	0.61603	0.87398	0.92849	0.9841	0.99536	0.98739	0.7447	0.01316	0.03567	0.41038	0.18822	0.18891	0.53559	0.39782	0.21249	0.08161	0.048	0.03263	0.23695	0.12477	0.01841	0.58019
GO:0007436	larval salivary gland morphogenesis	0.69487	0.84185	0.41844	0.56807	0.99926	0.62882	0.31131	0.72707	0.46201	0.83376	0.18924	0.2858	0.75447	0.43452	0.80953	0.00642	0.00075	0.93782	0.12576	0.0283	0.06573	0.99635	0.37273	0.89608	0.46674	0.6048	0.62183	0.33684	0.5761	0.40162
GO:0007438	oenocyte development	0.88465	0.65255	NA	NA	NA	0.60326	0.02768	NA	NA	NA	0.92815	0.9937	NA	NA	NA	0.17821	0.68864	NA	NA	NA	0.32978	0.97794	NA	NA	NA	0.12883	0.18934	NA	NA	NA
GO:0007439	ectodermal digestive tract development	0.94677	0.92771	0.83264	0.30457	0.67996	0.97773	0.94778	0.61882	0.74157	0.95841	0.98528	0.9998	0.99996	0.99994	0.98195	0.46457	0.08801	0.54021	0.167	0.59688	0.41099	0.06831	0.63369	0.21544	0.01905	0.5278	0.02581	0.22771	0.07871	0.27892
GO:0007440	foregut morphogenesis	0.84931	0.5493	0.18463	0.38112	0.47917	0.82406	0.46868	0.04998	0.12337	0.4272	0.99937	0.6916	0.63499	0.60148	0.15498	0.20602	0.57898	0.29889	0.67857	0.58556	0.26225	0.21086	0.41316	0.48469	0.50456	0.00987	0.69252	0.84814	0.06652	0.99091
GO:0007441	anterior midgut (ectodermal) morphogenesis	0.95862	0.90835	0.91452	0.63497	0.28076	0.92673	0.90995	0.83167	0.79578	0.93959	0.95689	0.9998	0.99997	0.99995	0.99972	0.23153	0.09723	0.33562	0.05852	0.8881	0.35218	0.03692	0.31717	0.0543	0.01629	1	0.01865	0.13757	0.02822	0.12177
GO:0007442	hindgut morphogenesis	0.97793	0.88227	0.49792	0.90849	0.85626	0.57029	0.33539	0.10667	0.25733	0.30782	0.9982	0.7476	0.92522	0.95759	0.96985	0.15441	0.46383	0.63451	0.126	0.47851	0.49789	0.5786	0.99926	0.68544	0.9465	0.01943	0.55674	0.27946	0.03799	0.26553
GO:0007443	Malpighian tubule morphogenesis	0.42771	0.93966	0.45173	0.61704	0.78974	0.5976	0.46531	0.02436	0.21655	0.34408	0.99883	0.9865	0.99113	0.97254	0.98369	0.097	0.32717	0.77974	0.39042	0.41887	0.64232	0.42534	0.9995	0.49216	0.68075	0.00133	0.14573	0.27847	0.02409	0.12026
GO:0007444	imaginal disc development	0.91984	0.99715	0.99756	0.97812	0.3154	0.43688	0.55075	0.6374	0.22335	0.18775	0.9504	0.991	0.99393	0.86787	0.92686	0.59349	0.38904	0.04832	0.50461	0.97027	0.22944	0.08308	0.22037	0.35431	0.46211	0.41055	0.48226	0.06062	0.40063	0.24319
GO:0007445	determination of imaginal disc primordium	0.57966	0.47435	0.45918	0.161	0.32113	0.83365	0.2551	0.41952	0.29599	0.58361	0.7454	0.9975	0.89184	0.56968	0.72075	0.64189	0.1347	0.71534	0.30662	0.46398	0.43548	0.88353	0.91239	0.26505	0.81718	0.6614	0.10861	0.12568	0.73883	0.24784
GO:0007446	imaginal disc growth	0.8595	0.83943	0.98981	0.41606	0.91791	0.97198	0.80051	0.83277	0.91507	0.71144	0.93745	0.9213	0.30345	0.84922	0.3741	0.48252	0.09342	0.07089	0.38989	0.35472	0.20566	0.30792	0.00961	0.06169	0.36128	0.00483	0.0208	0.30345	0.13467	0.41285
GO:0007447	imaginal disc pattern formation	0.34873	0.83139	0.99331	0.8083	0.4174	0.95489	0.46502	0.41324	0.14822	0.2923	0.82348	0.9992	0.84734	0.89839	0.48272	0.73416	0.68314	0.07216	0.00919	0.42914	0.10423	0.75929	0.17044	0.81877	0.58476	0.07919	0.0304	0.2102	0.08109	0.36066
GO:0007448	"anterior/posterior pattern specification, imaginal disc"	0.8067	0.45367	0.88826	0.97326	0.35743	0.16637	0.58371	0.00125	0.48956	0.23147	0.96885	0.9963	0.86681	0.99222	0.70461	0.34509	0.88059	0.14972	0.06563	0.86252	0.51929	0.97973	0.99989	0.89769	0.98208	0.75106	0.0426	0.04665	0.14526	0.29242
GO:0007449	"proximal/distal pattern formation, imaginal disc"	0.88883	0.59054	0.95513	0.27563	0.51877	0.89045	0.82547	0.2684	0.27022	0.69892	0.99937	0.9963	0.99489	0.98511	0.5881	0.34303	0.69456	0.16373	0.46297	0.27961	0.19567	0.67047	0.68212	0.74666	0.44699	0.63091	0.08744	0.26962	0.05983	0.82341
GO:0007450	"dorsal/ventral pattern formation, imaginal disc"	0.25702	0.6443	0.86425	0.6664	0.65239	0.90863	0.20939	0.26578	0.06865	0.54186	0.73663	0.9773	0.68734	0.89089	0.25174	0.73094	0.7802	0.23965	0.041	0.10122	0.061	0.83805	0.14698	0.63584	0.22206	0.01607	0.1637	0.27603	0.10547	0.89299
GO:0007451	"dorsal/ventral lineage restriction, imaginal disc"	NA	NA	NA	NA	0.44112	NA	NA	NA	NA	0.67187	NA	NA	NA	NA	NA	NA	NA	NA	NA	0.29518	NA	NA	NA	NA	0.34406	NA	NA	NA	NA	NA
GO:0007455	eye-antennal disc morphogenesis	0.61661	0.39325	0.31005	0.79536	0.04901	0.34791	0.34106	0.60097	0.99026	0.13449	0.99801	0.659	0.99727	0.97058	0.71465	0.51973	0.51744	0.69669	0.00984	0.791	0.4932	0.74333	0.14942	0.01295	0.78564	0.00044	0.38224	0.05816	0.42948	0.12404
GO:0007458	progression of morphogenetic furrow involved in compound eye morphogenesis	0.78355	0.12644	0.85375	0.67765	0.30276	0.11884	0.02546	0.09123	0.48409	0.06152	0.99949	0.9814	0.99828	0.91254	0.90942	0.6123	0.38867	0.18106	0.08582	0.90565	0.73844	0.888	0.94915	0.54836	0.97145	0.00662	0.15041	0.26251	0.00395	0.42362
GO:0007460	R8 cell fate commitment	0.96274	0.98943	0.99301	0.99181	0.49275	0.99205	0.47962	0.56764	0.74439	0.38437	0.98494	0.9839	0.50223	0.9478	0.97098	0.25376	0.02645	0.13455	0.0489	0.66374	0.18585	0.62779	0.82934	0.60793	0.31532	0.06014	0.20111	0.12508	0.09264	0.22419
GO:0007464	R3/R4 cell fate commitment	0.1427	0.61594	0.38126	0.85866	0.26999	0.69137	0.98771	0.88583	0.95773	0.15651	0.85619	0.8556	0.29539	0.89178	0.47601	0.80218	0.40694	0.81367	0.43954	0.98074	0.46008	0.04081	0.4647	0.00336	0.70387	0.07281	0.42882	0.69434	0.36802	0.60965
GO:0007465	R7 cell fate commitment	0.54481	0.59986	0.3311	0.95009	0.45672	0.78717	0.97537	0.45947	0.9615	0.97729	0.81683	0.05	0.44644	0.33898	0.02849	0.32987	0.04594	0.6051	0.01029	0.34838	0.01595	0.2606	0.76152	0.53074	0.00854	0.08234	0.38399	0.8328	0.45419	0.36373
GO:0007469	antennal development	0.55378	0.89816	0.23194	0.97075	0.09014	0.46333	0.79488	0.70754	0.98234	0.59571	0.98054	0.9675	0.85537	0.98074	0.96747	0.21231	0.2524	0.93104	0.10955	0.84711	0.67008	0.23905	0.09139	0.3118	0.70103	0.0409	0.20947	0.51448	0.05022	0.08118
GO:0007472	wing disc morphogenesis	0.85753	0.96279	0.64986	0.96922	0.11928	0.49658	0.3867	0.45487	0.33032	0.02043	0.98158	0.9956	0.99543	0.97727	0.98224	0.18553	0.0809	0.8287	0.64926	0.99426	0.378	0.82363	0.52346	0.72399	0.95785	0.01714	0.19038	0.06447	0.08439	0.14986
GO:0007473	wing disc proximal/distal pattern formation	0.86974	0.65057	0.65463	NA	0.67292	0.39552	0.07446	0.21916	NA	0.35526	0.99966	0.851	0.99677	NA	0.66194	0.22628	0.5644	0.20931	NA	0.54426	0.7195	0.74057	0.49592	NA	0.98549	0.00366	0.65326	0.48646	NA	0.81168
GO:0007474	imaginal disc-derived wing vein specification	0.76728	0.54061	0.99431	0.51974	0.51667	0.8194	0.04032	0.20265	0.36402	0.35361	0.99771	0.9993	0.99987	0.97242	0.83435	0.1496	0.16256	0.04435	0.26517	0.35074	0.39156	0.9664	0.88327	0.82286	0.99305	0.00025	0.02579	0.00034	0.00176	0.0496
GO:0007475	apposition of dorsal and ventral imaginal disc-derived wing surfaces	0.32976	1.00E-05	0.00047	0.21381	0.36094	0.95019	0.74838	0.52687	0.03978	0.78431	0.99747	0.867	0.35848	0.99445	0.8521	0.86952	0.98362	0.97903	0.50076	0.84489	0.02937	0.26202	0.36789	0.9025	0.35469	6.20E-05	0.16163	0.3738	0.00022	0.59964
GO:0007476	imaginal disc-derived wing morphogenesis	0.86976	0.962	0.64059	0.97444	0.12242	0.49119	0.39969	0.41411	0.30636	0.01896	0.98523	0.9946	0.99561	0.97966	0.98326	0.09397	0.098	0.83393	2.80E-05	0.9852	0.31062	0.82496	0.63396	0.71423	0.95251	0.01576	0.00014	0.0857	0.14114	0.20506
GO:0007477	notum development	0.60409	0.68211	0.71008	0.95558	0.25462	0.59938	0.68646	0.6044	0.87017	0.81443	0.99744	NA	0.62651	0.98128	0.54871	0.55491	0.41914	0.17406	0.08493	0.82157	0.60759	0.29743	0.86911	0.25071	0.24645	0.07879	NA	0.31493	0.02149	0.64551
GO:0007478	leg disc morphogenesis	0.42917	0.85418	0.71676	0.92745	0.14032	0.78173	0.9241	0.79768	0.89932	0.3855	0.99076	0.9986	0.94144	0.93158	0.93297	0.57126	1	0.13539	1	0.34908	0.11982	0.27976	0.10802	0.41936	0.51261	1	0.02692	0.41365	0.05027	0.11247
GO:0007479	leg disc proximal/distal pattern formation	0.96144	0.12919	0.84806	0.08755	0.40595	0.39552	0.00997	0.08148	0.10259	0.16086	0.99966	0.9981	NA	0.98935	0.78241	0.11688	0.88952	0.18866	0.86576	0.29987	0.33509	0.98506	0.99774	0.99999	0.99101	0.00086	0.03805	NA	0.01021	0.34502
GO:0007480	imaginal disc-derived leg morphogenesis	0.42917	0.85418	0.71676	0.92745	0.15135	0.78173	0.9241	0.79768	0.89932	0.41719	0.99076	0.9986	0.94144	0.93158	0.95245	0.57126	0.00157	0.13539	0.0002	0.35527	0.11982	0.27976	0.10802	0.41936	0.52221	0.00933	0.02692	0.41365	0.05027	0.08148
GO:0007482	haltere development	0.65291	0.4649	0.58313	0.60036	0.17054	0.90283	0.28352	0.65139	0.66681	0.7474	0.9254	0.4871	0.71941	0.98511	0.20174	0.0901	0.60812	0.37249	0.53815	0.68978	0.10464	0.95957	0.12809	0.81521	0.28751	0.25244	0.33319	0.50093	0.42054	0.96622
GO:0007483	genital disc morphogenesis	0.16603	0.35448	0.27451	0.6813	0.44722	0.92525	0.99238	0.98182	0.7536	0.94336	0.9969	0.4316	0.40355	0.19392	0.32441	0.82578	0.65593	0.48297	0.81583	0.33449	0.32163	0.00478	0.33899	0.64359	0.13749	0.04506	0.50098	0.37327	0.09839	0.8348
GO:0007484	imaginal disc-derived genitalia development	0.31306	0.79469	0.31745	0.59144	0.46999	0.95192	0.99027	0.97589	0.82481	0.95458	0.9962	0.3592	0.36848	0.36149	0.32012	0.79224	0.37179	0.55755	0.58644	0.37426	0.43403	0.7294	0.18724	0.55224	0.08391	0.09454	0.42608	0.53556	0.16305	0.6305
GO:0007485	imaginal disc-derived male genitalia development	0.31634	0.95206	0.44648	0.79797	0.46016	0.94713	0.99133	0.9663	0.75559	0.94956	0.99667	0.6602	0.57374	0.3575	0.29382	0.84111	0.54626	0.4477	0.39241	0.34506	0.36043	0.0028	0.26384	0.40008	0.09487	0.11395	0.48266	0.3219	0.12786	0.83051
GO:0007486	imaginal disc-derived female genitalia development	0.47908	0.37636	0.38696	0.18212	0.51826	0.39716	0.70929	0.55582	0.30829	0.46975	0.90256	0.1363	0.20444	0.37132	0.67989	0.76447	0.38797	0.8243	0.72551	0.8698	0.65119	0.38105	0.39419	0.97268	0.84316	0.13714	0.413	0.94464	0.12238	0.52336
GO:0007488	histoblast morphogenesis	0.32836	0.05335	0.29187	0.26193	0.4979	0.52536	0.87311	0.73047	0.56772	0.20967	0.8537	0.9975	0.9288	0.91494	0.4295	0.99619	0.7846	0.71639	0.98148	0.87825	0.83287	0.32559	0.0864	0.79725	0.95244	0.24644	0.03596	0.07559	0.19557	0.57138
GO:0007492	endoderm development	NA	0.50356	0.74437	0.79522	0.82513	NA	0.67807	0.65169	0.44656	NA	NA	NA	NA	NA	NA	NA	0.17181	0.21095	0.62548	0.55201	NA	0.6473	0.74164	0.27398	NA	NA	NA	NA	NA	NA
GO:0007494	midgut development	0.37199	0.05486	0.64025	0.90579	0.60772	0.2686	0.15224	0.90303	0.42685	0.67165	0.65696	0.8605	0.97771	0.47764	0.44829	0.82713	0.93813	0.15583	0.26642	0.44386	0.93217	0.93663	0.39693	0.43378	0.74467	0.00507	0.03957	0.09768	0.18295	0.4996
GO:0007496	anterior midgut development	NA	NA	0.09829	0.97115	NA	NA	NA	NA	0.94633	NA	NA	NA	NA	NA	NA	NA	NA	0.92185	0.38884	NA	NA	NA	NA	0.33795	NA	NA	NA	NA	NA	NA
GO:0007498	mesoderm development	0.2745	0.01095	0.00193	0.39465	0.38494	0.01811	0.06715	0.00754	0.03439	0.66118	0.98955	0.9458	0.92237	0.73365	0.91172	0.2853	0.81264	0.93149	0.98185	0.90344	0.30017	0.19647	0.36557	0.31157	0.08899	0.00062	0.00377	0.02464	0.00269	0.02015
GO:0007502	digestive tract mesoderm development	0.98063	0.1971	0.70657	0.97343	0.55045	0.3623	0.88823	0.69573	0.97745	0.57842	0.99975	0.9144	0.86673	0.74666	0.83322	0.03883	0.50315	0.73238	0.18896	0.01922	0.57587	0.54418	0.07483	0.2409	0.37249	0.00088	0.10176	0.18272	0.23982	0.54124
GO:0007503	fat body development	0.8517	0.69514	0.64264	0.51534	NA	0.5123	0.39574	0.56538	0.54295	NA	0.98806	0.6298	0.818	0.70248	NA	0.45905	0.28122	0.43353	0.66112	NA	0.14301	0.54639	0.89622	0.63947	NA	0.11865	0.45716	0.55142	0.2709	NA
GO:0007507	heart development	0.97045	0.99272	0.8108	0.94262	0.51013	1	0.62142	0.97953	0.54687	0.9821	0.99674	0.9628	0.9877	0.83406	0.69538	0.076	0.43972	0.47188	0.37776	0.03204	0.13118	0.04129	0.37263	0.01056	0.03772	0.03094	0.20719	0.14109	0.00797	0.36458
GO:0007508	larval heart development	0.97391	NA	NA	NA	0.84673	0.23108	NA	NA	NA	0.45801	0.98886	NA	NA	NA	0.98946	0.23029	NA	NA	NA	0.25802	0.50403	NA	NA	NA	0.75751	0.00682	NA	NA	NA	0.20213
GO:0007509	mesoderm migration involved in gastrulation	0.93358	0.8172	0.94843	0.99688	0.83189	1	0.72081	0.99895	0.99993	1	0.51601	0.6034	0.41695	0.84898	0.44248	0.20654	0.17434	0.57316	0.00354	0.21637	0.07972	0.09174	0.04152	0.23661	0.00927	0.37271	0.62451	0.39009	0.12121	0.45092
GO:0007516	hemocyte development	0.99958	0.34501	0.32427	0.97326	0.17393	0.38385	0.70933	0.47314	0.82432	0.43966	0.99783	0.5853	0.95976	0.97335	0.9316	0.14269	0.65212	0.28889	0.24075	0.83432	0.50925	0.49469	0.948	0.06194	0.76388	0.03294	0.33967	0.33356	0.0198	0.06184
GO:0007517	muscle organ development	0.98396	0.17312	0.87836	0.92741	0.14129	0.99805	0.76862	0.87006	0.75203	0.32704	0.99539	0.9523	0.99361	0.97539	0.99645	0.26465	0.57633	0.15441	0.00431	0.95894	0.05692	0.12294	0.13378	0.06491	0.95896	0.01914	0.02172	0.00372	0.02296	0.0002
GO:0007519	skeletal muscle tissue development	0.16674	0.11235	0.08572	0.29904	0.17365	0.52858	0.47225	0.46121	0.18536	0.13894	0.999	0.9693	0.98346	0.98198	0.99922	0.96706	0.97957	0.9865	0.77381	0.92127	0.56042	0.6609	0.45257	0.58825	0.94217	0.00265	0.0331	0.14192	0.02252	0.01025
GO:0007520	myoblast fusion	0.36551	0.15574	0.13616	0.80834	0.10347	0.99691	0.99231	0.73489	0.9526	0.90945	0.95477	0.9939	0.98824	0.99191	0.18993	0.52925	0.9612	0.9734	0.3341	0.98869	0.13543	0.00793	0.2719	0.02578	0.19605	0.21514	0.05999	0.00255	0.11254	0.30922
GO:0007521	muscle cell fate determination	0.03074	0.55193	0.36084	NA	0.31781	0.10843	0.03544	0.09886	NA	0.31279	0.94645	0.2424	0.67382	NA	0.58547	0.75335	0.75556	0.75729	NA	0.15196	0.89768	0.79519	0.53692	NA	0.87429	0.11413	0.73041	0.59698	NA	0.65244
GO:0007522	visceral muscle development	1	0.20057	0.23874	0.69097	0.17555	NA	0.20882	0.23396	0.04037	NA	0.82821	0.8787	0.31421	0.45058	NA	0.98689	0.87507	0.93067	0.48175	0.98731	NA	0.78587	0.32426	0.88815	NA	0.34842	0.22959	0.80598	0.03371	NA
GO:0007523	larval visceral muscle development	0.00397	0.03115	0.07483	0.40163	0.09985	NA	0.25108	0.44559	NA	NA	0.82821	0.9184	0.4535	NA	NA	0.98689	0.99956	0.99728	0.87908	0.97131	NA	0.87474	0.42987	NA	NA	0.34842	0.30304	0.87191	NA	NA
GO:0007525	somatic muscle development	0.24936	0.32243	0.23595	0.8208	0.00304	0.82571	0.89367	0.8041	0.57285	0.5635	0.92413	0.883	0.99967	0.98694	0.99428	0.34474	0.61855	0.73044	0.12087	0.73166	0.14215	0.22754	0.1171	0.70829	0.38357	0.03404	0.22961	0.00096	0.26295	0.13605
GO:0007526	larval somatic muscle development	0.61033	0.81222	0.34151	0.8078	0.02236	0.5774	0.76427	0.75383	0.12534	0.12126	0.94659	0.9542	0.99988	0.96298	0.30756	0.68264	0.46113	0.72924	0.01211	0.97898	0.3461	0.00995	0.05349	0.88469	0.78954	0.00045	0.00393	0.04955	0.00235	0.53299
GO:0007527	adult somatic muscle development	0.2614	0.01274	0.2958	0.68446	0.24164	0.72698	0.93261	0.53556	0.69872	0.84608	0.88817	0.7572	0.96762	0.9833	0.99584	0.56235	0.79014	0.91391	0.19525	0.52	0.45439	0.03736	0.86588	0.432	0.02718	0.0049	0.41252	0.00647	0.00379	0.00571
GO:0007528	neuromuscular junction development	0.10704	0.27543	0.38758	0.9027	0.02596	0.99288	0.88709	0.69508	0.94205	0.57102	0.98595	0.9968	0.93254	0.76073	0.96686	0.53755	0.01168	0.11686	0.03032	0.95601	0.0855	0.27145	0.14249	0.11348	0.14603	0.0194	0.01846	0.00662	0.07147	0.03613
GO:0007530	sex determination	0.56071	0.70878	0.6389	0.61522	0.47428	0.97744	0.765	0.68982	0.41027	0.51584	0.61553	0.5827	0.63374	0.63244	0.75776	0.23482	0.27264	0.32415	0.05861	0.08223	0.14738	0.36891	0.03429	0.15489	0.33828	0.13563	0.78272	0.03393	0.50304	0.44169
GO:0007538	primary sex determination	0.29935	0.71606	0.5383	0.41246	0.48031	0.57356	0.7603	0.73791	0.63159	0.85837	0.71249	0.5584	0.41366	0.71518	0.78342	0.09737	0.16543	0.0325	0.12426	0.13179	0.10471	0.35188	0.0217	0.09145	0.19636	0.03414	0.83989	0.22575	0.28805	0.65034
GO:0007539	"primary sex determination, soma"	0.41951	0.95057	0.94253	0.20709	0.64573	0.93013	0.97432	0.95894	0.49797	0.97599	0.94476	0.7989	0.6255	0.86096	0.91974	0.08997	0.15271	0.015	0.60587	0.12442	0.10521	0.20123	0.11422	0.29852	0.11327	0.32113	0.51717	0.30137	0.39051	0.00849
GO:0007541	"sex determination, primary response to X:A ratio"	0.59419	0.9744	0.60132	0.37986	0.75789	0.90452	0.98282	0.51023	0.74135	0.85262	0.78316	0.7651	0.76836	0.36684	0.795	0.05349	0.39066	0.07072	0.46574	0.49846	0.10357	0.29925	0.15337	0.46134	0.39603	0.49904	0.4164	0.41432	0.55943	0.03629
GO:0007542	"primary sex determination, germ-line"	0.49932	0.96434	0.46573	0.20764	0.57772	0.54871	0.89796	0.25982	0.27943	0.32632	0.66295	0.9017	0.6832	0.88107	0.98012	0.38362	0.19809	0.09906	0.68052	0.54391	0.42755	0.56345	0.4554	0.35971	0.53601	0.46936	0.50898	0.29082	0.45146	0.0159
GO:0007548	sex differentiation	0.815	0.95111	0.78152	0.91577	0.42332	1	0.99434	0.98834	0.97335	0.87299	0.99632	0.9627	0.90483	0.73866	0.16552	0.16561	0.25475	0.08524	0.12561	0.40781	0.13306	0.28509	0.08571	0.22487	0.01675	0.19606	0.18357	0.1858	0.2679	0.60504
GO:0007549	dosage compensation	0.74	0.74679	0.88165	0.66364	0.32413	0.8422	0.94675	0.55332	0.40837	0.73053	0.9719	0.9601	0.7652	0.8497	0.87483	0.04013	0.01985	0.13289	0.36109	0.45711	0.06083	0.49567	0.13573	0.64188	0.41952	0.43589	0.16464	0.00432	0.44929	0.02905
GO:0007552	metamorphosis	0.74105	0.75478	0.69666	0.98104	0.06827	0.22445	0.2385	0.77184	0.5766	0.0401	0.98079	0.9928	0.99991	0.99955	0.9681	0.05039	0.2752	0.60803	0.59288	0.96475	0.35649	0.93905	0.48125	0.48832	0.77141	0.07459	0.18518	0.00704	0.07089	0.0913
GO:0007553	regulation of ecdysteroid metabolic process	0.37412	0.6055	0.26926	0.25253	0.28394	0.34761	0.39574	0.23147	0.03792	0.06825	0.32917	0.8147	0.8336	0.0977	0.20042	0.82231	0.41709	0.60504	0.69404	0.60817	0.93119	0.3852	0.97327	0.82941	0.8316	0.57174	0.07307	0.53914	0.80274	0.85571
GO:0007554	regulation of ecdysteroid biosynthetic process	0.08221	0.61227	0.07817	0.30748	0.06122	0.24913	0.50184	0.13934	0.10243	0.06449	0.43474	0.8639	0.36747	0.17086	0.21093	0.86358	0.7463	0.68613	0.85595	0.87975	0.89784	0.43236	0.98567	0.85191	0.99539	0.65763	0.06837	0.67475	0.82837	0.89471
GO:0007560	imaginal disc morphogenesis	0.74543	0.81424	0.46911	0.94966	0.02197	0.39079	0.41858	0.49581	0.31089	0.01728	0.9819	0.9946	0.99976	0.94869	0.99153	0.28774	0.51695	0.73031	0.80299	0.99828	0.4426	0.92642	0.42992	0.78006	0.90457	0.00242	0.20258	0.09562	0.07281	0.03773
GO:0007561	imaginal disc eversion	0.78123	0.9337	0.32119	0.08718	0.37086	0.61931	0.42101	0.259	0.56041	0.86603	0.99506	0.977	0.895	0.77519	0.92305	0.32211	0.1226	0.70409	0.54084	0.91503	0.87654	0.40563	0.97173	0.9341	0.08521	0.06062	0.05423	0.04717	0.18756	0.37893
GO:0007562	eclosion	0.46588	0.66915	0.3031	0.57311	0.78836	0.86093	0.34015	0.88441	0.97661	0.69438	0.61623	0.7983	0.81194	0.96724	0.55328	0.85893	0.93245	0.87552	0.61826	0.65722	0.13127	0.66297	0.02631	0.24797	0.67418	0.08993	0.11991	0.73055	0.74735	0.39936
GO:0007563	regulation of eclosion	NA	0.98303	0.93168	0.78628	NA	NA	0.92205	0.99003	0.97577	NA	NA	0.777	0.89088	0.98125	NA	NA	0.04353	0.268	0.24491	NA	NA	0.32974	0.01922	0.16176	NA	NA	0.21545	0.35501	0.3861	NA
GO:0007564	regulation of chitin-based cuticle tanning	0.54801	0.2296	0.22511	0.3647	0.55337	0.6994	0.1203	0.84212	0.76354	1	0.24038	0.1009	0.31672	0.64329	0.83667	0.06625	0.23441	0.13044	0.22326	0.35003	0.0356	0.53809	0.24497	0.26276	0.08735	0.06536	0.90185	0.72002	0.66922	0.37362
GO:0007568	aging	0.45053	0.9991	0.62742	0.53902	0.26994	0.63587	0.38121	0.15118	0.25868	0.90402	0.70083	0.0897	0.24113	0.10663	0.08442	0.30319	0.5672	0.74557	0.13653	0.83592	0.56989	0.67488	0.99263	0.67152	0.11292	0.4239	0.58202	0.91412	0.80286	0.17462
GO:0007571	age-dependent general metabolic decline	0.68398	0.75388	0.26697	NA	0.99369	NA	0.18788	0.36489	NA	NA	NA	0.5323	0.1455	NA	NA	0.57278	0.60262	0.69941	NA	0.02971	NA	0.85949	0.42662	NA	NA	NA	0.92851	0.99876	NA	NA
GO:0007584	response to nutrient	0.09924	0.43612	0.46512	0.66053	0.51133	0.71308	0.23955	0.2425	0.15368	0.80165	0.81292	0.9307	0.5862	0.07861	0.59517	0.70172	0.17558	0.48235	0.03601	0.77004	0.54324	0.70085	0.71884	0.72652	0.15793	0.16329	0.48318	0.52551	0.60414	0.10712
GO:0007586	digestion	0.50499	0.40192	0.22136	0.23996	0.59034	0.82902	0.40127	0.63626	0.23245	0.74874	0.49338	0.5702	0.27661	0.65592	0.13413	0.31592	0.14064	0.48842	0.2414	0.45102	0.29065	0.29638	0.25858	0.42227	0.33791	0.11632	0.5964	0.81223	0.77539	0.5953
GO:0007588	excretion	0.73619	0.84517	0.05601	0.19197	0.4247	0.45504	0.81469	0.12229	0.22895	0.51919	0.7403	NA	0.04265	0.82946	0.51997	0.57152	0.14203	0.48099	0.14544	0.66012	0.27213	0.08139	0.18925	0.40362	0.75439	0.72232	NA	0.99616	0.24032	0.3122
GO:0007591	"molting cycle, chitin-based cuticle"	0.03236	0.52204	0.0573	0.76009	0.97645	0.18411	0.43094	0.30224	0.10451	0.99518	0.07796	0.2776	0.04563	0.85105	0.5314	0.22787	0.51991	0.92231	0.53303	0.13729	0.07173	0.66679	0.32152	0.49794	0.03765	0.01475	0.6724	0.66129	0.06845	0.91024
GO:0007593	chitin-based cuticle sclerotization	0.08524	0.2449	0.06066	0.60781	0.3357	0.16173	0.21991	0.34678	0.29262	0.99641	0.22568	0.8225	0.30265	0.99958	0.70392	0.46772	0.51983	0.71389	0.1814	0.3506	0.08166	0.59238	0.5734	0.64765	0.11424	0.02677	0.21903	0.3181	0.01325	0.57138
GO:0007599	hemostasis	0.53171	0.31807	0.09813	0.10862	0.91262	0.10169	0.34872	0.66306	0.06039	0.78325	0.71832	0.5396	0.86978	0.06334	0.06944	0.02616	0.80197	0.38206	0.66635	0.12527	0.4866	0.919	0.35132	0.84804	0.42051	0.06813	0.65528	0.05791	0.5249	0.74645
GO:0007600	sensory perception	0.16964	0.64741	0.10068	0.07508	0.24597	0.97067	0.76705	0.87409	0.24563	0.84883	0.70651	0.4963	0.76452	0.85209	0.82614	0.94286	0.983	0.99999	0.80919	0.99763	0.55065	0.14447	0.18975	0.40474	0.00759	0.10529	0.33664	0.78976	0.93675	0.08522
GO:0007601	visual perception	0.04909	0.33011	0.08342	0.10525	0.76011	0.33139	0.8047	0.33794	0.38408	0.13919	0.51484	0.4534	0.59227	0.59329	0.2652	0.85852	0.76122	0.92139	0.38709	0.24956	0.51713	0.51263	0.82003	0.3828	0.48437	0.67149	0.32514	0.64054	0.74113	0.80134
GO:0007602	phototransduction	0.097	0.66654	0.14016	0.61392	0.06905	0.4598	0.58875	0.95666	0.63176	0.83204	0.94601	0.849	0.37407	0.90422	0.03313	0.88059	0.96362	0.99658	0.98746	0.94905	0.13523	0.41498	0.21065	0.28694	0.02486	0.65367	0.54731	0.30702	0.78271	0.91333
GO:0007603	"phototransduction, visible light"	0.15463	0.58074	0.15606	0.5031	0.2065	0.12155	0.44457	0.80849	0.1282	0.89398	0.99738	0.8033	0.44577	0.96095	0.03129	0.95093	0.98572	0.99397	0.98848	0.84508	0.34459	0.20399	0.6453	0.42243	0.24123	0.44156	0.24781	0.13821	0.08849	0.77544
GO:0007604	"phototransduction, UV"	0.91908	0.36164	0.02341	0.02136	0.03505	NA	0.99907	0.73508	0.0179	0.25851	NA	NA	0.69066	NA	0.15431	0.63908	0.73274	0.78389	0.96572	0.76034	NA	0.13644	0.68792	0.74433	0.73659	NA	NA	0.48061	NA	0.76361
GO:0007605	sensory perception of sound	0.13983	0.00606	0.00013	0.06799	0.02615	0.62111	0.38466	0.56616	0.07859	0.43231	0.99542	0.9979	0.94987	1	0.91323	0.8899	0.98807	0.99109	0.9807	0.98748	0.00639	0.06784	0.36968	0.09494	0.09177	0.01018	0.0203	0.00146	0.00734	0.36984
GO:0007606	sensory perception of chemical stimulus	0.07651	0.01726	0.45208	0.14529	0.12468	0.0425	0.19416	0.07278	0.06897	0.38362	0.64309	0.388	0.67767	0.59964	0.14209	0.98588	0.9338	0.99256	0.59051	0.73982	0.3224	0.03413	0.87713	0.68801	0.30191	0.03153	0.48372	0.045	0.44787	0.54575
GO:0007608	sensory perception of smell	0.12872	0.02488	0.00075	0.11949	0.29462	0.07469	0.12244	0.02694	0.0724	0.31066	0.42749	0.3273	0.43925	0.61602	0.15746	0.90776	0.82299	0.99861	0.33965	0.62214	0.6072	0.09026	0.89347	0.91748	0.38867	0.01375	0.52925	0.09189	0.3052	0.82143
GO:0007610	behavior	0.64699	0.39695	0.20448	0.65485	0.63312	0.41573	0.15815	0.43113	0.03285	0.94394	0.74032	0.9286	0.3294	0.77069	0.48307	0.5983	0.46634	0.82437	0.56282	0.92782	0.89788	0.83861	0.99479	0.30864	0.10068	0.04805	0.13822	0.19114	0.19371	0.45443
GO:0007611	learning or memory	0.9185	0.92385	0.91613	0.91854	0.4174	0.74	0.68705	0.74344	0.87352	0.96286	0.88484	0.938	0.83729	0.98971	0.78877	0.09487	0.07886	0.31633	0.11001	0.71038	0.02688	0.42606	0.21506	0.09356	0.01546	0.03549	0.50912	0.03108	0.15016	0.59806
GO:0007612	learning	0.71744	0.96844	0.94553	0.9675	0.49187	0.75326	0.92556	0.35743	0.96029	0.82636	0.90431	0.9542	0.83273	0.99573	0.67789	0.5258	0.17841	0.40152	0.21731	0.46946	0.01971	0.30794	0.48301	0.08593	0.15113	0.0951	0.07499	0.03131	0.34686	0.33914
GO:0007613	memory	0.88616	0.46656	0.58363	0.89675	0.12464	0.74426	0.43794	0.78732	0.73585	0.8353	0.75125	0.8455	0.7784	0.99242	0.52333	0.37506	0.07385	0.75806	0.01098	0.79354	0.08413	0.5203	0.33357	0.32164	0.09295	0.0257	0.21962	0.19981	0.11136	0.88018
GO:0007614	short-term memory	0.29008	0.38614	0.73773	0.94868	0.65649	0.85764	0.15247	0.29949	0.35461	0.95204	0.77037	0.9063	0.79707	0.99573	0.41651	0.75187	0.16988	0.28631	0.03924	0.27833	0.17996	0.68987	0.96487	0.65197	0.1751	0.35959	0.1313	0.03652	0.19332	0.59374
GO:0007615	anesthesia-resistant memory	0.00977	0.12988	0.10446	0.60454	0.12534	0.02532	0.11899	0.03533	0.09079	0.22181	0.95983	0.8991	0.80375	0.99205	0.6	0.75769	0.94486	0.87057	0.07315	0.81179	0.89313	0.90736	0.9775	0.99445	0.74705	0.02931	0.32491	0.0521	0.21416	0.53496
GO:0007616	long-term memory	0.54015	0.25701	0.30112	0.89599	0.0377	0.31337	0.08417	0.17016	0.23387	0.39342	0.92719	0.8457	0.90226	0.63169	0.03855	0.84681	0.73334	0.74182	0.05812	0.95796	0.56683	0.64246	0.62783	0.91318	0.64862	0.02436	0.57704	0.07088	0.2116	0.91202
GO:0007617	mating behavior	0.29159	0.51938	0.01094	0.02682	0.70558	0.47746	0.77168	0.99186	0.7416	0.97533	0.24524	0.7995	0.3838	0.82312	0.33834	0.23432	0.7743	0.72026	0.06892	0.8312	0.68706	0.00748	0.01553	0.02981	0.03005	0.08614	0.60317	0.71443	0.01874	0.18419
GO:0007618	mating	0.19274	0.48024	0.0048	0.00888	0.60524	0.61863	0.75632	0.9905	0.6497	0.93925	0.33827	0.7507	0.51717	0.62926	0.23061	0.14008	0.84439	0.80244	0.15392	0.80175	0.2569	0.05044	0.00615	0.05061	0.00824	0.0631	0.68366	0.57007	0.03736	0.39924
GO:0007619	courtship behavior	0.5771	0.5843	0.012	0.03003	0.79752	0.92438	0.84273	0.95998	0.74052	0.95139	0.49879	0.911	0.39409	0.85147	0.70661	0.58437	0.5318	0.85495	0.64338	0.16071	0.46691	0.01601	0.03525	0.01467	0.02525	0.11983	0.3719	0.63745	0.01035	0.06736
GO:0007620	copulation	0.81121	0.70556	0.21187	0.46974	0.76116	0.95072	0.45973	0.88459	0.83788	0.94269	0.79616	0.4705	0.9152	0.64507	0.24458	0.44825	0.433	0.8827	0.48774	0.66923	0.01192	0.0115	0.05216	0.00695	0.10384	0.24689	0.43898	0.32962	0.5991	0.81939
GO:0007621	negative regulation of female receptivity	0.989	0.42203	0.47388	0.76314	0.36372	0.9358	0.43939	0.99766	0.85537	0.87278	0.4039	0.3807	0.09958	0.56409	0.196	0.16795	0.8422	0.3847	0.57391	0.45438	0.41568	0.103	0.12872	0.03983	0.11205	0.52559	0.39505	0.7181	0.99988	0.82132
GO:0007622	rhythmic behavior	0.19136	0.6659	0.871	0.89101	0.22126	0.84573	0.08629	0.77921	0.76495	0.87425	0.61668	0.9479	0.96574	0.89107	0.54295	0.79813	0.637	0.2502	0.61272	0.12577	0.55144	0.95459	0.99798	0.12065	0.39885	0.40996	0.11668	0.35603	0.16091	0.1524
GO:0007623	circadian rhythm	0.73263	0.47439	0.57953	0.86192	0.36058	0.99208	0.17513	0.91307	0.46222	0.68357	0.766	0.999	0.99292	0.90472	0.97361	0.70554	0.72719	0.4912	0.27781	0.53675	0.33206	0.83677	0.94594	0.25265	0.71878	0.08612	0.10357	0.42189	0.02582	0.01725
GO:0007625	grooming behavior	0.19065	0.86115	0.09311	0.1478	0.03262	0.52418	0.54891	0.2028	0.59617	0.55556	0.62629	0.8751	0.01719	0.85131	0.32783	0.89048	0.40927	0.93412	0.40427	0.69611	0.33105	0.42093	0.74241	0.63657	0.28585	0.48289	0.13549	0.82987	0.74444	0.09586
GO:0007626	locomotory behavior	0.30636	0.19363	0.57647	0.79863	0.23079	0.25217	0.54175	0.465	0.39398	0.79481	0.90828	0.7568	0.82997	0.91815	0.83475	0.47482	0.49612	0.64042	0.07169	0.99587	0.29249	0.43469	0.70829	0.30171	0.10736	0.63129	0.28895	0.06193	0.22519	0.42316
GO:0007628	adult walking behavior	0.57854	0.09693	0.35778	0.81239	0.09684	0.34311	0.49524	0.9579	0.99997	0.9684	0.65345	0.6141	0.96814	0.80348	0.60214	0.56671	0.82265	0.16429	0.06013	0.69547	0.41495	0.78888	0.06295	0.08774	0.29263	0.54671	0.25105	0.08183	0.63289	0.46602
GO:0007629	flight behavior	0.14685	0.05723	0.04742	0.11681	0.12116	0.4106	0.55184	0.29231	0.13378	0.39046	0.74321	0.8683	0.39941	0.49557	0.9039	0.84723	0.78221	0.91282	0.63838	0.64497	0.80076	0.66017	0.74838	0.77522	0.82049	0.56998	0.25256	0.29223	0.70853	0.0251
GO:0007630	jump response	0.11963	0.11484	0.01859	0.2497	0.00208	0.6649	0.87959	0.20447	0.45285	0.84819	0.73392	0.9401	0.21215	0.64814	0.3437	0.84116	0.92848	0.90705	0.98264	0.80835	0.20465	0.15124	0.6654	0.69868	0.21602	0.40057	0.12846	0.68331	0.65963	0.33673
GO:0007631	feeding behavior	0.47264	0.86009	0.71323	0.97302	0.28674	0.63656	0.92698	0.19556	0.4293	0.64011	0.89988	0.9569	0.60156	0.6654	0.83239	0.88636	0.05798	0.98738	0.17147	0.85651	0.16023	0.0179	0.72931	0.23256	0.01225	0.0199	0.08465	0.08269	0.00766	0.63799
GO:0007632	visual behavior	0.13153	0.46565	0.05104	0.32013	0.37816	0.39312	0.53986	0.27783	0.11057	0.86879	0.35412	0.3628	0.42314	0.26807	0.05575	0.62719	0.62279	0.99718	0.88146	0.56742	0.27467	0.68367	0.74246	0.4634	0.29164	0.62451	0.86588	0.44462	0.78238	0.9296
GO:0007634	optokinetic behavior	0.14257	0.06751	0.02552	NA	NA	NA	NA	NA	NA	NA	NA	NA	NA	NA	NA	0.6766	0.99067	0.99957	NA	NA	NA	NA	NA	NA	NA	NA	NA	NA	NA	NA
GO:0007635	chemosensory behavior	0.48099	0.794	0.80208	0.92517	0.66563	0.6367	0.85806	0.3607	0.81314	0.97786	0.9968	0.8387	0.89626	0.99194	0.8857	0.22897	0.33898	0.50974	0.64698	0.47229	0.60904	0.75237	0.1833	0.6741	0.78187	0.00837	0.02265	0.06303	0.17467	0.20408
GO:0007638	mechanosensory behavior	0.99061	0.52264	0.54571	0.06959	0.66228	0.78522	0.88333	0.36538	0.8847	0.4993	0.86645	0.809	0.75376	0.8499	0.42046	0.04267	0.38165	0.71871	0.86357	0.49174	0.0004	0.00582	0.0004	0.00328	0.11271	0.04281	0.22502	0.567	0.33511	0.3719
GO:0008015	blood circulation	0.55941	0.45075	0.08276	0.76653	0.24454	0.88085	0.99775	0.68056	0.73715	0.93978	0.09312	0.9797	0.99977	0.99807	0.30825	0.51767	0.56185	0.6633	0.3276	0.80623	0.01126	0.0471	0.1601	0.06164	0.04557	0.90404	0.12617	0.07483	0.21226	0.95575
GO:0008016	regulation of heart contraction	0.93426	0.87327	0.75274	0.83177	0.42379	0.89076	0.99248	0.67805	0.99756	0.67072	0.11638	0.8843	0.87262	0.99865	0.17109	0.16602	0.24914	0.4104	0.21401	0.88509	0.01657	0.05771	0.1077	0.03955	0.00902	0.73455	0.29157	0.41044	0.58418	0.99843
GO:0008033	tRNA processing	0.59985	0.30852	0.97013	0.23563	0.62091	0.35286	0.17775	0.85998	0.77272	0.29727	0.23858	0.3214	0.52462	0.2774	0.05422	0.03754	0.07319	0.00052	0.06373	0.29047	0.03521	0.04168	0.0181	0.01017	0.37008	0.43165	0.78129	0.15081	0.28702	0.87518
GO:0008037	cell recognition	0.55673	0.04555	0.36803	0.99782	0.12864	0.60399	0.50896	0.29108	0.05586	0.70108	0.99655	0.9946	0.99563	0.99536	0.42987	0.12393	0.88307	0.88239	0.62331	0.8072	0.53311	0.7096	0.55503	0.49859	0.18416	0.00411	0.06763	0.02171	0.05393	0.41599
GO:0008038	neuron recognition	0.78828	0.1106	0.57056	0.99956	0.16599	0.88196	0.71527	0.34464	0.06927	0.80772	0.99666	0.9931	0.97038	0.99517	0.55549	0.07958	0.88622	0.88579	0.5873	0.81427	0.42745	0.68962	0.53762	0.47247	0.14259	0.09509	0.14074	0.03964	0.03681	0.36324
GO:0008039	synaptic target recognition	0.04205	0.02025	0.08427	0.81095	0.10652	0.36772	0.1539	0.11208	0.0523	0.20395	0.99829	0.9954	0.89044	0.27129	0.01291	0.02842	0.93799	0.95964	0.56127	0.34938	0.25028	0.91765	0.89377	0.17822	0.49076	0.00026	0.05971	0.15126	0.01875	0.92797
GO:0008045	motor neuron axon guidance	0.89886	0.48397	0.47353	0.79049	0.93127	0.59408	0.15937	0.30369	0.22269	0.90235	0.99801	0.9966	0.99967	0.99749	0.47943	0.10615	0.20947	0.64092	0.02088	0.03442	0.12469	0.15016	0.27904	0.26717	0.26376	5.20E-07	0.01793	0.05968	0.00017	0.4595
GO:0008049	male courtship behavior	0.51498	0.72122	0.02341	0.06762	0.71449	0.99372	0.91168	0.99955	0.82095	0.94075	0.39707	0.9994	0.65335	0.96781	0.94463	0.5578	0.23975	0.91019	0.81905	0.18162	0.00044	0.07099	0.02421	0.02508	0.12926	0.08097	0.0015	0.52125	0.01003	0.01713
GO:0008052	sensory organ boundary specification	0.94168	0.80302	0.38913	0.3868	0.27531	0.86374	0.60511	0.56138	0.15071	0.78645	0.76094	0.405	0.08714	0.15002	0.94011	0.41245	0.65603	0.50889	0.26706	0.85694	0.69941	0.33572	0.45184	0.50874	0.57001	0.33771	0.93405	0.81774	0.8938	0.27761
GO:0008053	mitochondrial fusion	0.23351	0.38171	0.91517	0.57804	0.46064	0.38221	0.02992	0.79491	0.28605	0.52963	0.38506	0.7062	0.80622	0.14909	0.85588	0.48592	0.62471	0.07472	0.40812	0.34887	0.12316	0.50122	0.44391	0.60791	0.12382	0.47583	0.05203	0.08398	0.47878	0.10782
GO:0008055	ocellus pigment biosynthetic process	0.45024	0.98695	0.37567	0.5531	0.34721	0.96751	0.81856	0.44349	0.79569	0.98603	0.95788	0.9921	0.30274	0.30909	0.70109	0.25058	0.09392	0.69147	0.20552	0.59479	0.49189	0.54553	0.77134	0.47466	1	0.58848	0.06153	0.55773	0.9104	0.2557
GO:0008057	eye pigment granule organization	0.82824	0.99327	0.91366	0.91486	0.26065	0.70068	0.4551	0.74194	0.97034	0.89664	0.16462	0.6002	0.78739	0.44601	0.94831	0.71223	0.10756	0.10024	0.23801	0.98585	0.72999	0.48311	0.22302	0.07781	0.01473	0.86069	0.46806	0.56793	0.86041	0.07252
GO:0008062	eclosion rhythm	0.49427	0.3669	0.24734	0.56579	0.64865	0.8692	0.70278	0.82743	0.98566	0.90052	0.22895	0.369	0.54903	0.72276	0.59291	0.37909	0.76925	0.64102	0.23916	0.52022	0.27846	0.45693	0.17134	0.19757	0.24794	0.27477	0.51117	0.91846	0.77677	0.31493
GO:0008063	Toll signaling pathway	0.23352	0.16961	0.16225	0.04072	0.02348	0.03317	0.76252	0.38737	0.03552	0.48238	0.94414	0.9043	0.27168	0.38928	0.69675	0.57606	0.48193	0.99127	0.07997	0.9039	0.88586	0.51761	0.72709	0.88935	0.90266	0.31954	0.16414	0.23463	0.56746	0.08741
GO:0008064	regulation of actin polymerization or depolymerization	0.55907	0.36308	0.7477	0.82921	0.39447	0.99779	0.9454	0.48719	0.74429	0.96591	0.93644	0.9954	0.55073	0.97447	0.13102	0.03629	0.03669	0.18134	0.08357	0.50379	0.06064	0.28902	0.35828	0.02137	0.01705	0.01197	0.1717	0.31412	0.05806	0.60834
GO:0008069	"dorsal/ventral axis specification, ovarian follicular epithelium"	0.95381	0.97502	0.90569	0.96296	0.16963	0.85471	0.99401	0.97341	0.90337	0.76554	0.82318	0.8788	0.96647	0.83081	0.72347	0.24546	0.03068	0.00342	0.00965	0.38629	0.08802	0.04726	0.01769	0.01616	0.65174	0.01016	0.25886	0.01295	0.00289	0.06592
GO:0008078	mesodermal cell migration	0.98562	0.86083	0.78712	0.9949	0.96143	1	0.76345	1	0.99988	1	0.37924	0.7875	0.57436	0.95108	0.83802	0.04434	0.34291	0.43657	0.13903	0.16511	0.02966	0.00861	0.03227	0.06388	0.08221	0.11294	0.67399	0.43939	0.00382	0.28745
GO:0008088	axo-dendritic transport	0.50435	0.89812	0.53289	0.45174	0.09675	0.84358	0.57092	0.91014	0.73008	0.50243	0.37021	0.1121	0.83608	0.52434	0.83823	0.52346	0.47502	0.45339	0.22022	0.99407	0.04198	0.14183	0.02578	0.09073	0.38463	0.46189	0.03537	0.23527	0.76882	0.19198
GO:0008089	anterograde axonal transport	0.02011	0.03291	0.29201	0.06021	0.06806	0.88148	0.79701	0.59896	0.79856	0.73319	0.60173	0.0346	0.00059	0.01764	0.07934	0.81765	0.99572	0.61395	0.61382	0.9586	0.04759	0.03503	0.18493	0.18737	0.43691	0.86991	0.61054	0.97691	0.99063	0.67508
GO:0008090	retrograde axonal transport	0.80944	0.8851	0.93147	0.33797	0.46854	0.80985	0.07959	0.96684	0.81163	0.20172	0.42522	0.3124	0.65553	0.89312	0.90771	0.42917	0.09017	0.00785	0.31971	0.85077	0.36724	0.51332	0.09142	0.15102	0.96247	0.43699	0.16694	0.08802	0.6254	0.05445
GO:0008101	decapentaplegic signaling pathway	0.50771	0.33732	0.55656	0.61493	0.88229	0.69196	0.12031	0.80587	0.49879	0.81669	0.80902	0.9025	0.67298	0.98868	0.57917	0.55855	0.86408	0.32283	0.78967	0.17153	0.20321	0.89435	0.15653	0.34646	0.50224	0.06816	0.23341	0.76486	0.30735	0.33627
GO:0008103	oocyte microtubule cytoskeleton polarization	0.15241	0.2469	0.42245	0.33459	0.36081	0.94092	0.93991	0.77373	0.96578	0.80256	0.18737	0.0193	0.17606	0.1396	0.29567	0.80432	0.75243	0.44815	0.16726	0.97719	0.13255	0.02932	0.02544	0.00551	0.2817	0.25639	0.59874	0.34932	0.30084	0.40812
GO:0008104	protein localization	0.62991	0.81824	0.53952	0.68314	0.01123	0.90138	0.88643	0.25714	0.74302	0.5197	0.80532	0.0757	0.79134	1	0.8199	0.02797	0.83753	0.31852	0.02	0.79398	0.00357	0.28145	0.21676	0.10794	0.72661	0.21134	0.26094	0.11145	0.05625	0.0055
GO:0008105	asymmetric protein localization	0.21068	0.67264	0.2733	0.82268	0.04921	0.9266	0.93818	0.95105	0.95417	0.48074	0.84503	0.429	0.04812	0.04096	0.55921	0.54983	0.78489	0.6278	0.21694	1	0.1883	0.011	0.1089	0.19688	0.78627	0.01925	0.18664	0.66757	0.34321	0.28344
GO:0008150	biological_process	1	1	1	1	1	1	1	1	1	1	1	1	1	1	1	1	1	1	1	1	1	1	1	1	1	1	1	1	1	1
GO:0008152	metabolic process	0.93103	0.94668	0.74231	0.81301	1	0.96743	0.72764	0.95382	0.32375	0.97836	0.0248	0.0882	0.6295	0.09909	0.36246	0.07832	0.88162	0.82172	0.69196	0.38677	0.95686	0.97136	0.92429	0.93588	0.94567	0.99214	1	0.99874	0.99374	0.99646
GO:0008154	actin polymerization or depolymerization	0.3651	0.47188	0.72684	0.81309	0.29411	0.99021	0.95819	0.39721	0.69088	0.92678	0.96725	0.9944	0.5014	0.97683	0.10107	0.08232	0.01547	0.13194	0.05121	0.54722	0.03776	0.07477	0.26302	0.01163	0.03586	0.00105	0.04225	0.25822	0.01831	0.50258
GO:0008156	negative regulation of DNA replication	0.05223	0.01309	0.0327	0.21633	0.48046	0.04588	0.35093	0.09393	0.18832	0.19448	0.22408	0.2255	0.61744	0.28363	0.1495	0.78139	0.78355	0.75637	0.79175	0.42682	0.98557	0.85807	0.84257	0.84899	0.91506	0.91328	0.78862	0.39713	0.67134	0.91344
GO:0008202	steroid metabolic process	0.71198	0.05771	0.01513	0.00983	0.89662	0.08165	0.15062	0.37501	0.55137	0.96209	0.04953	0.4508	0.18757	0.06539	0.00097	0.0209	0.61289	0.88034	0.20305	0.47439	0.07534	0.48736	0.46453	0.22188	0.20675	0.34581	0.02359	0.49804	0.3346	0.96643
GO:0008205	ecdysone metabolic process	0.86197	0.54792	0.27317	0.45222	0.40446	0.24809	0.24519	0.95569	0.11932	0.58121	0.21354	0.5696	0.32153	0.53014	0.21846	0.29265	0.7332	0.65005	0.84457	0.83689	0.69517	0.68333	0.98378	0.55456	0.62198	0.89259	0.45525	0.55234	0.22462	0.4283
GO:0008209	androgen metabolic process	NA	0.87022	NA	NA	NA	NA	0.5003	NA	NA	NA	NA	0.7319	NA	NA	NA	NA	0.03114	NA	NA	NA	NA	0.51347	NA	NA	NA	NA	0.72821	NA	NA	NA
GO:0008210	estrogen metabolic process	NA	0.87022	NA	NA	NA	NA	0.5003	NA	NA	NA	NA	0.7319	NA	NA	NA	NA	0.03114	NA	NA	NA	NA	0.51347	NA	NA	NA	NA	0.72821	NA	NA	NA
GO:0008213	protein alkylation	0.63169	0.69908	0.85377	0.54475	0.82361	0.89293	0.17513	0.99471	0.87304	0.12432	0.51004	0.3277	0.41847	0.55356	0.98495	0.34307	0.17421	0.04589	0.02974	0.16499	0.11763	0.45088	0.13075	0.01554	0.9863	0.08162	0.2402	0.03422	0.41523	0.21346
GO:0008214	protein dealkylation	0.67122	0.95341	0.95736	0.86089	0.16037	0.96286	0.98927	0.99284	0.53105	0.50697	0.75467	0.7343	0.81613	0.68487	0.9679	0.01353	0.06118	0.24852	0.34166	0.70725	0.0463	0.03256	0.27705	0.48823	0.58342	0.04658	0.0308	0.02108	0.01032	0.07449
GO:0008219	cell death	0.29966	0.89599	0.96668	0.93751	0.49483	0.72549	0.52889	0.44723	0.84204	0.27618	0.96301	0.399	0.73133	0.99995	0.99714	0.64057	0.25634	0.27003	0.1817	0.995	0.12179	0.77168	0.44897	0.30029	0.60762	0.20635	0.31921	0.37177	0.06267	0.0336
GO:0008258	head involution	0.82498	0.45805	0.7689	0.94573	0.47706	0.96369	0.95615	0.57446	0.78994	0.96097	0.28895	0.6979	0.25438	0.79079	0.95578	0.18571	0.74009	0.41823	0.13112	0.56838	0.28425	0.07752	0.02118	0.0029	0.23359	0.27078	0.81962	0.61241	0.26667	0.40202
GO:0008272	sulfate transport	0.96245	0.3682	0.11494	0.54111	0.1293	0.60888	0.08263	0.50933	0.322	0.40861	0.17123	0.0415	0.85135	0.3889	0.12383	0.60482	0.59854	0.61029	0.41368	0.61477	0.3727	0.48896	0.48661	0.43934	0.253	0.85432	0.82162	0.37968	0.95104	0.8397
GO:0008277	regulation of G-protein coupled receptor protein signaling pathway	0.06892	0.02537	0.04392	0.28486	0.23002	0.15176	0.33409	0.7437	0.27962	0.79652	0.9979	0.9572	0.99353	0.97128	0.41559	0.96112	0.99494	0.97346	0.98191	0.87934	0.57298	0.16577	0.57982	0.48543	0.27045	0.1248	0.11106	0.11309	0.11369	0.70645
GO:0008283	cell proliferation	0.74663	0.54325	0.93587	0.78233	0.03027	0.9362	0.60024	0.89307	0.5464	0.16461	0.84794	0.6806	0.94617	0.77325	0.93881	0.49826	0.27391	0.08723	0.00459	0.71973	0.07243	0.12979	0.28075	0.06633	0.90108	0.15047	0.38512	0.2418	0.24651	0.00851
GO:0008284	positive regulation of cell proliferation	0.20259	0.93393	0.80317	0.91116	0.15706	0.60772	0.87586	0.96402	0.72694	0.16073	0.99742	0.9822	0.99276	0.27297	0.92578	0.37365	0.26092	0.58675	0.01754	0.78494	0.31072	0.06133	0.04189	0.4077	0.83925	0.00077	0.06232	0.00105	0.00557	0.07091
GO:0008285	negative regulation of cell proliferation	0.77416	0.43796	0.95031	0.77667	0.06245	0.34206	0.33511	0.46284	0.47768	0.06143	0.9278	0.8568	0.87224	0.56035	0.49412	0.38037	0.13563	0.62838	0.12503	0.8517	0.32665	0.27958	0.32436	0.45142	0.96747	0.13002	0.33326	0.31257	0.05143	0.291
GO:0008286	insulin receptor signaling pathway	0.78445	0.93644	0.76718	0.97122	0.56942	0.72742	0.05792	0.5737	0.25897	0.71928	0.82705	0.5348	0.35387	0.92896	0.69884	0.08065	0.08725	0.01431	0.03321	0.68594	0.63481	0.20873	0.48482	0.8256	0.10967	0.30529	0.42815	0.21044	0.30566	0.63654
GO:0008291	acetylcholine metabolic process	NA	NA	NA	NA	NA	NA	NA	0.07277	NA	NA	NA	NA	NA	NA	NA	NA	NA	NA	NA	NA	NA	NA	0.675	NA	NA	NA	NA	NA	NA	NA
GO:0008293	torso signaling pathway	0.22721	0.95661	0.22949	0.68675	0.46209	0.26105	0.78898	0.64369	0.82402	0.33362	0.92808	0.1847	0.72529	0.03467	0.51098	0.88837	0.34737	0.55528	0.17056	0.55438	0.60324	0.4466	0.5856	0.0166	0.46414	0.01665	0.32896	0.31671	0.7467	0.47079
GO:0008298	intracellular mRNA localization	0.48763	0.8753	0.69816	0.71034	0.36212	0.70747	0.93357	0.66177	0.64233	0.19854	0.68857	0.0443	0.71915	0.89366	0.9324	0.19965	0.07349	6.90E-05	0.00191	0.56101	0.51431	0.06332	0.03538	0.13438	0.66395	0.03583	0.4499	0.00063	0.02845	0.00901
GO:0008299	isoprenoid biosynthetic process	0.51559	0.50226	0.56844	NA	0.39864	0.80584	0.58061	0.2928	NA	0.31874	0.36579	0.9047	0.35957	NA	0.13334	0.84051	0.74305	0.80654	NA	0.69095	0.16405	0.66515	0.81527	NA	0.68244	0.90899	0.26493	0.98901	NA	0.87444
GO:0008300	isoprenoid catabolic process	0.05684	0.19686	NA	0.32985	0.61368	0.06864	0.75488	NA	0.14919	0.12626	0.6062	0.8913	NA	0.05617	0.33307	0.87841	0.93637	NA	0.90792	0.31727	0.94562	0.70822	NA	0.87005	0.58906	0.41972	0.30542	NA	0.98932	0.77076
GO:0008302	"female germline ring canal formation, actin assembly"	0.23539	0.08985	0.03822	0.66876	0.16116	0.90137	0.954	0.60153	0.40926	0.59381	0.99127	0.9883	0.91743	0.99942	0.99323	0.53646	0.88333	0.85959	0.01101	0.76461	0.40842	0.21425	0.51653	0.34188	0.22328	0.00174	0.03761	0.12063	1.30E-05	0.19351
GO:0008306	associative learning	0.78201	0.97106	0.88811	0.94961	0.49006	0.75169	0.92659	0.47225	0.95114	0.89982	0.9752	0.9594	0.74525	0.99166	0.85145	0.56093	0.17064	0.28526	0.394	0.41961	0.01748	0.37899	0.25773	0.04323	0.14599	0.04561	0.05237	0.01679	0.34243	0.08068
GO:0008315	meiotic G2/MI transition	0.59313	0.72608	0.66457	0.55453	0.67466	0.84007	0.89796	0.82389	0.94311	0.68168	0.5425	0.3743	0.60874	0.72335	0.89773	0.45646	0.08838	0.07326	0.02791	0.35451	0.36787	0.1813	0.03654	0.09857	0.28984	0.76774	0.98078	0.28558	0.56409	0.0612
GO:0008333	endosome to lysosome transport	0.12372	0.61687	0.89116	0.83878	0.34201	0.3765	0.64224	0.92698	0.96854	0.93877	0.13257	0.5247	0.00317	0.02501	0.34864	0.99219	0.75801	0.40659	0.75733	0.85148	0.53405	0.27894	0.08974	0.12875	0.27405	0.95094	0.8579	0.99697	0.92934	0.8391
GO:0008334	histone mRNA metabolic process	0.83229	0.49609	NA	0.94942	NA	0.71295	0.43395	NA	0.33641	NA	0.45964	0.4278	NA	0.74003	NA	0.81924	0.17612	NA	0.28378	NA	0.63955	0.43597	NA	0.67693	NA	0.89386	0.69551	NA	0.74244	NA
GO:0008335	female germline ring canal stabilization	0.10134	0.51651	0.323	0.48623	0.05497	0.6737	0.37659	0.05024	0.23873	0.15201	0.99025	0.859	0.74725	0.97059	0.85262	0.94005	0.54199	0.74803	0.07388	0.97892	0.54489	0.82751	0.93381	0.81058	0.82362	0.01425	0.10009	0.48288	0.0012	0.28636
GO:0008340	determination of adult lifespan	0.37056	0.00753	0.00064	0.49009	0.18678	0.4015	0.24224	0.12159	0.1819	0.89715	0.73537	0.0729	0.2303	0.11148	0.10078	0.36243	0.61108	0.80163	0.1165	0.88397	0.67233	0.82239	0.99413	0.75425	0.00622	0.41964	0.55712	0.94357	0.84545	0.16754
GO:0008343	adult feeding behavior	0.20378	0.33484	0.00022	0.00258	0.39664	0.83596	0.27186	0.02313	0.02318	0.50509	0.83995	0.9372	0.08261	0.53369	0.97813	0.9638	0.48904	0.97777	0.54813	0.17542	0.51574	0.80811	0.96572	0.72677	0.24176	0.00696	0.02264	0.8337	0.11746	0.00821
GO:0008344	adult locomotory behavior	0.55567	0.09721	0.2449	0.65354	0.09953	0.54	0.78717	0.63361	0.25882	0.92203	0.62541	0.823	0.97274	0.5728	0.41479	0.63433	0.79981	0.98302	0.33772	0.9945	0.25656	0.41396	0.54477	0.64024	0.31559	0.62963	0.22681	0.02467	0.64166	0.13064
GO:0008345	larval locomotory behavior	0.86743	0.86601	0.19044	0.98289	0.46552	0.81687	0.86067	0.79139	0.80519	0.64303	0.90591	0.7818	0.83827	0.87553	0.02197	0.42265	0.1804	0.52192	0.11075	0.44755	0.01264	0.02163	0.44943	0.3522	0.0281	0.00414	0.05687	0.08779	0.34105	0.99964
GO:0008347	glial cell migration	0.84755	0.41172	0.95423	0.96305	0.72078	1	0.49111	0.95974	0.96132	0.81756	0.96243	0.913	0.97599	0.97995	0.9346	0.48523	0.15112	0.34075	0.09404	0.46084	0.11784	0.22886	0.08	0.08809	0.25549	0.01269	0.07233	0.1601	0.26704	0.19565
GO:0008348	negative regulation of antimicrobial humoral response	0.63899	0.35457	0.724	0.61694	0.20481	0.95932	0.74846	0.97793	0.94575	0.42888	0.50216	0.5041	0.67606	0.25281	0.62326	0.23571	0.19042	0.19036	0.0326	0.78009	0.16996	0.35237	0.16483	0.07873	0.60162	0.63149	0.86677	0.55634	0.83489	0.26146
GO:0008354	germ cell migration	0.87751	0.35274	0.06399	0.7515	0.53345	0.29232	0.12306	0.25745	0.49138	0.2722	0.99963	0.3308	0.2141	0.49549	0.98402	0.5354	0.87382	0.9058	0.35027	0.30744	0.4962	0.65094	0.17478	0.15643	0.06561	0.02064	0.43702	0.55692	0.31772	0.43513
GO:0008355	olfactory learning	0.74958	0.95803	0.90466	0.95459	0.56001	0.71265	0.91767	0.59207	0.9699	0.86794	0.84403	0.8645	0.7649	0.99482	0.99656	0.61255	0.25446	0.22203	0.0001	0.4265	0.02016	0.18648	0.12606	0.01714	0.15401	0.1542	0.05323	0.02895	0.2771	0.11789
GO:0008356	asymmetric cell division	0.12866	0.44751	0.48199	0.74328	0.01249	0.8512	0.94383	0.91389	0.95841	0.10602	0.39851	0.6006	0.35843	0.26926	0.66092	0.77564	0.12833	0.58083	0.08038	0.9986	0.28507	0.07523	0.15747	0.07181	0.89259	0.13663	0.19399	0.27357	0.3016	0.08061
GO:0008358	"maternal determination of anterior/posterior axis, embryo"	0.77901	0.93892	0.7104	0.82797	0.54163	0.71855	0.97232	0.77226	0.74113	0.44218	0.70179	0.0262	0.59693	0.96019	0.67527	0.23107	0.14425	0.03149	0.01746	0.49696	0.43647	0.0612	0.02686	0.0875	0.47303	0.06242	0.63242	0.51782	0.02838	0.0277
GO:0008360	regulation of cell shape	0.23263	0.3671	0.09404	0.68575	0.00615	0.92807	0.94906	0.3231	0.95656	0.92883	0.95349	0.8824	0.61999	0.49537	0.20394	0.42607	0.2274	0.21435	0.00137	0.57421	0.01259	0.1392	0.16172	0.16104	0.19429	0.0009	0.15232	0.25823	0.0251	0.15326
GO:0008361	regulation of cell size	0.87683	0.92884	0.89823	0.9918	0.16211	0.99966	0.94948	0.89656	0.97632	0.93921	0.87324	0.9303	0.81429	0.63141	0.85161	0.10386	0.04367	0.00557	0.00167	0.68542	0.08391	0.08233	0.05132	0.38191	0.10896	0.01984	0.05217	0.52023	0.59048	0.37569
GO:0008362	chitin-based embryonic cuticle biosynthetic process	0.0002	0.08372	0.00061	0.15421	0.68499	0.86808	0.81346	0.34731	0.31657	0.68995	0.71641	0.1076	0.00063	0.79556	0.08537	0.98823	0.91506	0.9764	0.85366	0.51183	0.42671	0.41696	0.99471	0.9587	0.03336	0.24011	0.72168	0.95836	0.03545	0.743
GO:0008363	larval chitin-based cuticle development	0.28943	0.85158	0.81277	0.85566	0.8269	0.9592	0.98403	0.67798	0.99019	0.95147	0.53315	0.0826	0.03895	0.53046	0.3718	0.74917	0.76929	0.94	0.57823	0.02462	0.05643	0.00315	0.25211	0.06442	0.31702	0.77999	0.97689	0.98994	0.69569	0.91324
GO:0008364	pupal chitin-based cuticle development	0.54805	0.00055	0.01007	0.00602	0.13274	0.33833	0.28421	0.18782	0.60576	0.99946	0.51024	0.035	0.88884	0.12379	0.55042	0.2736	0.99702	0.90641	0.9736	0.88086	0.74768	0.483	0.8209	0.43865	0.04445	0.05988	0.77166	0.11979	0.68336	0.82186
GO:0008366	axon ensheathment	0.91717	0.87527	0.63217	0.49229	0.04546	0.25844	0.13775	0.05653	0.23247	0.42567	0.97967	0.8946	0.52514	0.97606	0.96652	0.40636	0.62728	0.5056	0.99236	0.96305	0.85618	0.73833	0.9743	0.97381	0.93272	0.2124	0.43493	0.71707	0.43106	0.076
GO:0008380	RNA splicing	0.72326	0.73275	0.78848	0.72569	0.52872	0.882	0.83682	0.95529	0.68533	0.01538	0.16171	0.1709	0.25295	0.56811	0.80299	0.02504	0.6854	0.04055	0.31514	0.95926	0.44907	0.35031	0.63465	0.21369	0.98427	0.05452	0.59638	0.01859	0.01938	0.01093
GO:0008406	gonad development	0.81764	0.77039	0.82339	0.96929	0.68914	0.99605	0.93429	0.96679	0.9647	0.49781	0.9908	0.8755	0.69627	0.72533	0.21793	0.11804	0.51395	0.07966	0.22052	0.69086	0.34	0.30825	0.08265	0.07299	0.13515	0.16015	0.25051	0.61965	0.05246	0.86002
GO:0008407	chaeta morphogenesis	0.3808	0.4312	0.28826	0.92724	0.26816	0.80455	0.75363	0.25663	0.59603	0.35334	0.99297	0.9651	0.61377	0.11689	0.7884	0.27613	0.60353	0.64905	0.01148	0.39534	0.02351	0.05493	0.30505	0.29807	0.79527	0.03615	0.49304	0.35204	0.07014	0.15234
GO:0008535	respiratory chain complex IV assembly	0.02294	0.04266	0.05533	0.05119	0.16004	0.44494	0.10565	0.58853	0.76162	0.2159	0.00528	0.7063	0.57461	0.5345	0.57736	0.43813	0.91602	0.91147	0.9751	0.68365	0.10301	0.3765	0.4734	0.46723	0.5685	0.65882	0.27877	0.55983	0.48766	0.77317
GO:0008542	visual learning	0.95107	0.9526	0.09675	0.35506	0.75425	0.6245	0.39742	0.1907	0.69536	0.92429	0.8059	0.305	0.28783	0.12614	0.15841	0.17884	0.01097	0.53691	0.37079	0.58486	0.26943	0.85274	0.63237	0.64844	0.24777	0.20875	0.74906	0.68574	0.71382	0.19033
GO:0008543	fibroblast growth factor receptor signaling pathway	0.7662	0.77128	0.79312	0.68189	0.84107	0.5806	0.21628	0.98631	0.87258	0.8874	0.95861	0.1038	0.44836	0.52138	0.18116	0.43955	0.31234	0.61758	0.49047	0.37524	0.4154	0.15173	0.2813	0.34167	0.07146	0.56562	0.96481	0.79011	0.37237	0.81503
GO:0008544	epidermis development	0.85433	0.73253	0.65348	0.93277	0.1416	0.93118	0.87315	0.60964	0.74673	0.65143	0.98647	0.9988	0.9746	0.9664	0.98499	0.1212	0.10277	0.77576	0.32214	0.84022	0.40439	0.06325	0.04096	0.1117	0.53702	0.00423	0.00816	0.16789	0.04447	0.20964
GO:0008582	regulation of synaptic growth at neuromuscular junction	0.43356	0.37573	0.65866	0.8464	0.17951	0.99756	0.95619	0.69353	0.91526	0.81171	0.96334	0.9206	0.97406	0.84021	0.95232	0.67061	0.02999	0.03613	0.04201	0.85898	0.04453	0.28563	0.2249	0.05357	0.06958	0.07994	0.33623	0.02512	0.0054	0.30649
GO:0008583	mystery cell differentiation	NA	NA	NA	NA	0.37786	NA	NA	NA	NA	0.58111	NA	NA	NA	NA	NA	NA	NA	NA	NA	0.71412	NA	NA	NA	NA	0.57673	NA	NA	NA	NA	NA
GO:0008584	male gonad development	0.86667	0.7135	0.97678	0.73398	0.38569	0.99898	0.80828	0.97955	0.93947	0.9765	0.01621	0.0522	0.50295	0.5518	0.37911	0.31082	0.15809	0.0613	0.76612	0.657	0.26502	0.38348	0.16506	0.5683	0.26209	0.96575	0.97952	0.96241	0.6648	0.88559
GO:0008585	female gonad development	0.36468	0.96904	0.89744	0.98862	0.51313	0.37781	0.6535	0.6948	0.84998	0.51728	0.68459	0.9887	0.85399	0.26747	0.42231	0.53986	0.32317	0.14537	0.03886	0.35343	0.77213	0.89648	0.08733	0.04603	0.06245	0.36045	0.10527	0.32165	0.06091	0.64603
GO:0008586	imaginal disc-derived wing vein morphogenesis	0.77279	0.4458	0.45837	0.8685	0.14565	0.7208	0.6262	0.69031	0.77123	0.15333	0.9725	0.7914	0.98448	0.90726	0.82509	0.16763	0.0233	0.00732	5.30E-06	0.34332	0.32703	0.37063	0.2367	0.58523	0.65071	0.0024	0.15784	0.25284	0.1654	0.12562
GO:0008587	imaginal disc-derived wing margin morphogenesis	0.70255	0.68896	0.98588	0.83527	0.34909	0.79762	0.49372	0.40971	0.06342	0.08108	0.99342	0.6321	0.81684	0.98413	0.81215	0.79832	0.86784	0.76098	0.12592	0.11331	0.16241	0.55128	0.52924	0.9461	0.80669	0.00888	0.54743	0.38353	0.23268	0.05176
GO:0008588	release of cytoplasmic sequestered NF-kappaB	0.91521	0.93804	0.9591	0.92234	0.88079	0.56692	0.91102	0.99246	0.96036	0.94216	0.68324	0.4544	0.68597	0.95874	0.96824	0.03333	0.08324	0.00148	0.02083	0.11573	0.12886	0.17514	0.1381	0.01842	0.10452	0.64491	0.74195	0.0728	0.511	0.09082
GO:0008589	regulation of smoothened signaling pathway	0.9909	0.98441	0.56647	0.73171	0.56423	0.88828	0.62774	0.92796	0.97103	0.79314	0.70043	0.0779	0.51955	0.90743	0.89619	0.07382	0.00145	0.12034	0.0295	0.54688	0.05733	0.44667	0.17727	0.09285	0.10192	0.114	0.71067	0.22469	0.45413	0.00457
GO:0008592	regulation of Toll signaling pathway	0.16735	0.047	0.00176	0.09179	0.01923	0.13323	0.5335	0.12415	0.03446	0.14878	0.97026	0.8283	0.12956	0.5277	0.99244	0.91586	0.90064	0.99986	0.95904	0.98636	0.73156	0.58458	0.99667	0.99999	0.9675	0.00411	0.04993	0.37856	0.42609	0.04647
GO:0008593	regulation of Notch signaling pathway	0.42255	0.7567	0.56136	0.86724	0.05052	0.92457	0.32764	0.88389	0.81156	0.78064	0.74637	0.1313	0.16978	0.82561	0.52196	0.1269	0.00123	0.11866	0.01961	0.21935	0.04807	0.09627	0.07436	0.09266	0.39876	0.05819	0.62831	0.67323	0.74735	0.16051
GO:0008594	photoreceptor cell morphogenesis	0.0202	0.67798	0.0038	0.73854	0.00073	0.66333	0.86067	0.46352	0.48061	0.22141	0.8938	0.9995	0.09074	0.34258	0.93443	0.96798	0.48248	0.9958	0.14593	0.99799	0.65937	0.32268	0.9194	0.48525	0.87689	0.02853	0.01125	0.54612	0.33482	0.06069
GO:0008595	"anterior/posterior axis specification, embryo"	0.89317	0.95893	0.67224	0.82239	0.52878	0.7073	0.96796	0.81233	0.86331	0.33491	0.83632	0.0197	0.90452	0.84182	0.70583	0.15044	0.35103	0.12153	0.00794	0.71755	0.67026	0.27856	0.09624	0.17716	0.57856	0.00294	0.33872	0.60342	0.06709	0.00923
GO:0008608	attachment of spindle microtubules to kinetochore	0.01256	0.07313	0.21452	0.91758	0.00057	0.00777	0.01753	0.00896	0.10568	0.001	0.32707	0.9771	NA	0.56433	0.67482	0.99519	0.9977	0.92386	0.19485	0.99949	0.98476	0.99297	0.9869	0.99115	0.99973	0.81623	0.22861	NA	0.82484	0.17015
GO:0008610	lipid biosynthetic process	0.09636	0.18773	0.00936	0.00391	0.41972	0.32042	0.29144	0.95587	0.17719	0.98631	0.03742	0.2145	0.18722	0.05717	0.05384	0.01855	0.31069	0.24898	0.14678	0.42566	0.00048	0.04638	0.41116	0.23425	0.0227	0.89106	0.43989	0.97616	0.59082	0.96284
GO:0008611	ether lipid biosynthetic process	0.12343	0.13378	0.00587	0.21101	0.00899	0.94666	0.73562	0.71959	0.94844	0.99996	0.12275	0.0929	0.01899	0.04179	0.17704	0.12159	0.1234	0.20754	0.10725	0.73127	0.01815	0.03155	0.02305	0.00013	0.01201	0.49927	0.86748	0.89894	0.80993	0.83701
GO:0008630	intrinsic apoptotic signaling pathway in response to DNA damage	0.56902	0.8364	0.70778	0.88444	0.13398	0.87488	0.28755	0.39853	0.35058	0.34964	0.95691	0.8	0.8573	0.99843	0.97856	0.13152	0.11958	0.22108	0.08167	0.80727	0.3238	0.67325	0.82757	0.65429	0.44556	0.73092	0.23404	0.17392	0.09264	0.18673
GO:0008643	carbohydrate transport	0.68902	0.89118	0.53508	0.42242	0.92111	0.98864	0.50757	0.16255	0.90411	0.06906	0.97828	0.7847	0.31833	0.02928	0.13298	0.45323	0.18576	0.79412	0.60469	0.32507	0.98642	0.97471	0.73007	0.77028	0.57628	0.81713	0.835	0.02875	0.25886	0.43739
GO:0008652	cellular amino acid biosynthetic process	0.94519	0.99935	0.9832	0.94017	0.99198	0.06917	0.29255	0.03569	0.31505	0.67165	0.58581	0.9544	0.77303	0.56506	0.96098	0.02193	0.05439	0.07731	0.6952	0.0226	0.49917	0.6057	0.84061	0.85125	0.53687	0.17747	0.36551	0.00742	0.95583	0.15484
GO:0008654	phospholipid biosynthetic process	0.30117	0.35734	0.05808	0.24646	0.00614	0.00877	0.03792	0.00513	0.01391	0.00041	0.08994	0.7064	0.25905	0.16131	0.09331	0.66361	0.66521	0.94784	0.81528	0.99539	0.99527	0.96897	0.94866	0.9281	0.93887	0.95299	0.58043	0.9996	0.89178	0.64459
GO:0009047	dosage compensation by hyperactivation of X chromosome	0.89173	0.54507	0.63976	0.69222	0.35379	0.79264	0.70488	0.49442	0.47105	0.52187	0.98494	0.9141	0.93264	0.91241	0.8988	0.13819	0.21394	0.41006	0.48626	0.52491	0.18734	0.89186	0.67688	0.75997	0.5831	0.00569	0.19564	0.02145	0.00113	0.2562
GO:0009056	catabolic process	0.52492	0.15332	0.20277	0.566	0.70471	0.00551	0.69955	0.05957	0.20326	0.9812	0.75145	0.0844	0.19333	0.26014	0.45821	0.75678	0.45499	0.33048	0.73435	0.20779	0.94875	0.91963	0.98741	0.98569	0.70271	0.80797	0.85466	0.98965	0.98939	0.39537
GO:0009057	macromolecule catabolic process	0.5002	0.0234	0.13686	0.60598	0.31901	0.01986	0.02196	0.14023	0.22342	0.00956	0.19196	0.2301	0.24252	0.22353	0.70471	0.8351	0.04918	0.15832	0.04235	0.32479	0.7446	0.51265	0.57046	0.68162	0.99566	0.24802	0.32246	0.84974	0.68823	0.02631
GO:0009058	biosynthetic process	0.98751	0.94713	0.68932	0.13917	0.78136	0.9902	0.90486	0.93034	0.80173	1	0.39551	0.6464	0.17737	0.25513	0.44641	0.24405	0.10714	0.84518	0.50611	0.99012	0.64945	0.15333	0.53006	0.68812	0.46429	0.76961	0.19946	0.99731	0.84922	0.99977
GO:0009059	macromolecule biosynthetic process	0.79789	0.4219	0.7754	0.10478	0.54241	0.7967	0.37119	0.93422	0.35926	0.85746	0.05276	0.3489	0.18599	0.30701	0.4001	0.56587	0.02401	0.09317	0.03555	0.76292	0.58021	0.02863	0.13483	0.22534	0.57214	0.10887	0.0957	0.4123	0.97026	0.99996
GO:0009060	aerobic respiration	0.01229	0.00218	0.00562	0.02613	0.01189	0.71425	0.43355	0.03124	0.01317	0.26615	0.85573	0.5685	0.97225	0.57375	0.02104	0.17763	0.88869	0.86419	0.90565	0.57447	0.38677	0.66428	0.99194	0.94733	0.72945	0.11372	0.05469	0.32245	0.52523	0.39665
GO:0009062	fatty acid catabolic process	0.44731	0.95737	0.66174	0.04886	0.79145	0.23722	0.22627	0.00445	0.0181	0.83579	0.85739	0.23	0.10591	0.25574	0.03479	0.68424	0.11272	0.25154	0.62208	0.43874	0.30784	0.2499	0.82587	0.3623	0.12251	0.36875	0.87104	0.97812	0.99318	0.99989
GO:0009063	cellular amino acid catabolic process	0.51157	0.77872	0.92446	0.21419	0.81573	0.17664	0.31101	0.25986	0.07746	0.96396	0.72017	0.5909	0.90982	0.12335	0.50084	0.59113	0.08455	0.14713	0.87876	0.17512	0.87225	0.63902	0.39016	0.92356	0.16377	0.3919	0.58085	0.09523	0.40506	0.92396
GO:0009064	glutamine family amino acid metabolic process	0.74665	0.24542	0.32447	0.75571	0.89704	0.15918	0.04526	0.06646	0.11637	0.65172	0.20452	0.2124	0.59237	0.01106	0.17963	0.15584	0.1061	0.32603	0.13231	0.14321	0.54352	0.13433	0.80757	0.40888	0.1316	0.27064	0.51425	0.00483	0.98844	0.68852
GO:0009065	glutamine family amino acid catabolic process	0.27688	0.06041	0.24858	0.12182	0.74157	0.97553	0.73102	0.56458	0.15634	0.54343	0.92133	0.7934	0.94133	0.6678	0.85124	0.90782	0.9889	0.6504	0.73715	0.30816	0.94281	0.24918	0.42396	0.48895	0.09102	0.20961	0.13226	0.0238	0.75253	0.18367
GO:0009066	aspartate family amino acid metabolic process	0.24069	0.93755	0.83374	0.31644	0.727	0.1397	0.7	0.15924	0.18181	0.65475	0.80034	0.1552	0.49719	0.28327	0.69418	0.29139	0.17705	0.14817	0.71103	0.37582	0.80546	0.8917	0.95834	0.98929	0.32218	0.42273	0.80925	0.55537	0.99592	0.5098
GO:0009068	aspartate family amino acid catabolic process	0.60786	0.99547	0.71903	0.10513	0.56346	0.43116	0.72924	0.83531	0.42628	0.83706	0.90836	0.3542	0.45851	0.19381	0.52217	0.67589	0.15791	0.30367	0.80258	0.484	0.81723	0.23762	0.65037	0.99572	0.0646	0.58069	0.17884	0.49999	0.74609	0.95529
GO:0009069	serine family amino acid metabolic process	0.64028	0.99479	0.95211	0.86989	0.99615	0.56172	0.14415	0.00749	0.04468	0.75459	0.51569	0.998	0.99869	0.5724	0.87114	0.41352	0.02184	0.24897	0.29464	0.16187	0.81409	0.82517	0.97977	0.97525	0.42079	0.59194	0.0792	0.05129	0.42338	0.52046
GO:0009070	serine family amino acid biosynthetic process	0.94698	0.99702	0.85541	0.86174	0.9984	0.77558	0.84672	0.14859	0.27443	0.94709	0.81269	0.9929	0.94697	0.88151	0.93343	0.15904	0.05682	0.20372	0.52911	0.26926	0.11322	0.38189	0.89031	0.63257	0.45789	0.27272	0.02174	0.30861	0.0928	0.23471
GO:0009072	aromatic amino acid family metabolic process	0.40333	0.19255	0.00658	0.01044	0.13114	0.1228	0.25475	0.17069	0.20187	0.95929	0.14044	0.2373	0.04543	0.06256	0.12569	0.47004	0.16013	0.86261	0.96818	0.81871	0.6991	0.72748	0.93889	0.91885	0.16315	0.10038	0.83932	0.98856	0.52721	0.39813
GO:0009074	aromatic amino acid family catabolic process	NA	NA	0.25888	0.35407	0.0678	NA	NA	0.15648	0.0257	NA	NA	NA	0.46078	0.507	0.59653	NA	NA	0.48371	0.94896	0.83687	NA	NA	0.91658	0.96547	NA	NA	NA	0.54807	0.27228	0.79511
GO:0009081	branched-chain amino acid metabolic process	0.78326	0.9948	0.88864	0.65938	0.97561	0.69354	0.85914	0.90212	0.65057	0.89044	0.69308	0.5974	0.74085	0.41415	0.58512	0.65996	0.05568	0.12933	0.41052	0.09804	0.80686	0.29859	0.14556	0.12815	0.21505	0.84186	0.6683	0.14779	0.79399	0.33725
GO:0009083	branched-chain amino acid catabolic process	0.49412	NA	0.7464	0.3605	0.98264	0.38264	NA	0.87513	0.58742	0.87517	0.89168	NA	0.57309	0.54844	0.6137	0.69186	NA	0.42702	0.55602	0.3923	0.28724	NA	0.53584	0.27534	0.31647	0.48156	NA	0.63466	0.92994	0.41594
GO:0009084	glutamine family amino acid biosynthetic process	0.90141	0.24011	0.36448	0.86421	0.66393	0.15183	0.20166	0.0638	0.47707	0.7774	0.43297	0.9709	0.85912	0.04076	0.9207	0.01156	0.33231	0.45051	0.47094	0.10524	0.8162	0.60202	0.82221	0.837	0.33593	0.65916	0.6965	0.07121	0.99394	0.47418
GO:0009100	glycoprotein metabolic process	0.78227	0.92229	0.99166	0.97195	0.91459	0.5313	0.41927	0.17023	0.29668	0.80333	0.09253	0.1889	0.11586	0.05645	0.06359	0.05691	0.00466	0.69065	0.32896	0.37394	0.66269	0.5603	0.61109	0.97554	0.30331	0.99385	0.92266	0.89943	0.83888	0.93195
GO:0009101	glycoprotein biosynthetic process	0.9693	0.97517	0.99384	0.87812	0.92312	0.71302	0.8865	0.15776	0.48866	0.82288	0.40717	0.1475	0.02514	0.20093	0.16237	0.0379	0.0193	0.77522	0.82728	0.25724	0.3419	0.36289	0.60355	0.91149	0.06971	0.98337	0.93177	0.84215	0.8771	0.96958
GO:0009108	coenzyme biosynthetic process	0.09587	0.32274	0.71158	0.1062	0.54197	0.27745	0.32657	0.49805	0.11142	0.6853	0.36293	0.4749	0.22833	0.03467	0.08307	0.86922	0.99846	0.81863	0.99993	0.60636	0.34275	0.17995	0.17464	0.5032	0.29191	0.72345	0.9666	0.78323	0.49872	0.98502
GO:0009109	coenzyme catabolic process	NA	NA	NA	0.17828	NA	NA	NA	NA	NA	NA	NA	NA	NA	NA	NA	NA	NA	NA	0.99951	NA	NA	NA	NA	NA	NA	NA	NA	NA	NA	NA
GO:0009110	vitamin biosynthetic process	NA	0.57504	NA	NA	NA	NA	0.88202	NA	NA	NA	NA	0.5191	NA	NA	NA	NA	0.74905	NA	NA	NA	NA	0.33798	NA	NA	NA	NA	0.61037	NA	NA	NA
GO:0009112	nucleobase metabolic process	0.74087	0.92659	0.99195	0.67721	0.98922	0.18313	0.92485	0.67729	0.53239	0.99976	0.92722	0.0719	0.45743	0.09871	0.89506	0.02968	0.37285	0.19943	0.36966	0.16882	0.12017	0.68001	0.39437	0.22774	0.21391	0.18142	0.78565	0.70424	0.99336	0.30635
GO:0009116	nucleoside metabolic process	0.29259	0.99782	0.67268	0.83999	0.01307	0.20179	0.59178	0.66013	0.16295	0.51969	0.00727	0.4074	0.99528	0.45851	0.08119	0.43092	0.07308	0.56002	0.74104	0.98501	0.92085	0.68316	0.33087	0.80307	0.60131	0.78213	0.88494	0.01614	0.59124	0.9889
GO:0009117	nucleotide metabolic process	0.05892	0.88806	0.02959	0.26829	0.53083	0.22536	0.71802	0.65033	0.54589	0.90152	0.44259	0.5332	0.87983	0.80655	0.07236	0.18225	0.88918	0.81504	0.89011	0.08982	0.01214	0.0447	0.47676	0.04239	0.13504	0.70183	0.59501	0.31721	0.25213	0.57444
GO:0009119	ribonucleoside metabolic process	0.15587	0.95281	0.92743	0.57973	0.20467	0.38157	0.22654	0.51627	0.34394	0.4581	0.08758	0.4832	0.99661	0.5798	0.26683	0.50679	0.1687	0.55307	0.58412	0.71644	0.8255	0.47859	0.29009	0.26279	0.56251	0.72505	0.90466	0.02014	0.56335	0.72371
GO:0009123	nucleoside monophosphate metabolic process	0.25461	0.84456	0.15076	0.04192	0.2435	0.05139	0.37085	0.46747	0.11193	0.78785	0.18265	0.108	0.74112	0.73165	0.59076	0.21405	0.94312	0.70691	0.85879	0.04697	0.01631	0.41405	0.3559	0.08406	0.07475	0.41228	0.61246	0.03864	0.52342	0.46705
GO:0009124	nucleoside monophosphate biosynthetic process	0.71571	0.99842	0.35005	0.21383	0.07177	0.26779	0.77144	0.95174	0.74629	0.40512	0.18385	0.4395	0.97273	0.42295	0.30484	0.41871	0.47168	0.88188	0.97332	0.86435	0.30464	0.63589	0.24752	0.10419	0.40545	0.66695	0.04516	0.03028	0.93076	0.81987
GO:0009126	purine nucleoside monophosphate metabolic process	0.35147	0.75929	0.17926	0.09485	0.41757	0.04294	0.4311	0.25805	0.10784	0.76098	0.19599	0.0706	0.69237	0.75907	0.23881	0.23919	0.94873	0.72798	0.8222	0.01385	0.02518	0.4002	0.49238	0.14293	0.0294	0.39529	0.4185	0.03024	0.45402	0.4898
GO:0009127	purine nucleoside monophosphate biosynthetic process	0.84606	0.95847	0.48268	0.29164	0.31726	0.31395	0.8654	0.81935	0.73756	0.93627	0.24532	0.412	0.97292	0.57529	0.10313	0.55704	0.55781	0.90826	0.96385	0.55701	0.37078	0.71312	0.48319	0.23266	0.18761	0.6302	0.01495	0.01974	0.9033	0.86182
GO:0009129	pyrimidine nucleoside monophosphate metabolic process	NA	NA	NA	NA	0.17197	NA	NA	NA	NA	0.1774	NA	NA	NA	NA	0.87376	NA	NA	NA	NA	0.83716	NA	NA	NA	NA	0.75389	NA	NA	NA	NA	0.14146
GO:0009130	pyrimidine nucleoside monophosphate biosynthetic process	NA	NA	NA	NA	0.17197	NA	NA	NA	NA	0.1774	NA	NA	NA	NA	0.87376	NA	NA	NA	NA	0.83716	NA	NA	NA	NA	0.75389	NA	NA	NA	NA	0.14146
GO:0009132	nucleoside diphosphate metabolic process	0.28796	0.20168	0.39795	0.19587	0.80007	0.0409	0.15471	0.67513	0.24972	0.9332	0.83811	0.9249	0.98676	0.83949	0.50899	0.73665	0.61042	0.72251	0.92163	0.25082	0.82073	0.95919	0.63177	0.86637	0.61988	0.84017	0.36833	0.8216	0.50998	0.31769
GO:0009135	purine nucleoside diphosphate metabolic process	0.44873	0.36215	0.2888	0.01572	0.75804	0.04228	0.15081	0.34265	0.21184	0.86369	0.91051	0.9585	0.98866	0.8776	0.25026	0.83194	0.63048	0.78944	0.93333	0.16631	0.84436	0.99348	0.83929	0.99142	0.66381	0.84095	0.29896	0.56398	0.46851	0.25367
GO:0009141	nucleoside triphosphate metabolic process	0.15592	0.58934	0.12112	0.1345	0.44683	0.06716	0.5411	0.38546	0.18024	0.74426	0.19599	0.0757	0.36648	0.77305	0.17093	0.23919	0.94873	0.72798	0.82979	0.01147	0.02518	0.20137	0.27932	0.32784	0.01576	0.30808	0.37427	0.09732	0.16418	0.49986
GO:0009142	nucleoside triphosphate biosynthetic process	0.79758	0.75629	0.41371	0.37838	0.38458	0.66464	0.96354	0.98751	0.97576	0.97305	0.22377	0.2821	0.57384	0.51179	0.0329	0.44155	0.62366	0.86214	0.98189	0.50591	0.06364	0.27493	0.06052	1	0.01414	0.45399	0.02933	0.07873	0.12852	0.89937
GO:0009144	purine nucleoside triphosphate metabolic process	0.13933	0.44878	0.08413	0.06573	0.39736	0.05656	0.46367	0.33764	0.15323	0.73101	0.21027	0.0867	0.39082	0.7824	0.482	0.26687	0.95151	0.74023	0.84114	0.01687	0.0233	0.28962	0.26272	0.06935	0.01668	0.25586	0.18917	0.03828	0.15709	0.51011
GO:0009145	purine nucleoside triphosphate biosynthetic process	0.47745	0.44717	0.14693	0.1448	0.20112	0.43109	0.94153	0.98817	0.8657	0.97496	0.12983	0.3039	0.59094	0.53024	0.04938	0.51643	0.64128	0.86892	0.98275	0.62559	0.09771	0.35602	0.13193	0.01514	0.03672	0.49579	0.01146	0.16174	0.25475	0.90577
GO:0009147	pyrimidine nucleoside triphosphate metabolic process	0.87154	NA	0.88005	NA	NA	0.99608	NA	0.90561	NA	NA	0.57612	NA	0.70239	NA	NA	0.40624	NA	0.53142	NA	NA	0.40506	NA	0.30307	NA	NA	0.71443	NA	0.5995	NA	NA
GO:0009150	purine ribonucleotide metabolic process	0.09521	0.5446	0.35207	0.16177	0.35619	0.12318	0.49688	0.23172	0.20236	0.82767	0.46393	0.3258	0.89188	0.86065	0.34697	0.30223	0.92311	0.79997	0.92653	0.10202	0.04006	0.23614	0.62488	0.09668	0.06616	0.44863	0.16916	0.05562	0.22676	0.41868
GO:0009152	purine ribonucleotide biosynthetic process	0.55987	0.60263	0.45895	0.16458	0.16459	0.91471	0.99401	0.82118	0.73051	0.94612	0.85778	0.84	0.99414	0.67544	0.07383	0.63198	0.73412	0.96339	0.97712	0.99985	0.2277	0.18281	0.5695	0.04367	0.28108	0.89886	0.00133	0.00759	0.78619	0.74698
GO:0009156	ribonucleoside monophosphate biosynthetic process	0.75575	0.97647	0.24769	0.11141	0.09357	0.28179	0.78691	0.84485	0.70085	0.52176	0.21373	0.4615	0.97366	0.45056	0.35935	0.45046	0.48507	0.8856	0.97418	0.86873	0.34949	0.65544	0.41496	0.14312	0.3599	0.67749	0.02384	0.01424	0.88367	0.82575
GO:0009161	ribonucleoside monophosphate metabolic process	0.28629	0.75983	0.11317	0.03175	0.26426	0.05498	0.38043	0.37672	0.08048	0.78418	0.20202	0.1151	0.75121	0.74054	0.50462	0.22011	0.94406	0.70989	0.86196	0.0524	0.0182	0.45453	0.40389	0.10163	0.06217	0.41814	0.45791	0.02659	0.52792	0.47024
GO:0009163	nucleoside biosynthetic process	0.69765	0.59612	0.82548	0.13494	0.35117	0.99451	0.81313	0.85498	0.84242	0.86886	0.60342	0.4892	0.70212	0.75052	0.32847	0.10663	0.7086	0.4581	0.64677	0.6548	0.33658	0.36453	0.0377	0.08444	0.36139	0.68177	0.64908	0.05277	0.1873	0.5568
GO:0009164	nucleoside catabolic process	0.19748	NA	0.81078	NA	NA	0.16071	NA	0.66918	NA	NA	0.08092	NA	0.64966	NA	NA	0.48942	NA	0.25259	NA	NA	0.79284	NA	0.47765	NA	NA	0.47858	NA	0.1964	NA	NA
GO:0009165	nucleotide biosynthetic process	0.8422	0.85687	0.54323	0.23718	0.0304	0.98605	0.99107	0.99646	0.9321	0.55059	0.84093	0.6833	0.99088	0.60293	0.10899	0.50896	0.31194	0.96027	0.96934	0.99979	0.04318	0.05806	0.82472	0.0175	0.26304	0.81891	0.8085	0.58598	0.51932	0.75064
GO:0009166	nucleotide catabolic process	NA	NA	NA	NA	0.99698	NA	NA	NA	NA	NA	NA	NA	NA	NA	NA	NA	NA	NA	NA	0.22589	NA	NA	NA	NA	NA	NA	NA	NA	NA	NA
GO:0009167	purine ribonucleoside monophosphate metabolic process	0.35147	0.75929	0.17926	0.09485	0.41757	0.04294	0.4311	0.25805	0.10784	0.76098	0.19599	0.0706	0.69237	0.75907	0.23881	0.23919	0.94873	0.72798	0.8222	0.01385	0.02518	0.4002	0.49238	0.14293	0.0294	0.39529	0.4185	0.03024	0.45402	0.4898
GO:0009168	purine ribonucleoside monophosphate biosynthetic process	0.84606	0.95847	0.48268	0.29164	0.31726	0.31395	0.8654	0.81935	0.73756	0.93627	0.24532	0.412	0.97292	0.57529	0.10313	0.55704	0.55781	0.90826	0.96385	0.55701	0.37078	0.71312	0.48319	0.23266	0.18761	0.6302	0.01495	0.01974	0.9033	0.86182
GO:0009179	purine ribonucleoside diphosphate metabolic process	0.44873	0.36215	0.2888	0.01572	0.75804	0.04228	0.15081	0.34265	0.21184	0.86369	0.91051	0.9585	0.98866	0.8776	0.25026	0.83194	0.63048	0.78944	0.93333	0.16631	0.84436	0.99348	0.83929	0.99142	0.66381	0.84095	0.29896	0.56398	0.46851	0.25367
GO:0009185	ribonucleoside diphosphate metabolic process	0.44873	0.36215	0.2888	0.01572	0.75804	0.04228	0.15081	0.34265	0.21184	0.86369	0.91051	0.9585	0.98866	0.8776	0.25026	0.83194	0.63048	0.78944	0.93333	0.16631	0.84436	0.99348	0.83929	0.99142	0.66381	0.84095	0.29896	0.56398	0.46851	0.25367
GO:0009187	cyclic nucleotide metabolic process	0.06522	0.20183	0.32263	0.43313	0.13456	0.55337	0.70916	0.20907	0.28198	0.42113	0.99703	0.9765	0.99785	0.98988	0.81403	0.95359	0.96713	0.36116	0.17383	0.76165	0.22005	0.52142	0.77257	0.36849	0.57061	0.60679	0.17476	0.59889	0.01294	0.43004
GO:0009190	cyclic nucleotide biosynthetic process	0.0851	0.16468	0.39388	0.23658	0.0623	0.9509	0.84561	0.35269	0.72034	0.54528	0.99796	0.9873	0.99862	0.94888	0.7123	0.84962	0.69422	0.31907	0.63482	0.95845	0.09449	0.21295	0.72773	0.13144	0.6302	0.67952	0.02386	0.10082	0.12444	0.44997
GO:0009199	ribonucleoside triphosphate metabolic process	0.21442	0.55349	0.12674	0.09234	0.5141	0.08176	0.56503	0.42703	0.20517	0.7355	0.26284	0.081	0.38256	0.77772	0.24115	0.2597	0.95059	0.73716	0.83736	0.01485	0.02089	0.25752	0.22448	0.27683	0.01203	0.24659	0.54189	0.03532	0.13101	0.50667
GO:0009201	ribonucleoside triphosphate biosynthetic process	0.89763	0.75629	0.41371	0.37838	0.38458	0.69602	0.96354	0.98751	0.97576	0.97305	0.26599	0.2821	0.57384	0.51179	0.0329	0.47773	0.62366	0.86214	0.98189	0.50591	0.07889	0.27493	0.06052	0.00951	0.01414	0.47443	0.02933	0.07873	0.12852	0.89937
GO:0009205	purine ribonucleoside triphosphate metabolic process	0.13933	0.44878	0.08413	0.06573	0.39736	0.05656	0.46367	0.33764	0.15323	0.73101	0.21027	0.0867	0.39082	0.7824	0.482	0.26687	0.95151	0.74023	0.84114	0.01687	0.0233	0.28962	0.26272	0.06935	0.01668	0.25586	0.18917	0.03828	0.15709	0.51011
GO:0009206	purine ribonucleoside triphosphate biosynthetic process	0.47745	0.44717	0.14693	0.1448	0.20112	0.43109	0.94153	0.98817	0.8657	0.97496	0.12983	0.3039	0.59094	0.53024	0.04938	0.51643	0.64128	0.86892	0.98275	0.62559	0.09771	0.35602	0.13193	0.01514	0.03672	0.49579	0.01146	0.16174	0.25475	0.90577
GO:0009218	pyrimidine ribonucleotide metabolic process	0.89905	0.24763	0.72717	0.04413	0.55866	0.91329	0.82822	0.99539	0.98959	0.83147	0.1925	0.4553	0.75963	0.68599	0.82778	0.40624	0.7145	0.26184	0.68836	0.85651	0.18481	0.28025	0.04189	0.15187	0.24758	0.71443	0.74954	0.51926	0.37937	0.16866
GO:0009220	pyrimidine ribonucleotide biosynthetic process	0.89905	0.24763	0.72717	0.04413	0.55866	0.91329	0.82822	0.99539	0.98959	0.83147	0.1925	0.4553	0.75963	0.68599	0.82778	0.40624	0.7145	0.26184	0.68836	0.85651	0.18481	0.28025	0.04189	0.15187	0.24758	0.71443	0.74954	0.51926	0.37937	0.16866
GO:0009225	nucleotide-sugar metabolic process	0.67112	0.72395	0.95224	0.93917	0.94571	0.77733	0.57883	0.25972	0.14624	0.84194	0.05252	0.0416	0.64096	0.01111	0.04893	0.20476	0.86843	0.30574	0.04852	0.07136	0.67804	0.99239	0.73204	0.94326	0.08364	0.78552	0.97277	0.211	0.99948	0.8966
GO:0009226	nucleotide-sugar biosynthetic process	0.91888	0.99376	0.91144	NA	0.93631	0.77766	0.57965	0.50624	NA	0.79906	0.13626	0.2791	0.37087	NA	NA	0.02813	0.00235	0.33	NA	0.03473	0.1286	0.14358	0.18639	NA	0.14389	0.76088	0.98387	0.93551	NA	NA
GO:0009247	glycolipid biosynthetic process	0.93897	0.1994	0.08718	0.58792	0.61313	0.41132	0.76525	0.78617	0.5369	0.49849	0.18847	0.5053	0.23648	0.82405	0.3342	0.36676	0.31958	0.63236	0.79694	0.37098	0.69031	0.5423	0.47505	0.35224	0.34967	0.95243	0.83616	0.5564	0.21416	0.94481
GO:0009250	glucan biosynthetic process	0.35764	0.69401	0.96249	0.19942	0.90915	0.1841	0.74072	0.83193	0.86842	0.74548	0.25461	0.8063	0.78399	0.57235	0.93735	0.15039	0.196	0.04782	0.32144	0.03848	0.60348	0.11753	0.03263	0.02267	0.51155	0.45395	0.06095	0.0383	0.40403	0.38222
GO:0009251	glucan catabolic process	0.30529	0.8277	0.97499	0.53289	0.93558	0.30651	0.29378	0.69447	0.79918	0.83888	0.75493	0.9756	0.87498	0.11064	0.99154	0.57719	0.23387	0.10822	0.54367	0.34058	0.93752	0.91383	0.6124	0.053	0.30504	0.29613	0.14754	0.16659	0.48032	0.10431
GO:0009253	peptidoglycan catabolic process	0.98586	0.34962	0.03432	0.55101	0.2439	0.05747	0.64438	0.03874	0.16106	0.12997	0.97605	0.6049	0.84876	0.517	0.8938	0.3812	0.82706	0.90491	0.79287	0.62494	0.9473	0.48793	0.77724	0.99176	0.84017	0.30439	0.91389	0.0899	0.20121	0.16544
GO:0009256	10-formyltetrahydrofolate metabolic process	NA	0.98531	0.74684	0.85296	0.99734	NA	0.09457	0.0497	0.20294	0.44155	NA	0.2173	0.69826	0.41074	0.49043	NA	0.28078	0.21672	0.7146	0.00425	NA	0.77278	0.65424	0.39353	0.32473	NA	0.58607	0.68468	0.05493	0.69156
GO:0009259	ribonucleotide metabolic process	0.09723	0.60339	0.48409	0.07133	0.35926	0.20076	0.55564	0.43578	0.20858	0.85569	0.56909	0.3498	0.86001	0.83049	0.58271	0.28086	0.91926	0.7899	0.92396	0.17222	0.02996	0.30504	0.47895	0.06242	0.08081	0.51915	0.69639	0.04031	0.20866	0.40177
GO:0009260	ribonucleotide biosynthetic process	0.6965	0.67817	0.58006	0.12549	0.11754	0.97891	0.96477	0.97116	0.86471	0.83821	0.93508	0.7578	0.98836	0.59488	0.20227	0.61142	0.56267	0.94837	0.97452	0.99983	0.22078	0.33462	0.27056	0.01861	0.26965	0.88925	0.79205	0.54533	0.52194	0.71542
GO:0009266	response to temperature stimulus	0.40522	0.51201	0.12025	0.89095	0.44318	0.93796	0.74919	0.39062	0.83835	0.99814	0.71758	0.779	0.48679	0.15363	0.75296	0.91128	0.18352	0.99497	0.31214	0.80174	0.49391	0.53957	0.67367	0.8342	0.0863	0.36229	0.27973	0.55016	0.86507	0.50247
GO:0009267	cellular response to starvation	0.71685	0.67891	0.93493	0.31361	0.91391	0.94874	0.47261	0.9178	0.6098	0.09051	0.34328	0.6454	0.69489	0.69505	0.89717	0.00144	1.10E-05	1.10E-05	0.0193	0.03186	0.06407	0.36784	0.00438	0.00014	0.20661	0.12174	0.15891	0.00088	0.00605	0.00467
GO:0009269	response to desiccation	0.26206	0.67857	0.50585	0.86129	NA	0.54412	0.89806	0.81027	0.42546	NA	0.04757	0.3426	0.81144	NA	NA	0.79216	0.11093	0.4853	0.11082	NA	0.67762	0.26637	0.53285	0.56782	NA	0.64001	0.76974	0.45545	NA	NA
GO:0009270	response to humidity	0.96085	0.29935	NA	0.64745	0.582	0.99948	NA	NA	NA	0.99695	0.91894	NA	NA	NA	0.63761	0.08921	0.32715	NA	0.37017	0.18435	0.00842	NA	NA	NA	0.04972	0.10399	NA	NA	NA	0.73893
GO:0009301	snRNA transcription	NA	0.67855	0.86228	NA	NA	NA	0.52164	0.49094	NA	NA	NA	0.7789	NA	NA	NA	NA	0.19867	0.16881	NA	NA	NA	0.74024	0.7288	NA	NA	NA	0.68788	NA	NA	NA
GO:0009303	rRNA transcription	0.27431	0.46918	0.26616	0.09363	0.35819	0.23303	0.63718	0.39392	0.28733	0.74089	0.37167	0.081	0.04016	0.01954	0.80313	0.58419	0.55782	0.56568	0.459	0.49804	0.40887	0.67788	0.97033	0.55909	0.29536	0.89719	0.85078	0.96311	0.75602	0.17045
GO:0009306	protein secretion	0.47906	0.85898	0.76996	0.58442	0.64125	0.64307	0.45761	0.61627	0.71415	0.81565	0.04038	0.1415	0.037	0.16401	0.38444	0.22393	0.0108	0.00047	0.00478	0.71862	0.0108	0.05493	0.0869	0.29629	0.14169	0.9446	0.95575	0.874	0.73896	0.36768
GO:0009308	amine metabolic process	0.22684	0.4169	0.04708	0.44178	0.50937	0.43426	0.04344	0.01716	0.0246	0.04976	0.66544	0.4115	0.164	0.03637	0.08469	0.41755	0.42279	0.98584	0.21954	0.83843	0.54918	0.73766	0.80975	0.823	0.71562	0.48403	0.43285	0.55373	0.88512	0.91139
GO:0009309	amine biosynthetic process	0.03082	0.33662	0.01826	NA	0.80288	0.31338	0.43537	0.40291	NA	NA	0.79784	0.998	0.42736	NA	NA	0.9998	0.33184	0.85309	NA	0.41353	0.89005	0.46921	0.80142	NA	NA	0.64876	0.03332	0.85252	NA	NA
GO:0009311	oligosaccharide metabolic process	0.90919	0.84715	0.99814	0.76906	0.96202	0.60995	0.08098	0.01142	0.11296	0.27744	0.93476	0.3229	0.1899	0.48292	0.58759	0.09537	0.57157	0.10322	0.28597	0.12338	0.97308	0.99913	0.9704	0.99972	0.64792	0.01054	0.83629	0.22981	0.22367	0.89138
GO:0009314	response to radiation	0.15363	0.59772	0.26466	0.46916	0.1801	0.97924	0.57888	0.92144	0.99401	0.68197	0.90391	0.8524	0.66159	0.9844	0.02395	0.7929	0.56717	0.96484	0.95302	0.78135	0.33675	0.74928	0.46002	0.10159	0.02758	0.92744	0.84642	0.49415	0.45637	0.9004
GO:0009395	phospholipid catabolic process	0.8173	NA	NA	0.2567	NA	0.48478	NA	NA	NA	NA	NA	NA	NA	NA	NA	0.22108	NA	NA	0.13166	NA	0.87546	NA	NA	NA	NA	NA	NA	NA	NA	NA
GO:0009404	toxin metabolic process	0.03379	0.34556	0.71827	0.73929	0.96883	1	1	1	1	0.52876	0.24425	0.0478	0.12976	1	0.13037	0.92416	0.50279	0.67468	1	0.39737	0.983	0.96251	0.73414	0.85187	0.65436	0.93258	0.99819	0.84904	0.99981	0.91292
GO:0009407	toxin catabolic process	0.39572	0.2335	NA	NA	NA	1	0.23585	NA	NA	NA	1	0.1593	NA	NA	NA	0.75202	0.55323	NA	NA	NA	0.96262	0.92457	NA	NA	NA	0.96349	0.99959	NA	NA	NA
GO:0009408	response to heat	0.80495	0.21143	0.47852	0.76911	0.07289	0.48731	0.89106	0.67775	0.93866	0.66497	0.52622	0.342	0.20511	0.78004	0.85024	0.40874	0.05203	0.52663	0.00083	0.27311	0.21721	0.04868	0.52472	0.07425	0.53122	0.38625	0.7774	0.38995	0.65719	0.27464
GO:0009409	response to cold	0.09391	0.15355	0.04491	0.17108	0.55374	0.0071	0.23056	0.0401	0.15468	0.94365	0.1611	0.0092	0.05948	0.0267	0.9428	0.87315	0.93963	0.88082	0.99776	0.16167	0.99582	0.98506	0.95392	0.97808	0.30545	0.94047	0.95127	0.33114	0.99392	0.15301
GO:0009410	response to xenobiotic stimulus	0.01587	0.155	0.51861	0.45064	0.76966	0.05128	1	0.39232	0.32127	0.67614	0.10774	1	0.21157	0.41675	0.0533	0.90529	0.88478	0.74633	0.44459	0.37153	0.97177	0.99997	0.85359	0.90671	0.71828	0.83311	1	0.81852	0.98025	0.95056
GO:0009411	response to UV	0.27024	0.20837	0.04735	0.05915	0.0239	0.69406	0.95594	0.51524	0.29667	0.15203	0.0812	0.8351	0.47902	0.86847	0.03371	0.78271	0.84285	0.96406	0.99628	0.97953	0.53833	0.42757	0.69214	0.69476	0.74448	0.74528	0.65234	0.40532	0.31556	0.99997
GO:0009414	response to water deprivation	0.16637	0.62787	0.44131	0.83592	NA	0.30762	0.89806	0.67363	0.7385	NA	0.16151	0.5381	0.82457	0.91268	NA	0.92367	0.33424	0.88233	0.33399	NA	0.81495	0.26637	0.88548	0.41349	NA	0.59406	0.63255	0.36807	0.32345	NA
GO:0009415	response to water	0.84436	0.42565	0.46759	0.6778	0.5684	0.94713	0.86529	0.55952	0.90648	0.99543	0.49839	0.9129	0.89057	0.84822	0.39792	0.30359	0.16292	0.63884	0.18294	0.23472	0.81323	0.12235	0.27568	0.2073	0.02846	0.22923	0.50284	0.17441	0.47751	0.73933
GO:0009416	response to light stimulus	0.1129	0.74136	0.34491	0.57382	0.36031	0.98091	0.84375	0.87119	0.99691	0.86976	0.49	0.84	0.56289	0.95628	0.01023	0.71404	0.69178	0.99131	0.96435	0.56775	0.20932	0.69837	0.33707	0.07357	0.03464	0.93681	0.71591	0.40741	0.61865	0.95592
GO:0009448	gamma-aminobutyric acid metabolic process	0.72108	0.90536	0.90974	0.62945	0.99575	0.21218	0.47507	0.34239	0.67236	0.89417	0.79633	0.0093	0.83056	0.26222	0.82677	0.21378	0.08932	0.40005	0.63498	0.06074	0.69716	0.65776	0.52258	0.39353	0.6998	0.74471	0.9976	0.67864	0.19218	0.32038
GO:0009450	gamma-aminobutyric acid catabolic process	0.72108	NA	0.66513	NA	0.99734	0.21218	NA	0.39179	NA	0.93311	0.79633	NA	0.4139	NA	0.66413	0.21378	NA	0.6945	NA	0.05364	0.69716	NA	0.65424	NA	0.32473	0.74471	NA	0.93716	NA	0.44368
GO:0009451	RNA modification	0.96304	0.88155	0.99355	0.5739	0.80188	0.94043	0.72071	0.9864	0.76123	0.14078	0.34826	0.134	0.88892	0.70826	0.12267	0.01884	0.16643	0.1455	0.10508	0.13573	0.06822	0.03146	0.02843	0.01982	0.53761	0.40118	0.96964	0.10346	0.26724	0.16397
GO:0009452	7-methylguanosine RNA capping	0.34975	0.73537	0.63169	0.90654	NA	0.77588	0.82597	0.27504	0.64961	NA	0.1677	0.9778	0.60144	0.91704	NA	0.10134	0.22127	0.33019	0.64191	NA	0.59352	0.5223	0.49095	0.40182	NA	0.639	0.07478	0.48669	0.22032	NA
GO:0009453	energy taxis	0.17264	0.66004	0.52529	0.70712	0.39984	0.93706	0.81282	0.99981	0.82896	0.94869	0.85809	0.9964	0.74965	0.86005	0.10501	0.45309	0.52697	0.94866	0.57652	0.51858	0.08769	0.25204	0.39508	0.01439	0.1136	0.62339	0.18397	0.46514	0.41982	0.97219
GO:0009566	fertilization	0.83887	0.96567	0.90479	0.9452	0.88321	0.88642	0.97893	0.80771	0.73343	0.99993	0.94048	0.9989	0.73888	0.99492	0.99684	0.74218	0.62342	0.82322	0.67924	0.75962	0.24994	0.06971	0.04822	0.18618	0.33636	0.09013	0.07903	0.04691	0.32076	0.05013
GO:0009581	detection of external stimulus	0.08972	0.6639	0.50604	0.65531	0.56986	0.44995	0.74062	0.89588	0.37955	0.93573	0.96364	0.8747	0.22977	0.4758	0.09245	0.80796	0.53809	0.99981	0.66992	0.81024	0.16978	0.68436	0.39465	0.62575	0.04005	0.74435	0.27326	0.65602	0.72604	0.80098
GO:0009582	detection of abiotic stimulus	0.08972	0.6639	0.50604	0.65531	0.56986	0.44995	0.74062	0.89588	0.37955	0.93573	0.96364	0.8747	0.22977	0.4758	0.09245	0.80796	0.53809	0.99981	0.66992	0.81024	0.16978	0.68436	0.39465	0.62575	0.04005	0.74435	0.27326	0.65602	0.72604	0.80098
GO:0009583	detection of light stimulus	0.03294	0.65297	0.13329	0.43678	0.19951	0.52667	0.72212	0.98895	0.67984	0.64212	0.86391	0.7754	0.58518	0.73608	0.04343	0.75245	0.90606	0.99575	0.94473	0.7935	0.41054	0.53861	0.30701	0.32492	0.02695	0.86034	0.59399	0.66601	0.73135	0.94625
GO:0009584	detection of visible light	0.06454	0.60022	0.17367	0.23168	0.64891	0.3101	0.59176	0.89045	0.2519	0.74203	0.95834	0.5504	0.78182	0.8348	0.04422	0.91638	0.95023	0.99354	0.86408	0.69561	0.50905	0.29156	0.53188	0.21781	0.19439	0.76915	0.22339	0.50353	0.22131	0.81325
GO:0009589	detection of UV	0.91908	0.36164	0.02341	0.02136	0.03505	NA	0.99907	0.73508	0.0179	0.25851	NA	NA	0.69066	NA	0.15431	0.63908	0.73274	0.78389	0.96572	0.76034	NA	0.13644	0.68792	0.74433	0.73659	NA	NA	0.48061	NA	0.76361
GO:0009593	detection of chemical stimulus	0.74392	0.06478	0.73511	0.99904	0.74547	0.29287	0.65085	0.24919	0.63807	0.13109	0.99947	0.6768	0.94705	0.98627	0.57866	0.34964	0.86559	0.36426	0.26014	0.44259	0.7681	0.52542	0.41897	0.18439	0.62368	0.02963	0.14593	0.06648	0.95902	0.54656
GO:0009595	detection of biotic stimulus	0.93351	0.03356	0.64727	0.99944	0.73958	0.42011	0.25989	0.12341	0.65519	0.03882	0.99981	0.6049	0.92048	0.9309	0.76547	0.24031	0.87552	0.63247	0.46084	0.33603	0.75479	0.90376	0.83645	0.16902	0.82318	0.02996	0.38262	0.54697	0.98723	0.2496
GO:0009605	response to external stimulus	0.89453	0.92748	0.98616	0.67713	0.63457	0.99597	0.64184	0.81119	0.76411	0.95972	0.99458	0.91	0.94363	0.8799	0.96311	0.51286	0.75958	0.87814	0.61499	0.7214	0.615	0.21425	0.46137	0.66504	0.15972	0.26464	0.01901	0.91419	0.64438	0.2027
GO:0009607	response to biotic stimulus	0.63794	0.33092	0.32229	0.68094	0.71023	0.82742	0.05187	0.29324	0.29421	0.39649	0.9584	0.813	0.91222	0.42973	0.99498	0.66053	0.85792	0.83747	0.6074	0.67226	0.74379	0.98369	0.9031	0.92866	0.63916	1	0.19797	0.9158	0.56108	0.1399
GO:0009608	response to symbiont	0.10746	0.39931	0.55701	0.73264	0.61048	0.74236	0.02103	0.19816	0.08154	0.52353	0.92541	0.5365	0.99885	0.97807	0.67525	0.87513	0.65784	0.77886	0.44944	0.26624	0.64811	0.91242	0.52328	0.79331	0.76406	0.02461	0.54204	0.1508	0.17237	0.14455
GO:0009609	response to symbiotic bacterium	NA	NA	NA	0.9262	NA	NA	NA	NA	0.16712	NA	NA	NA	NA	0.98711	NA	NA	NA	NA	0.14728	NA	NA	NA	NA	0.54	NA	NA	NA	NA	0.28304	NA
GO:0009611	response to wounding	0.81863	0.71952	0.17791	0.8634	0.24723	0.32853	0.50555	0.21753	0.51567	0.47915	0.94981	0.7549	0.71705	0.97576	0.65113	0.06267	0.10829	0.90585	0.1738	0.80568	0.77539	0.86656	0.79501	0.95549	0.2739	0.03426	0.67561	0.07971	0.40073	0.79804
GO:0009612	response to mechanical stimulus	0.94258	0.05788	0.13509	0.28915	0.81752	0.99605	0.96353	0.5044	0.99774	0.67936	0.99824	0.6631	0.90916	0.99822	0.92825	0.07622	0.85292	0.884	0.27674	0.31639	0.04435	0.55302	0.24706	0.21371	0.08753	0.01046	0.02115	0.04733	0.09897	0.16714
GO:0009615	response to virus	0.05534	0.4614	0.993	0.70097	0.98152	0.28706	0.14223	0.27196	0.53534	0.42184	0.88523	0.4637	0.99893	0.55672	0.97797	0.62983	0.32344	0.12448	0.99605	0.02791	0.19699	0.16445	0.1005	0.1174	0.13189	0.15674	0.47679	0.93277	0.1489	0.21377
GO:0009617	response to bacterium	0.27398	0.60205	0.02836	0.40806	0.41922	0.17009	0.01353	0.08291	0.04943	0.45936	0.77433	0.4197	0.3608	0.12829	0.71972	0.46299	0.64218	0.76405	0.11718	0.78653	0.8866	0.99822	0.95688	0.8447	0.70078	0.01681	0.64576	0.9296	0.5816	0.56542
GO:0009620	response to fungus	0.87894	0.14171	0.02832	0.04192	0.0836	0.14758	0.24437	0.45601	0.35611	0.26162	0.89464	0.8928	0.88634	0.54396	0.45093	0.03302	0.8366	0.93649	0.92397	0.78448	0.56222	0.20069	0.55924	0.66618	0.5429	0.09215	0.81011	0.03903	0.31892	0.42642
GO:0009628	response to abiotic stimulus	0.63442	0.34187	0.27781	0.96408	0.51459	0.97297	0.7076	0.63478	0.97478	0.78915	0.96793	0.9503	0.70818	0.49462	0.44356	0.85382	0.3752	0.95289	0.16543	0.37422	0.15418	0.88313	0.54189	0.41657	0.02456	0.43267	0.22372	0.12766	0.10854	0.71029
GO:0009629	response to gravity	0.44268	0.39396	0.76727	0.70195	0.08062	0.93753	0.72144	0.79444	0.94613	0.37017	0.92056	0.993	0.85021	0.96288	0.79985	0.82835	0.67029	0.62041	0.61551	0.32274	0.05901	0.11852	0.74156	0.01843	0.65213	0.10705	0.12086	0.44621	0.08901	0.62904
GO:0009631	cold acclimation	0.1295	0.54852	0.1423	0.41545	0.56972	0.02409	0.25133	0.04432	0.39413	0.80402	0.26521	0.0204	0.22484	0.04637	0.92835	0.82962	0.82603	0.90743	0.86153	0.15056	0.986	0.84183	0.88775	0.88721	0.16977	0.93228	0.96409	0.45354	0.95892	0.13515
GO:0009636	response to toxic substance	0.20107	0.38455	0.05126	0.21201	0.5026	0.5641	0.05533	0.27822	0.00992	0.16772	0.07734	0.0267	0.28668	0.0214	0.0617	0.83713	0.83743	0.79887	0.58753	0.48948	0.95396	0.98225	0.7703	0.86533	0.61186	0.99743	1	0.99335	0.99951	0.98725
GO:0009639	response to red or far red light	0.59343	0.10824	0.10502	NA	0.09295	0.58145	0.91798	0.83221	NA	0.20794	0.69058	NA	0.87077	NA	0.99975	0.14705	0.9495	0.53845	NA	0.97835	0.27311	0.21426	0.52057	NA	0.5791	0.57466	NA	0.13728	NA	0.26926
GO:0009642	response to light intensity	0.00155	0.06035	0.00543	0.0337	0.29826	0.003	0.18803	0.23382	0.00901	0.56125	0.88977	0.9995	0.83903	0.98044	0.18111	0.97065	0.99727	0.99804	0.99245	0.76094	0.94913	0.24657	0.80384	0.35195	0.23649	0.00838	0.0037	0.04515	0.06522	0.47005
GO:0009648	photoperiodism	0.03849	0.02849	0.13445	0.38354	0.05357	0.36121	0.49933	0.5966	0.16136	0.15127	0.28522	0.9299	0.86572	0.59989	0.58165	0.81335	0.97589	0.99864	0.74503	0.99995	0.67797	0.71637	0.81129	0.96954	0.61606	0.91353	0.25803	0.35057	0.89931	0.43528
GO:0009649	entrainment of circadian clock	0.0057	0.00721	0.47108	0.50867	0.0131	0.27499	0.4917	0.34216	0.2306	0.24494	0.646	0.9634	0.98411	0.81745	0.4331	0.92497	0.96674	0.73173	0.68673	0.99999	0.73879	0.80234	0.84813	0.97368	0.84847	0.58857	0.23442	0.06335	0.95924	0.29073
GO:0009650	UV protection	0.68398	0.1965	0.29387	NA	0.52977	NA	0.05012	0.33122	NA	0.44097	0.43509	0.6386	0.07459	NA	0.0438	0.91125	0.91896	0.99809	NA	0.5957	NA	0.75217	0.91927	NA	0.89399	0.41525	0.81946	0.75952	NA	0.99124
GO:0009651	response to salt stress	0.92203	0.88591	0.87242	0.5596	0.51152	0.82752	0.67208	0.66351	0.91058	0.65088	0.98646	0.8547	0.90842	0.56133	0.89698	0.03384	0.17876	0.49604	0.54181	0.88794	0.04644	0.48676	0.30121	0.01945	0.32674	0.02287	0.35751	0.09269	0.54975	0.12908
GO:0009653	anatomical structure morphogenesis	0.97917	0.82421	0.89111	0.95996	0.05095	0.83333	0.82077	0.7527	0.98661	0.91736	0.97583	0.9869	0.99973	0.99718	0.97633	0.85708	0.54359	0.72924	0.51319	0.96944	0.54589	0.74741	0.0765	0.46658	0.25329	0.51224	0.03029	0.2457	0.04755	0.68434
GO:0009712	catechol-containing compound metabolic process	0.08355	0.04768	0.24474	0.08862	0.89828	0.08392	0.23944	0.1839	0.05684	0.15249	0.1636	1	0.20078	0.03101	0.03637	0.98635	0.77349	0.36728	0.9485	0.34318	0.9475	0.9903	0.97578	0.99847	0.71897	0.99967	0.92413	0.25166	0.98087	0.61568
GO:0009713	catechol-containing compound biosynthetic process	NA	NA	0.2024	NA	0.39853	NA	NA	NA	NA	NA	NA	NA	0.01811	NA	0.01723	NA	NA	0.64074	NA	0.94858	NA	NA	NA	NA	NA	NA	NA	0.99834	NA	1
GO:0009719	response to endogenous stimulus	0.83759	0.34154	0.51237	0.95907	0.99464	0.41992	0.03778	0.52732	0.69685	0.83638	0.79821	0.5687	0.81116	0.22675	0.91737	0.39568	0.118	0.92728	0.75548	0.07204	0.75437	0.89185	0.88406	0.57885	0.29188	0.07428	0.70761	0.59053	0.29367	0.37094
GO:0009725	response to hormone	0.76902	0.82841	0.7567	0.89416	0.48968	0.72082	0.13529	0.37366	0.59412	0.84523	0.96601	0.4311	0.56727	0.73974	0.93075	0.06251	0.08835	0.79513	0.36477	0.35528	0.26004	0.33475	0.49909	0.62575	0.13192	0.04896	0.34274	0.04311	0.1174	0.35097
GO:0009743	response to carbohydrate	0.03507	0.21166	0.40493	0.18185	0.04782	0.2668	0.99242	0.6458	0.98395	0.66626	0.48102	0.1532	0.79309	0.08929	0.46419	0.61712	0.44296	0.43263	0.46262	0.58912	0.20013	0.15277	0.0702	0.31626	0.05343	0.43431	0.91706	0.17474	0.75042	0.9983
GO:0009744	response to sucrose	0.01353	0.10988	0.31813	0.04739	0.06452	0.24618	0.88776	0.54648	0.9848	0.69721	0.42618	0.2471	0.68299	0.11936	0.00369	0.76233	0.72114	0.34103	0.56347	0.53989	0.37636	0.2134	0.10282	0.41411	0.06898	0.43333	0.75592	0.15424	0.71166	0.99843
GO:0009755	hormone-mediated signaling pathway	0.91522	0.55992	0.60021	0.56131	0.17759	0.9196	0.71424	0.33679	0.86721	0.61533	0.97702	0.5612	0.70223	0.7429	0.86189	0.29229	0.1125	0.21049	0.39445	0.20403	0.10226	0.6929	0.57038	0.37297	0.52286	0.04108	0.37538	0.27199	0.01649	0.13276
GO:0009790	embryo development	0.60608	0.83337	0.20417	0.74316	0.10589	0.96561	0.86881	0.74995	0.95957	0.87577	0.98065	0.9982	0.81902	0.95087	0.75534	0.80029	0.33011	0.41908	0.35416	1	0.11936	0.16571	0.16178	0.81141	0.98481	0.04496	0.20268	0.26913	0.00427	0.22619
GO:0009791	post-embryonic development	0.57096	0.88743	0.23103	0.99144	0.05313	0.14056	0.71716	0.57265	0.68294	0.1917	0.9853	0.9909	0.99854	0.98846	0.73679	0.0784	0.59233	0.93209	0.39013	0.97669	0.237	0.72124	0.51661	0.65925	0.66602	0.15806	0.51334	0.01665	0.02147	0.61635
GO:0009792	embryo development ending in birth or egg hatching	0.6796	0.15997	0.07263	0.9019	0.0142	0.86537	0.78147	0.67718	0.79138	0.88797	0.9929	0.999	0.08289	0.99748	0.22975	0.73951	0.99731	0.83746	0.42061	0.97817	0.14566	0.31669	0.36295	0.58694	0.23438	0.11741	0.52532	0.08979	0.21771	0.73665
GO:0009794	"regulation of mitotic cell cycle, embryonic"	0.00991	0.09134	0.0861	0.16635	0.00026	0.06837	0.28047	0.11473	0.50976	0.09849	0.84903	0.9386	0.03775	0.2612	0.3089	0.97561	0.98618	0.98094	0.37369	0.99861	0.71571	0.99461	0.99442	0.97576	0.99868	0.13729	0.04018	0.87063	0.74186	0.19935
GO:0009798	axis specification	0.87443	0.94345	0.65415	0.89373	0.37954	0.81176	0.97984	0.79825	0.95536	0.39701	0.85726	0.0204	0.98906	0.82568	0.70692	0.15031	0.50035	0.59415	0.12311	0.98236	0.6687	0.14375	0.06062	0.16765	0.60014	0.15323	0.21366	0.14716	0.14908	0.82969
GO:0009799	specification of symmetry	0.9691	0.83671	0.65609	0.90396	0.47131	0.98502	0.96522	0.71474	0.92648	0.92846	0.91659	0.927	0.99995	0.97711	0.88402	1	0.08329	0.71596	0.15886	0.6571	0.07651	0.09807	0.04028	0.01854	0.22125	0.16908	0.0694	0.02585	1	0.09721
GO:0009826	unidimensional cell growth	0.19509	0.41504	0.63804	0.83557	0.70697	0.77208	0.80006	0.57606	0.79424	0.79183	0.80497	0.8478	0.28973	0.29964	0.14721	0.58369	0.7872	0.59175	0.39165	0.7571	0.23257	0.66381	0.43794	0.6259	0.07134	0.15316	0.56325	0.61162	0.397	0.40037
GO:0009855	determination of bilateral symmetry	0.9691	0.83671	0.65609	0.90396	0.47131	0.98502	0.96522	0.71474	0.92648	0.92846	0.91659	0.927	0.99995	0.97711	0.88402	0.00466	0.08329	0.71596	0.15886	0.6571	0.07651	0.09807	0.04028	0.01854	0.22125	0.16908	0.0694	0.02585	0.00813	0.09721
GO:0009880	embryonic pattern specification	0.86276	0.95005	0.37336	0.86961	0.22508	0.90292	0.95751	0.74183	0.80221	0.29636	0.89755	0.9837	0.9462	0.96721	0.56939	0.19301	0.36341	0.06618	0.59296	0.99352	0.44442	0.35966	0.04486	0.24898	0.68994	0.05868	0.38653	0.13696	0.01428	0.05144
GO:0009886	post-embryonic animal morphogenesis	0.84064	0.9223	0.6504	0.97732	0.07934	0.2011	0.35467	0.66866	0.64403	0.1042	0.97876	0.9869	0.99992	0.99948	0.99365	0.07687	0.33242	0.61727	0.63513	0.97563	0.50873	0.88105	0.30359	0.36113	0.79369	0.23827	0.28276	0.016	0.0854	0.09486
GO:0009887	animal organ morphogenesis	0.77257	0.9165	0.60867	0.84336	0.1648	0.51471	0.68945	0.78523	0.85957	0.38842	0.96715	0.9888	0.99987	0.98764	0.99453	0.1176	0.44734	0.37441	0.7437	0.95458	0.57846	0.77761	0.40372	0.30578	0.79745	0.2221	0.06954	0.0059	0.05475	0.21704
GO:0009888	tissue development	0.93636	0.88015	0.99289	0.98788	0.208	0.756	0.92415	0.91187	0.99686	0.89177	0.92896	0.8707	0.98927	0.889	0.97493	0.06713	0.4364	0.93167	0.95908	0.79047	0.09384	0.09981	0.47802	0.74856	0.1478	0.8073	0.83562	0.19567	0.8129	0.59204
GO:0009889	regulation of biosynthetic process	0.77207	0.08268	0.43198	0.21499	0.05814	0.94358	0.15992	0.80671	0.73345	0.74737	0.47561	0.8743	0.62873	0.64981	0.7398	0.18666	0.99998	0.46304	0.58819	0.99947	0.5378	0.51592	0.39312	0.6648	0.99957	0.33311	0.13766	1	0.19171	0.34451
GO:0009890	negative regulation of biosynthetic process	0.92449	0.31711	0.58541	0.53372	0.21377	0.82436	0.41352	0.77684	0.85161	1	0.66766	0.942	0.60039	0.79655	0.95088	0.1257	1	0.47203	0.08482	0.94855	0.197	0.35996	0.17349	0.27887	0.99493	0.08368	0.02598	0.02008	0.15643	0.0673
GO:0009891	positive regulation of biosynthetic process	0.99114	0.35605	0.98172	0.62665	0.15463	0.98346	0.58907	0.98281	0.73616	0.14199	0.86113	0.8705	0.74135	0.69648	0.94603	0.4318	0.65422	0.99976	0.83658	0.95574	0.64939	0.22524	0.11248	1	0.91667	1	0.04828	0.09336	1	1
GO:0009892	negative regulation of metabolic process	0.76458	0.33924	0.52262	0.45266	0.10557	0.92002	0.63732	0.54441	0.7123	0.67059	0.60394	0.9998	0.99427	0.85623	0.95153	0.04867	0.362	0.26877	0.0498	0.90142	0.25355	0.34099	0.30763	0.17511	0.95251	0.3369	0.58222	0.1931	0.22634	0.33163
GO:0009893	positive regulation of metabolic process	0.72131	0.35624	0.7694	0.525	0.04091	0.91875	0.6485	0.86837	0.64648	0.28384	0.54062	0.7245	0.62754	0.49405	0.82995	0.18704	0.80265	0.70299	0.4388	0.80489	0.70112	0.15404	0.91847	0.86731	0.87918	0.24573	0.65519	0.00752	0.22171	0.17631
GO:0009894	regulation of catabolic process	0.34368	0.85112	0.6992	0.52066	0.66218	0.82213	0.78266	0.71516	0.91606	0.84315	0.89468	0.3679	0.62434	0.32551	0.82518	0.5501	0.5743	0.52709	0.02593	0.73521	0.39216	0.39557	0.17485	0.03675	0.14498	0.2109	0.62354	0.0776	0.96875	0.05198
GO:0009895	negative regulation of catabolic process	0.98972	0.99485	0.66784	0.69337	0.97166	0.82069	0.79503	0.37569	0.93312	0.66785	0.9031	0.1369	0.8507	0.29768	0.51476	0.02899	0.04896	0.26731	0.04866	0.31142	0.10892	0.31642	0.3673	0.08352	0.09459	0.14135	0.54674	0.21167	0.93177	0.57997
GO:0009896	positive regulation of catabolic process	0.52669	0.62462	0.59845	0.52752	0.58985	0.66662	0.36507	0.78818	0.77774	0.57767	0.40913	0.5935	0.29886	0.51974	0.59359	0.50572	0.47601	0.01341	0.01113	0.38452	0.66353	0.20706	0.15472	0.62493	0.45174	0.206	0.03751	0.0399	0.50738	0.01382
GO:0009913	epidermal cell differentiation	0.80897	0.82973	0.6545	0.95416	0.21441	0.89977	0.85896	0.59341	0.75917	0.78636	0.96195	0.9962	0.81034	0.93796	0.8896	0.09577	0.17898	0.6322	0.95775	0.67904	0.39892	0.06705	0.04712	0.12233	0.37648	0.39472	0.02805	0.40434	0.30367	0.21781
GO:0009914	hormone transport	0.26029	0.47637	0.40512	0.19648	0.8578	0.70003	0.59942	0.51712	0.80609	0.39663	0.92769	0.0103	0.81215	0.93182	0.10309	0.70941	0.77352	0.22713	0.37388	0.95564	0.2227	0.07117	0.49096	0.56853	0.57121	0.4147	0.73948	0.95411	0.78829	0.27897
GO:0009948	anterior/posterior axis specification	0.88312	0.95789	0.66764	0.81345	0.5189	0.70373	0.96763	0.80463	0.85042	0.30588	0.83365	0.0145	0.89448	0.82121	0.76225	0.17306	0.33747	0.0995	0.09664	0.67033	0.71926	0.29627	0.09378	0.27197	0.5774	0.16307	0.31013	0.47911	0.06321	0.18438
GO:0009950	dorsal/ventral axis specification	0.97264	0.86655	0.84055	0.84546	0.42543	0.91009	0.67969	0.98185	0.77565	0.489	0.97688	0.431	0.96545	0.93618	0.84217	0.06582	0.15128	0.67455	0.01818	0.83825	0.63277	0.43549	0.02976	0.20222	0.59215	0.30495	0.27522	0.04494	0.09336	0.29026
GO:0009951	polarity specification of dorsal/ventral axis	NA	NA	NA	NA	0.80969	NA	NA	NA	NA	0.40654	NA	NA	NA	NA	0.48101	NA	NA	NA	NA	0.32355	NA	NA	NA	NA	0.65995	NA	NA	NA	NA	0.49467
GO:0009952	anterior/posterior pattern specification	0.89196	0.95749	0.62495	0.82407	0.45352	0.74445	0.96497	0.76374	0.83484	0.25869	0.98725	0.0624	0.91639	0.89467	0.76497	0.35762	0.45813	0.08477	0.0716	0.36076	0.70803	0.41706	0.20513	0.64917	0.72752	0.15863	0.21011	0.26185	0.0119	0.15034
GO:0009953	dorsal/ventral pattern formation	0.99888	0.9398	0.98168	0.90934	0.81155	0.95302	0.88641	0.97703	0.72071	0.93078	0.98502	0.9459	0.92029	0.95841	0.77988	0.11745	0.07211	0.1617	0.00032	0.12281	0.02431	0.09806	0.00016	0.17091	0.10534	0.01189	0.10319	0.01434	0.16391	0.25393
GO:0009954	proximal/distal pattern formation	0.98581	0.52482	0.84192	0.96448	0.41331	0.99996	0.98122	0.625	0.53767	0.84399	0.99907	0.9944	0.99708	0.84489	0.89755	0.1024	0.4607	0.39453	0.07823	0.88046	0.19489	0.25667	0.68062	0.05893	0.09318	0.20612	0.13613	0.07338	0.15261	0.23427
GO:0009966	regulation of signal transduction	0.15708	0.5791	0.47651	0.79457	0.01302	0.98386	0.60047	0.27463	0.80634	0.92361	0.97906	0.9815	0.99957	0.99874	0.98019	0.14396	0.95913	0.27163	0.09684	0.32373	0.61432	0.43069	0.11775	0.74268	0.42846	0.07389	0.3804	0.2215	0.03786	0.12649
GO:0009967	positive regulation of signal transduction	0.24056	0.4492	0.55415	0.61075	0.34102	0.71696	0.11636	0.76407	0.87696	0.40946	0.90435	0.264	0.98927	0.826	0.93181	0.07481	0.28516	0.50544	0.34309	0.57965	0.26288	0.72469	0.1037	0.84934	0.69164	0.13883	0.78284	0.12335	0.28959	0.02988
GO:0009968	negative regulation of signal transduction	0.60219	0.84448	0.5688	0.79087	0.04294	0.92732	0.7914	0.46235	0.94204	0.94647	0.98461	0.9958	0.88103	1	0.63841	0.73538	0.0326	0.24728	0.04251	0.41655	0.02798	0.22457	0.06965	0.55871	0.15291	0.00355	0.21497	0.38622	0.09204	0.28771
GO:0009987	cellular process	0.72133	0.51675	0.57783	0.17728	0.83621	0.61987	0.82215	0.87413	0.65156	0.92183	0.81813	0.1008	0.52899	0.77295	0.44131	0.22729	0.94285	0.56769	0.6058	0.58209	0.24552	0.40388	0.37594	0.20396	0.95282	0.39282	0.8873	0.98485	0.94123	0.43713
GO:0009991	response to extracellular stimulus	0.88772	0.75034	0.98323	0.79144	0.94056	0.8157	0.66128	0.36547	0.98457	0.3168	0.75988	0.814	0.64496	0.60005	0.99655	0.56068	0.59214	0.72674	0.57367	0.06995	0.38098	0.2028	0.76085	0.17943	0.07032	0.29518	0.38835	0.95317	0.52707	0.02031
GO:0009994	oocyte differentiation	0.89451	0.95837	0.59095	0.80054	0.34378	0.85531	0.98043	0.92749	0.90554	0.35927	0.81184	0.0413	0.88345	0.80761	0.85219	0.16662	0.4514	0.17805	0.08475	0.49813	0.85049	0.03146	0.03348	0.19102	0.23432	0.30934	0.25991	0.11452	0.03777	0.01511
GO:0009996	negative regulation of cell fate specification	0.01874	0.77462	0.87879	0.43626	0.76436	0.40113	0.22629	0.04198	0.07351	0.47582	0.9767	0.7446	0.74065	0.78191	0.58374	0.92474	0.31926	0.2777	0.61375	0.27591	0.85565	0.81372	0.77308	0.40758	0.62632	0.09728	0.35939	0.41745	0.39917	0.59804
GO:0009997	negative regulation of cardioblast cell fate specification	0.12499	0.71282	0.75771	0.69097	0.49703	0.2732	0.29485	0.0361	0.51518	0.2007	0.52693	0.9978	0.36987	0.92736	0.66898	0.91149	0.26431	0.24484	0.5157	0.60128	0.85457	0.98294	0.99991	0.43505	0.98646	0.48297	0.10062	0.44071	0.31445	0.482
GO:0010001	glial cell differentiation	0.54369	0.50879	0.12309	0.78371	0.35487	0.80523	0.41778	0.86061	0.82576	0.83206	0.97618	0.9507	0.97847	0.50993	0.88869	0.59716	0.38196	0.99017	0.16707	0.59198	0.0267	0.12053	0.07676	0.22002	0.95579	0.30061	0.5398	0.01645	0.20535	0.31362
GO:0010002	cardioblast differentiation	0.97964	0.69414	0.75946	0.44608	0.47829	0.17764	0.01595	0.03175	0.17581	0.06937	0.99933	0.9533	0.9277	0.92317	0.87342	0.47043	0.57181	0.31456	0.5846	0.28902	0.87121	0.91756	0.88052	0.35722	0.99999	0.01998	0.37558	0.46373	0.13002	0.23204
GO:0010004	gastrulation involving germ band extension	0.7456	0.69039	0.64224	0.88641	0.78217	0.55861	0.48296	0.13801	0.06187	0.51227	0.99809	0.9566	0.82707	0.97178	0.82942	0.29749	0.21906	0.51472	0.06558	0.41887	0.88399	0.81904	0.90515	0.73145	0.7639	0.00777	0.0181	0.04974	0.18248	0.61881
GO:0010025	wax biosynthetic process	0.16044	0.04831	0.00221	0.14559	0.00225	0.88147	0.72317	0.79777	1	0.97771	0.25131	0.1976	0.06928	0.07004	0.08317	0.15867	0.10063	0.15363	0.06047	0.68807	0.00565	0.00681	0.02239	9.00E-05	0.00156	0.42479	0.84883	0.87472	0.66172	0.76987
GO:0010032	meiotic chromosome condensation	0.74052	NA	NA	NA	0.02262	0.16239	NA	NA	NA	0.03809	0.49413	NA	NA	NA	0.46448	0.74404	NA	NA	NA	0.92635	0.92705	NA	NA	NA	0.99447	0.54374	NA	NA	NA	0.875
GO:0010033	response to organic substance	0.58784	0.17835	0.47311	0.96766	0.49216	0.16265	0.04838	0.12032	0.48794	0.63078	0.8947	0.6023	0.85312	0.30924	0.44209	0.37245	0.98386	0.92491	0.48706	0.51948	0.96289	0.93111	0.93322	0.65799	0.51576	0.14555	0.26588	0.76934	0.59298	0.82104
GO:0010035	response to inorganic substance	0.43709	0.2441	0.17564	0.84275	0.3368	0.34121	0.18984	0.13178	0.24542	0.54022	0.85012	0.0367	0.30719	0.24295	0.15269	0.82684	0.59339	0.80946	0.24239	0.71884	0.98997	0.87905	0.63706	0.47418	0.16642	0.70986	0.94035	0.99033	0.99998	0.97879
GO:0010037	response to carbon dioxide	NA	NA	NA	0.99081	NA	NA	NA	NA	NA	NA	NA	NA	NA	NA	NA	NA	NA	NA	0.18472	NA	NA	NA	NA	NA	NA	NA	NA	NA	NA	NA
GO:0010038	response to metal ion	0.6105	0.43141	0.69383	0.84721	0.25492	0.34403	0.0978	0.13996	0.13512	0.3434	0.66536	0.0626	0.45839	0.20753	0.25489	0.70781	0.36992	0.40777	0.1981	0.58631	0.99011	0.97105	0.57599	0.79497	0.32753	0.87122	0.96853	0.93465	0.9541	0.98667
GO:0010039	response to iron ion	0.55185	NA	0.24219	0.37434	0.10488	0.0959	NA	0.0694	0.04157	0.47564	0.24869	NA	0.57283	0.6249	0.4347	0.827	NA	0.97337	0.72965	0.86506	0.9901	NA	0.98373	0.97768	0.89267	0.79146	NA	0.71037	0.692	0.78959
GO:0010043	response to zinc ion	0.78966	0.47611	0.99832	0.5305	0.22186	0.39918	0.59711	0.82142	0.62763	0.07015	0.30114	0.634	0.54316	0.83571	0.11504	0.38429	0.65044	0.04237	0.0278	0.18774	0.91311	0.84377	0.22167	0.60907	0.51688	0.65337	0.63938	0.99413	0.21587	0.43448
GO:0010092	specification of animal organ identity	NA	NA	0.64264	0.15825	NA	NA	NA	0.39269	0.6731	NA	NA	NA	0.99903	0.98677	NA	NA	NA	0.25348	0.81768	NA	NA	NA	0.99993	0.84512	NA	NA	NA	0.18277	0.10278	NA
GO:0010114	response to red light	0.59343	0.10824	0.10502	NA	0.09295	0.58145	0.91798	0.83221	NA	0.20794	0.69058	NA	0.87077	NA	0.99975	0.14705	0.9495	0.53845	NA	0.97835	0.27311	0.21426	0.52057	NA	0.5791	0.57466	NA	0.13728	NA	0.26926
GO:0010160	formation of animal organ boundary	0.73738	0.14589	0.5531	0.61168	0.32786	0.83565	0.47572	0.84881	0.28435	0.78518	0.94527	0.3473	0.0711	0.48985	0.88413	0.50038	0.99077	0.52235	0.34412	0.70256	0.4518	0.70767	0.44157	0.40925	0.60367	0.33098	0.90138	0.72792	0.66046	0.2547
GO:0010165	response to X-ray	0.4855	0.04872	NA	0.80575	0.13291	0.10658	0.09385	NA	0.68769	0.12388	0.41582	0.0568	NA	0.39245	0.85084	0.90281	0.99556	NA	0.38871	0.79858	0.9959	0.9892	NA	0.4013	0.99633	0.3448	0.92907	NA	0.40613	0.41603
GO:0010166	wax metabolic process	0.16044	0.04831	1	0.14559	1	0.88147	0.72317	0.79777	1	0.97771	0.25131	0.1976	0.06928	0.07004	0.08317	0.15867	0.10063	0.15363	0.06047	0.68807	1	1	0.02239	1	1	0.42479	0.84883	0.87472	0.66172	0.76987
GO:0010171	body morphogenesis	0.2341	0.06446	0.34627	NA	0.54431	0.15566	NA	NA	NA	0.10042	0.99971	0.9912	NA	NA	0.73134	0.72183	0.58625	0.64803	NA	0.37622	0.75624	NA	NA	NA	0.99101	0.06485	0.07922	NA	NA	0.28917
GO:0010212	response to ionizing radiation	0.79091	0.46107	0.43229	0.78618	0.22966	0.66873	0.50498	0.67854	0.85551	0.27572	0.99612	0.6915	0.13976	0.95839	0.99684	0.36319	0.13379	0.20789	0.41338	0.95496	0.77199	0.39898	0.70887	0.20186	0.57946	0.00462	0.68196	0.46352	0.35026	0.44979
GO:0010225	response to UV-C	0.12952	0.75027	NA	0.75168	0.42777	0.10162	0.42159	NA	0.26364	0.23066	0.12888	0.5985	NA	0.89159	0.07923	0.97001	0.32734	NA	0.46538	0.99999	0.94327	0.70544	NA	0.73198	0.99914	0.59054	0.09145	NA	0.80476	0.85084
GO:0010243	response to organonitrogen compound	0.21862	0.26742	0.424	0.84347	0.71241	0.04389	0.01238	0.17075	0.00868	0.70615	0.38292	0.2171	0.36003	0.29127	0.84886	0.69683	0.91378	0.92479	0.70495	0.27266	0.99844	0.97791	0.77408	0.97831	0.13276	0.30107	0.75909	0.24492	0.42911	0.51939
GO:0010256	endomembrane system organization	0.50148	0.71076	0.73953	0.53647	0.21253	0.14613	0.43851	0.13971	0.27734	0.55666	0.13912	0.4952	0.38482	0.40846	0.18862	0.03573	0.03007	0.11264	0.13731	0.32113	0.003	0.09234	0.01068	0.34328	0.59414	0.49386	0.68963	0.5661	0.02073	0.42827
GO:0010257	NADH dehydrogenase complex assembly	0.0659	0.19329	0.02094	0.21804	0.51717	0.28127	0.28017	0.74425	0.63863	0.27659	0.3862	0.2218	0.5668	0.92806	0.23463	0.76874	0.88042	0.60845	0.96214	0.13587	0.11233	0.01991	0.03988	0.0936	0.57562	0.90411	0.09888	0.27234	0.03926	0.65397
GO:0010259	multicellular organism aging	0.41789	0.99946	0.56616	0.52674	0.21566	0.53978	0.32161	0.13984	0.23789	0.90131	0.74263	0.0827	0.2745	0.10088	0.09463	0.33787	0.5564	0.73891	0.13132	0.88876	0.62311	0.72334	0.99355	0.66452	0.00313	0.40541	0.48083	0.93239	0.79721	0.14391
GO:0010324	membrane invagination	0.98317	0.99974	0.81254	0.95411	0.08871	0.98313	0.99156	0.78477	0.75209	0.99988	0.90999	0.746	0.66362	0.77612	0.47993	0.04192	1	0.62673	0.0237	0.53317	0.11277	0.2572	0.59376	0.58036	0.03171	0.11513	0.1625	0.38153	0.12921	0.37252
GO:0010332	response to gamma radiation	0.91076	0.56247	0.07618	0.10085	0.70397	0.76572	0.99359	0.72491	0.93108	0.94266	0.96804	0.6758	0.0656	0.84711	0.83595	0.45321	0.13166	0.65029	0.47459	0.4041	0.36666	0.11789	0.32241	0.16639	0.01944	0.42991	0.5503	0.94689	0.65022	0.77584
GO:0010378	temperature compensation of the circadian clock	NA	0.43721	NA	0.67905	0.73096	NA	0.93497	NA	0.88841	0.76972	NA	0.7525	NA	0.85279	0.47287	NA	0.2083	NA	0.13388	0.55661	NA	0.18595	NA	0.05488	0.19491	NA	0.38305	NA	0.75801	0.62539
GO:0010389	regulation of G2/M transition of mitotic cell cycle	0.54596	0.20214	0.55897	0.13679	0.60807	0.76357	0.23228	0.97088	0.83866	0.14388	0.88512	0.5385	0.60463	0.35112	0.96937	0.36813	0.4526	0.5643	0.16785	0.3583	0.67921	0.17799	0.96972	0.044	0.71329	0.0276	0.10908	0.01293	0.29686	0.51678
GO:0010452	histone H3-K36 methylation	NA	0.61887	0.94282	0.94666	NA	NA	0.29229	0.13062	0.4709	NA	NA	0.5945	0.8111	0.25801	NA	NA	0.65666	0.28541	0.01805	NA	NA	0.47189	0.83913	0.85678	NA	NA	0.77123	0.59912	0.01154	NA
GO:0010453	regulation of cell fate commitment	0.71311	0.59451	0.93687	0.6405	0.67786	0.8608	0.26735	0.15815	0.23453	0.8559	0.77436	0.8629	0.91076	0.95792	0.34589	0.84696	0.4242	0.0353	0.65154	0.27112	0.50726	0.91673	0.70857	0.74236	0.35935	0.02588	0.10281	0.27604	0.394	0.53011
GO:0010454	negative regulation of cell fate commitment	0.09995	0.69331	0.78647	0.55145	0.71985	0.73414	0.44319	0.07365	0.12056	0.79188	0.88698	0.588	0.81223	0.91825	0.43462	0.94687	0.21335	0.21212	0.52925	0.29262	0.63391	0.81353	0.67062	0.53339	0.22202	0.08072	0.21374	0.28726	0.25537	0.61627
GO:0010458	exit from mitosis	0.25333	0.73187	0.85429	0.38244	0.15789	0.7064	0.10087	0.36324	0.85121	0.10959	0.36067	0.5405	0.58567	0.64904	0.96174	0.9138	0.22619	0.25968	0.25746	0.99857	0.34629	0.67425	0.88428	0.42652	0.99864	0.03358	0.03126	0.32507	0.37373	0.09498
GO:0010466	negative regulation of peptidase activity	0.4511	0.02535	0.01073	0.40012	1	1	1	0.03172	0.07871	1	0.86454	0.1672	0.29222	0.89509	0.91023	0.79572	0.89078	0.99933	0.69669	0.79621	0.99719	0.86314	0.88699	0.94225	0.88428	0.22638	0.85862	0.68772	0.39727	0.02188
GO:0010467	gene expression	0.37596	0.22055	0.48218	0.17552	0.24363	0.76859	0.20434	0.97511	0.29899	0.57274	0.0186	0.1651	0.16874	0.2763	0.59542	0.03675	0.05265	0.14714	0.03034	0.97866	0.67223	0.03974	0.00995	0.40349	0.63389	0.00646	0.18368	0.12909	0.00214	0.00598
GO:0010468	regulation of gene expression	0.56423	0.07552	0.46022	0.22739	0.01416	0.91418	0.09936	0.97159	0.66097	0.03801	0.27542	0.7236	0.66315	0.75892	0.83313	0.16136	0.05184	0.11504	0.45758	0.99582	0.03708	0.25982	0.72248	0.61363	0.99582	0.06879	0.59517	0.18218	0.04185	0.03507
GO:0010469	regulation of receptor activity	0.73526	0.72078	0.64112	0.84354	0.60095	0.92874	0.92094	0.39325	0.36217	1	0.99715	0.3846	0.68103	0.93184	0.09092	0.21665	0.63197	0.20141	0.07689	0.72808	0.1727	0.50263	0.62755	0.88625	0.16509	0.11183	0.21344	0.64423	0.72319	0.85844
GO:0010470	regulation of gastrulation	0.67913	0.91801	0.74662	0.66107	0.61766	0.89536	0.84099	0.99423	0.85021	0.20813	0.46693	0.5104	0.89987	0.44089	0.81984	0.7836	0.30355	0.42811	0.49809	0.85283	0.23331	0.1172	0.0308	0.17886	0.80037	0.41347	0.20367	0.0911	0.66615	0.42291
GO:0010496	intercellular transport	NA	NA	NA	NA	0.57646	NA	NA	NA	NA	NA	NA	NA	NA	NA	0.0208	NA	NA	NA	NA	0.86657	NA	NA	NA	NA	NA	NA	NA	NA	NA	0.99776
GO:0010498	proteasomal protein catabolic process	0.12139	0.06677	0.21256	0.92721	0.21743	0.14598	0.23966	0.4413	0.37671	0.06588	0.39769	0.0514	0.8932	0.5773	0.02188	0.58095	0.03785	0.13424	0.13453	0.05456	0.09681	0.36734	0.3108	0.83705	0.01184	0.19135	0.55093	0.97601	0.77955	0.15017
GO:0010506	regulation of autophagy	0.57119	0.76759	0.4687	0.72079	0.14438	0.47573	0.86826	0.87103	0.95496	0.96693	0.91729	0.5821	0.7731	0.70714	0.91192	0.53335	0.25708	0.50076	0.08435	0.98313	0.25969	0.54389	0.24234	0.02552	0.1835	0.19917	0.81532	0.34849	0.37188	0.40108
GO:0010507	negative regulation of autophagy	0.93696	0.96837	0.45447	0.72691	0.82128	0.76929	0.63446	0.39961	0.97387	0.55024	0.99328	0.1427	0.7104	0.78034	0.35862	0.08954	0.27549	0.57436	0.10399	0.80801	0.17753	0.40107	0.46566	0.04644	0.37705	0.04372	0.78248	0.54022	0.44286	0.6551
GO:0010508	positive regulation of autophagy	0.50414	0.55286	0.27651	0.97359	0.10583	0.82657	0.54775	0.29993	0.56649	0.63942	0.87013	0.2571	0.58278	0.55655	0.33483	0.37909	0.10966	0.15609	0.18053	0.35363	0.67828	0.5413	0.32707	0.43006	0.32245	0.24028	0.13738	0.53905	0.64105	0.31669
GO:0010517	regulation of phospholipase activity	0.63517	0.85995	0.41298	0.33192	0.82852	0.9892	0.86551	0.96678	0.93827	0.91978	0.16303	0.4561	0.3192	0.21038	0.90921	0.39143	0.31738	0.78936	0.66943	0.40852	0.21629	0.58959	0.20806	0.18432	0.65351	0.65267	0.26862	0.43225	0.56359	0.2241
GO:0010518	positive regulation of phospholipase activity	0.63517	0.85995	0.41298	0.33192	0.82852	0.9892	0.86551	0.96678	0.93827	0.91978	0.16303	0.4561	0.3192	0.21038	0.90921	0.39143	0.31738	0.78936	0.66943	0.40852	0.21629	0.58959	0.20806	0.18432	0.65351	0.65267	0.26862	0.43225	0.56359	0.2241
GO:0010528	regulation of transposition	0.74134	0.91003	0.65363	0.4652	0.68434	0.8452	0.80024	0.788	0.92029	0.26341	0.53967	0.4113	0.36065	0.85491	0.95517	0.14594	0.17534	0.05104	0.1296	0.60864	0.10012	0.0557	0.07917	0.29938	0.26497	0.62015	0.87629	0.25801	0.2098	0.23704
GO:0010529	negative regulation of transposition	0.81219	0.91003	0.68545	0.50399	0.68434	0.8452	0.80024	0.79854	0.92481	0.26341	0.53967	0.4113	0.39619	0.86286	0.95517	0.16549	0.17534	0.02526	0.05191	0.60864	0.10012	0.0557	0.03712	0.21921	0.26497	0.62015	0.87629	0.32746	0.11788	0.23704
GO:0010556	regulation of macromolecule biosynthetic process	0.82839	0.13603	0.48014	0.17236	0.06703	0.92495	0.17264	0.96009	0.80785	0.26187	0.30865	0.8866	0.54162	0.65891	0.79806	0.14955	0.1731	0.0574	0.4313	0.98512	0.28638	0.29697	0.10517	0.6506	0.99665	0.16844	0.29021	0.01908	0.05104	0.3301
GO:0010557	positive regulation of macromolecule biosynthetic process	0.99423	0.37726	0.99498	0.53816	0.39442	0.98491	0.45803	0.98516	0.81254	0.13581	0.69015	0.5193	0.52556	0.72626	0.95412	0.3337	0.25209	0.00216	0.00984	0.53095	0.00733	0.11879	0.039	0.00047	0.69531	0.0327	0.12666	0.13926	0.01791	0.00035
GO:0010558	negative regulation of macromolecule biosynthetic process	0.94998	0.31503	0.42406	0.44607	0.23381	0.88422	0.59371	0.83695	0.87244	0.01996	0.70035	0.9898	0.59478	0.81027	0.95672	0.05278	0.01377	0.72153	0.13591	0.90766	0.19249	0.23844	0.10623	0.24432	0.98589	0.19982	0.02037	0.03132	0.06844	0.06681
GO:0010559	regulation of glycoprotein biosynthetic process	0.78528	NA	NA	NA	0.08502	0.45235	NA	NA	NA	0.99269	0.96429	NA	NA	NA	0.27167	0.4025	NA	NA	NA	0.60758	0.53816	NA	NA	NA	0.03847	0.0214	NA	NA	NA	0.64269
GO:0010562	positive regulation of phosphorus metabolic process	0.4116	0.73539	0.37237	0.7125	0.071	0.92202	0.97192	0.26357	0.90355	0.83287	0.76886	0.4697	0.89192	0.74225	0.80826	0.20976	0.42907	0.27884	0.37989	0.51224	0.19028	0.02581	0.14233	0.03378	0.48223	0.0339	0.07254	0.09416	0.28171	0.27452
GO:0010563	negative regulation of phosphorus metabolic process	0.71767	0.6392	0.67603	0.54846	0.43161	0.92986	0.61836	0.69152	0.77002	0.79378	0.75874	0.9322	0.89426	0.88942	0.63691	0.68856	0.1603	0.18606	0.1047	0.7729	0.02222	0.0652	0.11702	0.16154	0.05261	0.02509	0.44416	0.04419	0.38083	0.07998
GO:0010564	regulation of cell cycle process	0.27074	0.11404	0.65414	0.26247	0.14508	0.79926	0.34245	0.75166	0.829	0.0867	0.97714	0.7324	0.36461	0.37034	0.86928	0.64399	0.64091	0.36798	0.18626	0.92741	0.29672	0.2229	0.64395	0.0705	0.99822	0.37578	0.07176	0.46927	0.12842	0.11179
GO:0010565	regulation of cellular ketone metabolic process	0.52394	0.46688	0.12512	0.74712	0.4787	0.74808	0.44283	0.0238	0.08528	0.0577	0.13307	0.9803	0.81823	0.32016	0.10225	0.65163	0.21827	0.47031	0.78387	0.73466	0.72393	0.93902	0.97723	0.94343	0.91688	0.71739	0.11051	0.4062	0.62136	0.90522
GO:0010566	regulation of ketone biosynthetic process	0.08221	0.61227	0.07817	0.30748	0.06122	0.24913	0.50184	0.13934	0.10243	0.06449	0.43474	0.8639	0.36747	0.17086	0.21093	0.86358	0.7463	0.68613	0.85595	0.87975	0.89784	0.43236	0.98567	0.85191	0.99539	0.65763	0.06837	0.67475	0.82837	0.89471
GO:0010578	regulation of adenylate cyclase activity involved in G-protein coupled receptor signaling pathway	0.02017	0.07961	0.19023	0.10188	0.02087	0.90712	0.4353	0.0615	0.48336	0.4637	0.99852	NA	0.99923	0.86584	0.9079	0.87784	0.98335	0.93903	0.99531	0.99996	0.23705	0.44585	0.85437	0.48666	0.76838	1	NA	0.15484	0.10242	0.55559
GO:0010579	positive regulation of adenylate cyclase activity involved in G-protein coupled receptor signaling pathway	0.04028	0.18842	0.38956	0.26851	0.0611	0.90712	0.4353	NA	0.83344	0.56716	0.99852	NA	NA	0.86584	0.82189	0.88745	0.98501	0.79482	0.99583	0.99997	0.23705	0.44585	NA	0.37858	0.77088	0.00054	NA	NA	0.10242	0.85785
GO:0010591	regulation of lamellipodium assembly	0.68386	0.81107	0.18121	0.78558	0.40567	0.96241	0.97249	0.23375	0.84047	0.94124	0.98451	0.9665	0.99803	0.9999	0.9803	0.3359	0.53111	0.79979	0.30768	0.41685	0.27264	0.08537	0.47418	0.12764	0.09321	0.00542	0.00385	0.02335	0.01043	0.06872
GO:0010592	positive regulation of lamellipodium assembly	0.72638	0.72151	0.89417	0.96406	0.35566	0.48894	0.99649	0.65556	0.869	0.67783	0.53986	0.9139	0.89237	0.98794	0.87948	0.55603	0.49335	0.42653	0.27219	0.95407	0.63938	0.08539	0.20031	0.08254	0.49439	0.02752	0.22938	0.43437	0.06019	0.44129
GO:0010593	negative regulation of lamellipodium assembly	0.981	0.92074	0.66034	0.97293	NA	0.79186	0.9979	0.73973	0.90009	NA	NA	NA	0.97468	0.99138	NA	0.39522	0.09337	0.174	0.05374	NA	0.52448	0.02295	0.44923	0.09522	NA	NA	NA	0.55265	0.01027	NA
GO:0010603	regulation of cytoplasmic mRNA processing body assembly	0.766	NA	NA	NA	NA	0.16058	NA	NA	NA	NA	0.96349	NA	NA	NA	NA	0.6111	NA	NA	NA	NA	0.57887	NA	NA	NA	NA	0.06274	NA	NA	NA	NA
GO:0010604	positive regulation of macromolecule metabolic process	0.7597	0.23266	0.86375	0.44569	0.07825	0.82544	0.51885	0.94014	0.7341	0.15834	0.36396	0.525	0.43985	0.54498	0.89294	0.12619	0.43184	0.45774	0.31864	0.48469	0.4279	0.18658	0.00324	0.41045	0.59359	0.04757	0.01539	0.0286	0.02128	0.09306
GO:0010605	negative regulation of macromolecule metabolic process	0.68087	0.15627	0.37245	0.3862	0.06298	0.93015	0.40557	0.66436	0.63583	0.01678	0.70692	0.9999	0.9331	0.82029	0.97052	0.15373	0.13003	0.67427	0.23072	0.95889	0.26738	0.26588	0.30872	0.15358	0.97612	0.29095	0.67117	0.31517	0.13979	0.1704
GO:0010608	posttranscriptional regulation of gene expression	0.84551	0.83765	0.7329	0.63422	0.55103	0.92593	0.86565	0.98218	0.80418	0.1247	0.3058	0.0727	0.54507	0.43037	0.97774	0.0344	0.02686	0.07517	0.26487	0.2726	0.08199	0.06187	0.00942	0.23823	0.74346	0.01852	0.65044	0.02464	0.07074	0.01735
GO:0010623	programmed cell death involved in cell development	0.95629	0.99635	0.56289	0.9936	0.33281	0.33382	0.53717	0.76772	0.50584	0.56848	0.98878	0.9246	0.83678	0.99521	0.91274	0.22181	0.0451	0.75306	0.14437	0.86792	0.5887	0.59025	0.35896	0.22567	0.46838	0.11997	0.36652	0.01455	0.13838	0.2226
GO:0010628	positive regulation of gene expression	0.99303	0.93046	0.99237	0.83733	0.17214	0.98393	0.63649	0.98429	0.84634	0.07977	0.63955	0.6491	0.74866	0.67594	0.93818	0.38702	0.14677	0.00239	0.00144	0.57074	0.01084	0.06622	0.07172	0.00061	0.64914	0.0123	0.10104	0.09534	0.0261	0.00098
GO:0010629	negative regulation of gene expression	0.91833	0.22839	0.58884	0.41783	0.29954	0.93977	0.28266	0.72921	0.80065	0.01039	0.87259	0.9715	0.94145	0.83732	0.96606	0.04574	0.07776	0.99652	0.03365	0.91155	0.36649	0.4301	0.31941	0.25964	0.9731	0.09546	0.00472	0.00493	0.03792	0.01555
GO:0010631	epithelial cell migration	0.94114	0.51903	0.57696	0.72439	0.18079	0.84586	0.95571	0.9616	0.91477	0.97328	0.96866	0.2515	0.60144	0.49916	0.60527	0.2761	0.30345	0.29555	0.093	0.92381	0.01203	0.04428	0.00227	0.04859	0.26836	0.08333	0.18624	0.20882	0.11985	0.06279
GO:0010632	regulation of epithelial cell migration	0.77596	0.79337	0.87962	0.89757	0.55013	0.6129	0.50054	0.97854	0.87203	0.75456	0.60141	0.3127	0.62701	0.32263	0.4285	0.67656	0.40722	0.27028	0.14334	0.12721	0.82045	0.15173	0.18598	0.35061	0.17471	0.17076	0.71866	0.73665	0.97179	0.99366
GO:0010635	regulation of mitochondrial fusion	0.30027	0.54068	0.92685	0.76284	0.49104	0.32293	0.04642	0.82145	0.17394	0.5735	0.50021	0.7377	0.83145	0.29038	0.87272	0.56238	0.77269	0.17239	0.23326	0.39803	0.17254	0.60366	0.44462	0.67469	0.22679	0.51259	0.05662	0.08448	0.53198	0.20334
GO:0010637	negative regulation of mitochondrial fusion	0.25513	NA	NA	NA	NA	0.53398	NA	NA	NA	NA	0.29998	NA	NA	NA	NA	0.92251	NA	NA	NA	NA	0.41776	NA	NA	NA	NA	0.6901	NA	NA	NA	NA
GO:0010638	positive regulation of organelle organization	0.1238	0.49659	0.64277	0.57181	0.29546	0.70638	0.34928	0.21371	0.327	0.173	0.6754	0.887	0.61051	0.82113	0.51089	0.3717	0.46142	0.67655	0.02674	0.88799	0.19615	0.39789	0.22975	0.2229	0.91387	0.06106	0.03951	0.03334	0.46508	0.48176
GO:0010639	negative regulation of organelle organization	0.05937	0.06573	0.7609	0.76778	0.17792	0.7509	0.27515	0.40037	0.51873	0.66628	0.83739	0.9992	0.75978	0.9855	0.99765	0.9334	0.85897	0.22186	0.01232	0.99318	0.27915	0.49498	0.24046	0.88366	0.98408	0.05735	0.03346	0.01103	0.3862	0.04485
GO:0010644	cell communication by electrical coupling	NA	NA	NA	NA	0.57646	NA	NA	NA	NA	NA	NA	NA	NA	NA	0.0208	NA	NA	NA	NA	0.86657	NA	NA	NA	NA	NA	NA	NA	NA	NA	0.99776
GO:0010646	regulation of cell communication	0.10022	0.43324	0.51285	0.79235	0.01043	0.97836	0.62428	0.14713	0.80711	0.86567	0.97424	0.9799	0.99952	0.99682	0.96749	0.17794	0.81177	0.29998	0.11572	0.57565	0.36564	0.22805	0.13758	0.60258	0.27295	0.15684	0.39232	0.24763	0.04112	0.1465
GO:0010647	positive regulation of cell communication	0.18094	0.31013	0.34523	0.56661	0.24233	0.71083	0.3864	0.59229	0.84614	0.55489	0.89944	0.1722	0.99907	0.95805	0.94297	0.03612	0.21683	0.42516	0.18683	0.67759	0.19394	0.49071	0.07236	0.65611	0.64555	0.17116	0.84401	0.20012	0.36282	0.03641
GO:0010648	negative regulation of cell communication	0.56042	0.76272	0.74214	0.90451	0.08196	0.95705	0.79489	0.50539	0.89968	0.91009	0.98187	0.9954	0.96674	1	0.60885	0.64388	0.00689	0.1711	0.02226	0.28424	0.01941	0.2895	0.07172	0.65494	0.08775	0.64723	0.20203	0.2343	0.04217	0.3046
GO:0010668	ectodermal cell differentiation	0.99713	0.19069	NA	NA	0.59697	0.02439	0.06948	NA	NA	0.15812	0.99911	NA	NA	NA	0.43732	0.1204	0.36347	NA	NA	0.7303	0.65113	0.81968	NA	NA	0.98922	0.01609	NA	NA	NA	0.28569
GO:0010669	epithelial structure maintenance	0.94025	0.75696	0.92493	0.26871	0.09505	0.6326	0.70226	0.65081	0.58978	0.85284	0.99946	0.9997	0.96322	0.84486	0.91106	0.08325	0.75306	0.50662	0.8953	0.36169	0.3743	0.19687	0.91353	0.42227	0.4119	0.00277	0.0206	0.48547	0.31016	0.29172
GO:0010675	regulation of cellular carbohydrate metabolic process	0.75684	0.54106	0.75228	0.57771	0.02245	0.96913	0.87902	0.75831	0.83306	0.81643	0.99435	0.9985	0.57449	0.9295	0.45892	0.22868	0.05233	0.09237	0.04513	0.49854	0.35664	1	0.035	0.17201	0.62117	0.21188	0.24557	0.19313	0.11134	0.24138
GO:0010676	positive regulation of cellular carbohydrate metabolic process	0.82817	0.73971	0.97176	0.20815	0.91351	0.55594	0.78059	0.73557	0.88915	0.89276	0.36244	0.621	0.70238	0.62834	0.9404	0.0843	0.23427	1	0.22573	0.15352	0.43904	0.34439	0.0393	1	0.27967	0.5193	0.05074	0.09916	0.52075	0.04456
GO:0010715	regulation of extracellular matrix disassembly	1	1	1	1	0.8364	0.29973	0.85541	0.28937	0.65705	0.79295	0.14358	1	1	0.89976	0.09767	0.99829	0.9824	0.99547	0.98912	0.08736	0.72882	0.61896	0.76874	0.52603	0.03583	0.95607	0.99959	0.99456	0.20758	0.72388
GO:0010716	negative regulation of extracellular matrix disassembly	3.90E-06	8.40E-05	0.00186	0.00058	0.8364	0.29973	0.85541	0.28937	0.65705	0.79295	0.14358	0.0011	2.20E-05	0.89976	0.09767	0.99829	0.9824	0.99547	0.98912	0.08736	0.72882	0.61896	0.76874	0.52603	0.03583	0.95607	0.99959	0.99456	0.20758	0.72388
GO:0010720	positive regulation of cell development	0.59501	0.83943	0.69864	0.91392	0.14548	0.94884	0.75163	0.63522	0.81353	0.67036	0.74946	0.251	0.30622	0.99114	0.63102	0.25266	0.75631	0.30002	0.02669	0.89305	0.77232	0.05619	0.27357	0.04315	0.4444	0.10768	0.06983	0.82864	0.62048	0.35752
GO:0010721	negative regulation of cell development	0.94651	0.3687	0.96397	0.63578	0.08522	0.95135	0.66852	0.93688	0.9838	0.5688	0.96243	0.915	0.73411	0.79445	0.84644	0.08332	0.69264	0.86027	0.06004	0.48449	0.03696	0.19594	0.12072	0.0658	0.46289	0.00965	0.06541	0.02416	0.63627	0.01411
GO:0010737	protein kinase A signaling	NA	0.34264	NA	0.96197	NA	NA	0.67303	NA	0.07422	NA	NA	0.9835	NA	0.99766	NA	NA	0.94751	NA	1	NA	NA	0.79019	NA	0.99551	NA	NA	0.04572	NA	0.21471	NA
GO:0010738	regulation of protein kinase A signaling	NA	0.34264	NA	0.96197	NA	NA	0.67303	NA	0.07422	NA	NA	0.9835	NA	0.99766	NA	NA	0.94751	NA	0.00451	NA	NA	0.79019	NA	0.99551	NA	NA	0.04572	NA	0.21471	NA
GO:0010769	regulation of cell morphogenesis involved in differentiation	0.69668	0.51075	0.47737	0.91835	0.11467	0.95991	0.92386	0.82264	0.90928	0.54825	0.96812	0.5513	0.44444	0.99969	0.65966	0.32067	0.6747	0.65255	0.00318	0.71814	0.00291	0.0232	0.36032	0.25675	0.34273	0.58479	0.27143	0.71569	0.68942	0.39217
GO:0010770	positive regulation of cell morphogenesis involved in differentiation	0.26443	0.45554	0.77591	0.43882	0.48026	0.96068	0.87626	0.55882	0.81074	0.61611	0.59835	0.1235	0.09849	0.9626	0.13112	0.21664	0.95113	0.71685	0.03481	0.7059	0.01465	0.05187	0.30437	0.0667	0.33379	0.42239	0.36865	0.89767	0.90448	0.43341
GO:0010771	negative regulation of cell morphogenesis involved in differentiation	0.9865	0.87104	0.57709	0.96472	0.40862	0.58801	0.9753	0.9676	0.97499	0.77747	0.94979	0.8375	0.3841	0.70166	0.35371	0.01103	0.30565	0.77636	0.08344	0.53003	0.01354	0.00212	0.08367	0.39444	0.33955	0.43204	0.52614	0.84814	0.01124	0.65851
GO:0010796	regulation of multivesicular body size	0.41375	0.04404	0.04373	0.75858	0.08326	0.70212	0.83941	0.79263	0.68374	0.82243	0.95278	0.9203	0.94118	0.88615	0.98484	0.37792	0.91451	0.2994	0.39217	0.96109	0.50143	0.82208	0.05635	0.4662	0.12346	0.04675	0.35782	0.23489	0.09236	0.00375
GO:0010797	regulation of multivesicular body size involved in endosome transport	0.20002	0.05571	0.05123	0.77792	0.03004	0.73031	0.85592	0.77551	0.7483	0.69518	0.95792	0.8636	0.94835	0.99477	0.987	0.41662	0.92273	0.39768	0.49299	0.96587	0.44815	0.00983	0.08078	0.58324	0.16653	0.01956	0.24959	0.14355	0.05558	0.01189
GO:0010799	regulation of peptidyl-threonine phosphorylation	NA	0.99344	NA	NA	NA	NA	0.92871	NA	NA	NA	NA	0.9734	NA	NA	NA	NA	0.17091	NA	NA	NA	NA	0.20074	NA	NA	NA	NA	0.13352	NA	NA	NA
GO:0010800	positive regulation of peptidyl-threonine phosphorylation	NA	0.99344	NA	NA	NA	NA	0.92871	NA	NA	NA	NA	0.9734	NA	NA	NA	NA	0.17091	NA	NA	NA	NA	0.20074	NA	NA	NA	NA	0.13352	NA	NA	NA
GO:0010810	regulation of cell-substrate adhesion	0.48164	0.13115	0.15993	0.79741	0.16342	0.41514	0.49058	0.49668	0.55454	0.30329	0.99711	0.8458	0.99971	0.9811	0.8592	0.78178	0.94434	0.66261	0.44581	0.94461	0.57841	0.33761	0.875	0.41041	0.85535	0.29944	0.06604	0.38578	0.08056	0.54207
GO:0010811	positive regulation of cell-substrate adhesion	0.64792	0.35771	0.15762	0.71145	0.25569	0.25093	0.53308	0.8095	0.61194	0.63575	0.998	0.9022	0.99978	0.98452	0.7564	0.80335	0.78149	0.38594	0.25814	0.78297	0.87715	0.26719	0.56616	0.53856	0.76388	0.00041	0.03037	0.21666	0.02231	0.73111
GO:0010817	regulation of hormone levels	0.29409	0.45974	0.39184	0.14619	0.71321	0.74536	0.0878	0.6977	0.52886	0.90837	0.46939	0.2611	0.72094	0.28743	0.07504	0.09955	0.72719	0.96094	0.23572	0.66178	0.71851	0.14065	0.94873	0.74512	0.64461	0.10102	0.57136	0.85395	0.41307	0.87842
GO:0010821	regulation of mitochondrion organization	0.48942	0.62381	0.89772	0.34814	0.80082	0.44947	0.04239	0.7844	0.46106	0.13297	0.3526	0.8395	0.92988	0.9135	0.92882	0.59368	0.48119	0.05167	0.26922	0.41014	0.56751	0.49619	0.41961	0.44809	0.95428	0.049	0.06377	0.20394	0.73317	0.48682
GO:0010822	positive regulation of mitochondrion organization	0.07001	0.68295	0.51633	0.66637	0.56765	0.22132	0.008	0.67866	0.06883	0.45166	0.7115	0.6197	0.73497	0.62116	0.82315	0.86562	0.89605	0.7053	0.27055	0.84042	0.78572	0.97599	0.89074	0.8942	0.40965	0.40998	0.19865	0.12812	0.71568	0.12391
GO:0010823	negative regulation of mitochondrion organization	0.60567	0.48039	0.86986	0.52679	0.78309	0.79307	0.16446	0.69697	0.76758	0.6957	0.5257	0.9994	0.85042	0.29306	0.89228	0.56408	0.64502	0.19476	0.50857	0.394	0.07438	0.50277	0.02	0.50564	0.0071	0.16957	0.05591	0.6138	0.47535	0.5638
GO:0010824	regulation of centrosome duplication	0.83023	0.91817	0.94909	0.83926	0.74708	0.53894	0.83532	0.76283	0.78875	0.54207	0.41995	0.6737	0.624	0.94263	0.91646	0.21272	0.07746	0.81969	0.08052	0.26029	0.25034	0.31457	0.25587	0.14486	0.75237	0.75207	0.75866	0.08962	0.65133	0.17093
GO:0010830	regulation of myotube differentiation	0.68923	0.39306	1	0.76555	0.17176	0.64151	0.87433	0.70708	0.93359	0.7937	0.98849	0.9983	0.96256	0.99776	0.91935	0.57845	0.46503	0.8646	0.63038	0.86493	0.54155	0.03233	0.49645	0.07385	0.20163	1	1	0.02752	1	0.23916
GO:0010847	regulation of chromatin assembly	0.88434	0.2296	0.52617	0.8515	0.26625	0.88664	0.59507	0.49627	0.80814	0.03754	0.91545	0.5762	0.94083	0.69569	0.78605	0.23392	0.08346	0.08929	0.03937	0.96413	0.11467	0.56339	0.49423	0.34728	0.94614	1	0.63808	0.25611	0.21216	0.12795
GO:0010863	positive regulation of phospholipase C activity	0.63517	0.85995	0.41298	0.33192	0.82852	0.9892	0.86551	0.96678	0.93827	0.91978	0.16303	0.4561	0.3192	0.21038	0.90921	0.39143	0.31738	0.78936	0.66943	0.40852	0.21629	0.58959	0.20806	0.18432	0.65351	0.65267	0.26862	0.43225	0.56359	0.2241
GO:0010866	regulation of triglyceride biosynthetic process	0.42847	0.76565	NA	NA	NA	0.78792	0.32024	NA	NA	NA	0.66743	0.9653	NA	NA	NA	0.22087	0.30038	NA	NA	NA	0.22088	0.92018	NA	NA	NA	0.16933	0.1779	NA	NA	NA
GO:0010876	lipid localization	0.9887	0.98501	0.90966	0.9983	0.44211	0.97796	0.83232	0.63923	0.20259	0.94705	0.20156	0.2015	0.4707	0.07893	0.13343	0.27566	0.05257	0.47251	0.30843	0.67787	0.49705	0.28115	0.63869	0.8211	0.46157	0.95003	0.98765	0.54042	0.93714	0.97213
GO:0010883	regulation of lipid storage	0.82229	0.96867	0.94105	0.87592	0.69261	0.94834	0.9843	0.84762	0.93519	0.92601	0.79492	0.1156	0.51675	0.09051	0.53355	0.21127	0.00684	0.03782	0.0542	0.39605	0.15039	0.01337	0.31197	0.09701	0.00095	0.79474	0.56122	0.09983	0.98899	0.69043
GO:0010884	positive regulation of lipid storage	0.27202	0.1449	0.0113	0.21813	0.15777	0.70454	0.81297	0.64625	0.35859	0.92812	0.00902	0.6432	0.81225	0.38547	0.14084	0.69846	0.59874	0.85197	0.37854	0.60476	0.72192	0.23279	0.64772	0.19365	0.02843	0.99661	0.39504	0.07279	0.30347	0.99411
GO:0010888	negative regulation of lipid storage	0.71474	0.78654	0.3019	0.97223	NA	0.77252	0.99538	0.99742	0.5501	NA	0.25593	0.2866	0.58527	0.78366	NA	0.32483	0.04597	0.73107	0.06303	NA	0.34607	0.08364	0.42384	0.346	NA	0.47926	0.96459	0.70825	0.61114	NA
GO:0010889	regulation of sequestering of triglyceride	0.35664	0.4973	0.20748	0.57512	0.49427	0.41326	0.95494	0.80112	0.5501	0.73659	0.10952	0.2118	0.63105	0.51665	0.28097	0.7049	0.35376	0.93477	0.28037	0.62567	0.50364	0.56575	0.68231	0.46459	0.26727	0.88908	0.73699	0.84949	0.85118	0.4282
GO:0010891	negative regulation of sequestering of triglyceride	0.40492	0.67857	0.50585	NA	NA	0.54412	0.89806	0.81027	NA	NA	0.07907	0.3426	0.81144	NA	NA	0.4753	0.11093	0.4853	NA	NA	0.67762	0.26637	0.53285	NA	NA	0.63205	0.76974	0.45545	NA	NA
GO:0010893	positive regulation of steroid biosynthetic process	0.08221	0.61227	0.07817	0.30748	0.06122	0.24913	0.50184	0.13934	0.10243	0.06449	0.43474	0.8639	0.36747	0.17086	0.21093	0.86358	0.7463	0.68613	0.85595	0.87975	0.89784	0.43236	0.98567	0.85191	0.99539	0.65763	0.06837	0.67475	0.82837	0.89471
GO:0010906	regulation of glucose metabolic process	0.76444	0.54106	0.7554	0.57771	0.01883	0.96925	0.87902	0.75072	0.83306	0.81445	0.99453	0.9985	0.58162	0.9295	0.42087	0.24109	0.05233	0.09666	0.04513	0.5095	0.00287	0.00263	0.03158	0.17201	0.00118	0.00887	0.24557	0.2055	0.11134	0.2477
GO:0010907	positive regulation of glucose metabolic process	0.82817	0.73971	0.97176	0.20815	0.91351	0.55594	0.78059	0.73557	0.88915	0.89276	0.36244	0.621	0.70238	0.62834	0.9404	0.0843	0.23427	1	0.22573	0.15352	0.43904	0.34439	0.0393	1	0.27967	0.5193	0.05074	0.09916	0.52075	0.04456
GO:0010921	regulation of phosphatase activity	NA	0.91117	0.27349	0.4116	0.76207	NA	0.86264	0.64928	0.86719	0.28126	NA	0.9424	0.86615	0.38647	0.97187	NA	0.32849	0.35031	0.75257	0.55866	NA	0.27063	0.51821	0.23967	0.90228	NA	0.06694	0.10841	0.49276	0.03895
GO:0010923	negative regulation of phosphatase activity	NA	0.80941	NA	0.51402	0.65144	NA	0.46636	NA	0.82666	0.38647	NA	0.9518	NA	0.35088	0.97983	NA	0.35699	NA	0.56936	0.92296	NA	0.53982	NA	0.62769	0.87758	NA	0.16833	NA	0.3733	0.16541
GO:0010927	cellular component assembly involved in morphogenesis	0.66534	0.91014	0.82294	0.99816	0.38165	0.73437	0.90473	0.67331	0.86626	0.39144	0.99279	0.9251	0.99937	0.99913	0.99427	0.76584	0.93773	0.94471	0.69969	0.96779	0.14089	0.03273	0.16872	0.25267	0.37043	0.15709	0.12241	0.02511	0.16567	0.11949
GO:0010941	regulation of cell death	0.20013	0.50268	0.19963	0.65332	0.95637	0.9604	0.76794	0.37107	0.90509	0.31453	0.81005	0.3657	0.85212	0.99584	0.99149	0.36352	0.31361	0.53639	0.09427	0.97711	0.05376	0.74013	0.22154	0.10967	0.75423	0.10292	0.1532	0.3992	0.17472	0.02787
GO:0010942	positive regulation of cell death	0.03395	0.2481	0.07251	0.08009	0.00657	0.07494	0.52638	0.194	0.6162	0.23757	0.88025	0.9976	0.06514	0.98869	0.70376	0.59645	0.11638	0.31607	0.39878	0.97434	0.51374	0.79653	0.83826	0.5856	0.28901	0.06047	0.06834	0.57618	0.49166	0.06671
GO:0010948	negative regulation of cell cycle process	0.64971	0.209	0.66505	0.20293	0.45622	0.75227	0.23659	0.91001	0.82128	0.04403	0.7341	0.6954	0.32392	0.34523	0.92612	0.43493	0.86257	0.61732	0.54695	0.65484	0.93103	0.22374	0.60913	0.09866	0.98804	0.04428	0.09581	0.02602	0.26327	0.06112
GO:0010950	positive regulation of endopeptidase activity	0.08395	0.23862	0.15802	0.58287	0.24286	0.10015	0.14094	0.38437	0.21709	0.35255	0.36044	0.5431	0.14152	0.89739	0.89616	0.81922	0.86722	0.56804	0.44899	0.99984	0.99875	0.99384	0.80965	0.74895	0.65704	0.51798	0.66847	0.70975	0.35946	0.44805
GO:0010951	negative regulation of endopeptidase activity	0.4511	0.02535	0.01073	0.40012	0.00061	0.00052	0.00516	0.03172	0.07871	0.00136	0.86454	0.1672	0.29222	0.89509	0.91023	0.79572	0.89078	0.99933	0.69669	0.79621	0.99719	0.86314	0.88699	0.94225	0.88428	0.22638	0.85862	0.68772	0.39727	0.02188
GO:0010952	positive regulation of peptidase activity	0.07514	0.21368	0.10501	0.47448	0.17802	0.10015	0.14094	0.41364	0.21709	0.35255	0.48078	0.4498	0.19544	0.88854	0.84017	0.78527	0.96601	0.73854	0.48778	0.99984	0.99875	0.99384	0.86875	0.74895	0.65704	0.48317	0.72316	0.63523	0.45305	0.58919
GO:0010955	negative regulation of protein processing	0.43122	0.01566	1	0.31336	0.00139	0.04309	0.11344	0.01682	0.15838	0.00059	0.99653	0.26	0.3392	0.98399	0.8837	0.80797	0.8834	0.99942	0.93592	0.77263	0.99743	0.85215	0.87129	0.91667	0.85621	0.17759	0.73639	0.54508	0.32998	0.00924
GO:0010959	regulation of metal ion transport	0.10899	0.62402	0.61037	0.56015	0.13051	0.82682	0.9129	0.08657	0.25196	0.87739	0.41407	0.1364	0.14742	0.53314	0.25997	0.57973	0.5657	0.673	0.5158	0.34312	0.1273	0.11857	0.31626	0.37848	0.12276	0.90496	0.73725	0.95385	0.3753	0.91479
GO:0010962	regulation of glucan biosynthetic process	0.73947	0.7759	0.97363	0.28931	0.89712	0.41091	0.64792	0.70953	0.90323	0.64767	0.20679	0.6697	0.71917	0.66863	0.95269	0.08851	0.1974	0.01652	0.13449	0.0871	0.32607	0.30065	0.02817	0.0278	0.45167	0.6317	0.13135	0.14373	0.37141	1
GO:0010965	regulation of mitotic sister chromatid separation	0.05438	0.41016	0.22181	0.38479	0.08133	0.45838	0.51506	0.32171	0.76566	0.08648	0.26901	0.8219	0.20908	0.28887	0.68081	0.96621	0.85811	0.86413	0.95203	0.97469	0.7097	0.53223	0.29471	0.45706	0.90432	0.1995	0.34699	0.81175	0.20895	0.1136
GO:0010970	transport along microtubule	0.48563	0.96395	0.81241	0.74297	0.08396	0.93798	0.80692	0.99996	0.73901	0.63764	0.70727	0.1091	0.78211	0.51922	0.88965	0.73064	0.50054	0.27645	0.10478	0.9931	0.02878	0.18544	0.0505	0.04853	0.31005	0.28412	0.05831	0.13714	0.62486	0.09897
GO:0010972	negative regulation of G2/M transition of mitotic cell cycle	0.59243	0.22626	0.62203	0.10354	0.70174	0.79531	0.16951	0.97497	0.85006	0.11637	0.39937	0.3646	0.33642	0.37079	0.93164	0.35067	0.41685	0.56834	0.4543	0.32555	0.49951	0.24695	0.55107	0.02885	0.86426	0.05051	0.24616	0.39682	0.34374	0.4556
GO:0010975	regulation of neuron projection development	0.59501	0.53258	0.63073	0.86974	0.08483	0.95461	0.89399	0.77387	0.97474	0.47139	0.99093	0.7486	0.59517	0.99957	0.49139	0.35684	0.22255	0.46568	0.00075	0.73832	0.09725	0.05128	0.2435	0.06276	0.42405	0.46712	0.19121	0.58512	0.61316	0.34757
GO:0010976	positive regulation of neuron projection development	0.46289	0.41591	0.79413	0.53135	0.4358	0.95398	0.84279	0.46933	0.77501	0.82295	0.43128	0.0692	0.06148	0.95211	0.05564	0.15697	0.61665	0.48952	0.016	0.66893	0.0028	0.07382	0.38482	0.02904	0.19467	0.53976	0.25163	0.8932	0.96424	0.50715
GO:0010977	negative regulation of neuron projection development	0.99063	0.30898	0.33707	0.7543	0.11808	0.99329	0.82029	0.94003	0.99741	0.27125	0.77907	0.5394	0.62756	0.94122	0.72799	0.00715	0.75526	0.5638	0.06927	0.66751	0.02369	0.0417	0.07198	0.03657	0.26005	0.66262	0.49864	0.54476	0.01503	0.38346
GO:0010992	ubiquitin homeostasis	0.61866	0.66349	0.32549	0.8581	0.36512	0.30312	NA	0.63349	0.30113	0.31277	0.28042	NA	0.09075	0.5624	0.79648	0.53837	0.842	0.9253	0.73057	0.94054	0.23962	NA	0.29991	0.45218	0.9165	0.83586	NA	0.88918	0.63	0.47965
GO:0010996	response to auditory stimulus	0.99612	0.05853	0.18577	0.63295	0.0975	0.90147	0.64523	0.65079	0.58539	0.62399	0.91156	0.9885	0.98085	0.29622	0.72034	0.31854	0.96042	0.82363	0.75629	0.99933	0.0363	0.11201	0.08675	0.54556	0.72744	0.53941	0.17617	0.03618	0.19272	0.20058
GO:0010998	regulation of translational initiation by eIF2 alpha phosphorylation	0.09399	0.00458	0.00135	0.15392	NA	0.00691	0.76198	NA	0.54334	NA	0.10154	0.023	NA	0.07769	NA	0.8478	0.99458	0.97918	0.80311	NA	0.85325	0.74291	NA	0.90086	NA	0.95014	0.98587	NA	0.74906	NA
GO:0012501	programmed cell death	0.23017	0.89098	0.91996	0.95881	0.16826	0.62591	0.33539	0.36402	0.8146	0.35764	0.94107	0.2543	0.81461	1	0.97767	0.70187	0.15142	0.07847	0.18095	0.99165	0.35887	0.95417	0.47255	0.23445	0.91995	0.40167	0.43077	0.50345	0.09057	0.12536
GO:0012502	induction of programmed cell death	0.5933	0.60886	0.97666	0.80092	0.18858	0.13711	0.10281	0.11564	0.65431	0.22027	0.929	0.9997	0.99825	0.99799	0.94386	0.03867	0.05991	0.01466	0.31507	0.56008	0.10049	0.13261	0.60179	0.12958	0.79358	0.1157	0.16902	0.13341	0.39066	0.31381
GO:0014009	glial cell proliferation	0.74394	0.80673	0.91004	0.76644	0.71522	0.88602	0.5035	0.89907	0.93934	0.644	0.92435	0.9528	0.77988	0.85555	0.93368	0.99893	0.76503	0.85841	0.19287	0.54159	0.18214	0.11613	0.10366	0.12578	0.17057	0.0994	0.21181	0.03531	0.05008	0.16909
GO:0014013	regulation of gliogenesis	0.74815	0.81024	0.91536	0.77066	0.72582	0.89034	0.53791	0.97832	0.94055	0.74209	0.93346	0.9077	0.62998	0.87479	0.93516	1	1	0.35495	0.15976	0.69929	0.1497	0.13164	0.07331	0.16551	0.1291	0.10885	0.24785	0.02755	0.03516	0.15612
GO:0014014	negative regulation of gliogenesis	0.76091	0.82084	0.9207	0.77915	0.74746	0.90325	0.46942	0.97973	0.94298	0.89045	0.95778	0.9934	0.64946	0.91087	0.94106	0.01601	0.01616	1	0.07465	0.75974	0.13941	0.18966	0.09924	0.16269	0.22635	0.14246	0.17342	0.04652	0.03568	0.07249
GO:0014016	neuroblast differentiation	0.60311	0.97294	0.81892	0.87407	0.32921	0.93122	0.24233	0.26471	0.22436	0.42377	0.99667	0.9396	0.98771	0.92768	0.55765	0.31643	0.09147	0.74352	0.41843	0.54334	0.03408	0.47769	0.92475	0.797	0.25664	0.20728	0.14476	0.17916	0.38398	0.18699
GO:0014017	neuroblast fate commitment	0.9685	0.94065	0.77801	0.9791	0.23512	0.97351	0.36536	0.51748	0.21013	0.75566	0.9977	0.9841	0.99196	0.99197	0.9837	0.17856	0.26638	0.61912	0.21828	0.19073	0.0222	0.41539	0.69611	0.84321	0.08365	0.25488	0.06648	0.14793	0.50983	0.0823
GO:0014019	neuroblast development	0.41619	0.7372	0.40135	0.81222	0.21248	0.98087	0.35975	0.38533	0.43337	0.17504	0.68256	0.8332	0.73448	0.83567	0.46187	0.80703	0.10111	0.54548	0.60425	0.882	0.2282	0.98053	0.90985	0.7974	0.9491	0.1963	0.54357	0.22436	0.32264	0.82546
GO:0014041	regulation of neuron maturation	0.36755	0.87839	0.89775	0.88136	0.37802	0.46547	0.95632	0.97878	0.98063	0.53866	0.78718	0.9408	0.87646	0.98066	0.73124	0.71842	0.14751	0.28395	0.25444	0.97793	0.51365	0.05383	0.06248	0.03724	0.63736	0.24809	0.57917	0.20151	0.08897	0.60068
GO:0014042	positive regulation of neuron maturation	0.38325	NA	NA	NA	0.08952	0.36198	NA	NA	NA	0.23296	0.70612	NA	NA	NA	0.42521	0.84774	NA	NA	NA	0.98419	0.76737	NA	NA	NA	0.91618	0.46647	NA	NA	NA	0.62307
GO:0014047	glutamate secretion	0.99859	NA	NA	NA	NA	NA	NA	NA	NA	NA	NA	NA	NA	NA	NA	0.07248	NA	NA	NA	NA	NA	NA	NA	NA	NA	NA	NA	NA	NA	NA
GO:0014065	phosphatidylinositol 3-kinase signaling	0.53885	0.26094	0.99243	0.92843	0.92487	0.58754	0.04714	0.46423	0.82429	0.6019	0.23532	0.4238	0.71775	0.33884	0.79133	0.8793	0.49196	0.46381	0.27674	0.43207	0.89219	0.78205	0.9123	0.70246	0.34964	0.89182	0.77058	0.35712	0.35157	0.59738
GO:0014066	regulation of phosphatidylinositol 3-kinase signaling	0.44881	0.4689	0.96914	0.90696	0.87216	0.38068	0.08227	0.27589	0.62149	0.67952	0.15519	0.6069	0.84815	0.38222	0.5183	0.86625	0.3831	1	0.16315	0.4867	0.92053	0.71548	0.8941	0.81742	0.45254	0.90039	0.79327	0.26567	0.2139	0.75326
GO:0014067	negative regulation of phosphatidylinositol 3-kinase signaling	0.44881	0.4689	0.96914	0.90696	0.87216	0.38068	0.08227	0.27589	0.62149	0.67952	0.15519	0.6069	0.84815	0.38222	0.5183	0.86625	0.3831	0.00649	0.16315	0.4867	0.92053	0.71548	0.8941	0.81742	0.45254	0.90039	0.79327	0.26567	0.2139	0.75326
GO:0014070	response to organic cyclic compound	0.2114	0.02915	0.39479	0.99126	0.64908	0.65818	0.13135	0.3653	0.177	0.12829	0.81499	0.6773	0.64081	0.97534	0.98498	0.24409	0.07738	0.84852	0.00023	0.44904	0.95944	0.977	0.94569	0.62054	0.78741	0.21247	0.96519	0.00227	0.6218	0.04831
GO:0014074	response to purine-containing compound	0.02755	0.8564	0.08761	0.71053	0.88979	1	1	0.5417	1	0.39077	0.02703	0.112	0.20732	1	0.16061	0.83668	0.40469	0.64229	0.02225	0.48612	0.97289	0.98886	0.53794	0.85969	0.53252	0.9985	1	0.97168	0.99969	0.95471
GO:0014706	striated muscle tissue development	0.57447	0.41515	0.08196	0.34608	0.3218	0.40936	0.71242	0.41088	0.04974	0.43676	0.9987	0.9597	0.99808	0.97393	0.999	0.88916	0.58004	0.93992	0.89644	0.55404	0.3286	0.56931	0.32219	0.44119	0.81761	0.25638	0.08274	0.2267	0.0226	0.00316
GO:0014743	regulation of muscle hypertrophy	0.67983	0.96392	0.90264	0.93295	0.56071	0.94857	0.85194	0.9884	0.94858	0.90866	0.86994	0.784	0.98762	0.62171	0.74449	0.75322	0.37743	0.17859	0.13035	0.59761	0.07333	0.02782	0.27639	0.01672	0.11354	0.0175	0.59268	0.05925	0.51323	0.43471
GO:0014866	skeletal myofibril assembly	0.43027	0.34439	0.30078	0.26136	0.10892	0.50756	0.92341	0.65853	0.87527	0.73775	0.9914	0.8423	0.99271	0.92958	0.87644	0.74174	0.54152	0.74333	0.68613	0.42332	0.93078	0.26214	0.44543	0.55214	0.21394	0.00673	0.05735	0.10391	0.00352	0.06365
GO:0014881	regulation of myofibril size	0.67983	0.96392	0.90264	0.93295	0.56071	0.94857	0.85194	0.9884	0.94858	0.90866	0.86994	0.784	0.98762	0.62171	0.74449	0.75322	0.37743	0.17859	0.13035	0.59761	0.07333	0.02782	0.27639	0.01672	0.11354	0.0175	0.59268	0.05925	0.51323	0.43471
GO:0014896	muscle hypertrophy	0.67983	0.96392	0.90264	0.93295	0.56071	0.94857	0.85194	0.9884	0.94858	0.90866	0.86994	0.784	0.98762	0.62171	0.74449	0.75322	0.37743	0.17859	0.13035	0.59761	0.07333	0.02782	0.27639	0.01672	0.11354	0.0175	0.59268	0.05925	0.51323	0.43471
GO:0014902	myotube differentiation	0.53165	0.33744	0.22911	0.73274	0.0475	0.99637	0.99381	0.80689	0.97363	0.84225	0.96512	0.9928	0.98559	0.99048	0.51107	0.28795	0.66824	0.96792	0.32123	0.98643	0.05035	0.07587	0.11709	0.01875	0.18265	0.05198	0.08444	0.13823	0.13017	0.30005
GO:0014904	myotube cell development	0.69726	0.52196	0.40173	0.67823	0.3317	0.82945	0.89664	0.93738	0.91257	0.5507	0.99414	0.7363	0.97837	0.77539	0.91964	0.32853	0.06741	0.12989	0.72058	0.8151	0.31405	0.16471	0.08093	0.13766	0.79799	0.05069	0.66821	0.11114	0.17355	0.26703
GO:0015012	heparan sulfate proteoglycan biosynthetic process	0.99925	0.9842	0.4625	0.46328	0.99958	0.93954	0.75662	0.98627	0.91629	0.97558	0.37783	0.4853	0.12259	0.92481	0.37951	0.02024	0.17588	0.61565	0.62013	0.1184	0.32081	0.38357	0.23302	0.34132	0.14264	0.71115	0.94357	0.87549	0.05998	0.93464
GO:0015031	protein transport	0.41941	0.43183	0.31273	0.29836	0.09825	0.63433	0.54452	0.16733	0.61794	0.60646	0.31512	0.0414	0.61131	0.9887	0.53459	0.03272	0.03283	0.10064	0.10704	0.4079	0.02421	0.24518	0.19321	0.09685	0.54187	0.51634	0.40977	0.34772	0.11854	0.10745
GO:0015074	DNA integration	NA	0.62606	0.63344	NA	0.19603	NA	0.77334	0.33898	NA	0.57626	NA	0.2971	0.37604	NA	0.02063	NA	0.36548	0.62991	NA	0.95807	NA	0.12884	0.88	NA	0.48941	NA	0.74352	0.02379	NA	0.98318
GO:0015672	monovalent inorganic cation transport	0.95781	0.05582	0.02006	0.09863	0.04154	0.56039	0.34355	0.75634	0.15187	0.96804	0.77582	0.4001	0.91604	0.47033	0.08084	0.60386	0.90524	0.98387	0.99837	0.51292	0.40313	0.70859	0.93803	0.97967	0.14972	0.98434	0.47854	0.69815	0.92925	0.97877
GO:0015691	cadmium ion transport	0.48858	0.93384	0.29722	0.76647	0.73584	0.65194	0.24267	0.57193	0.85969	0.93993	0.9503	0.1321	0.83087	0.01699	0.62922	0.87937	0.14399	0.88218	0.11928	0.04235	0.48925	0.45087	0.32431	0.47223	0.076	0.21188	0.8469	0.26045	0.98656	0.90403
GO:0015693	magnesium ion transport	NA	0.73676	NA	NA	0.85756	NA	0.56483	NA	NA	0.44611	NA	0.2337	NA	NA	0.77656	NA	0.70068	NA	NA	0.50325	NA	0.27259	NA	NA	0.85772	NA	0.93588	NA	NA	0.76925
GO:0015695	organic cation transport	0.09167	0.62963	0.07965	0.13528	0.95399	0.40915	0.55535	0.58176	0.65745	0.82378	0.28928	0.3148	0.26731	0.38371	0.64821	0.55666	0.55025	0.84381	0.62272	0.22713	0.26298	0.46821	0.25066	0.34969	0.10932	0.85358	0.80563	0.81781	0.83878	0.21985
GO:0015696	ammonium transport	0.15854	0.19847	0.67524	0.17006	0.86163	0.33611	0.64055	0.37577	0.20507	0.87869	0.16388	0.6724	0.86185	0.14798	0.55901	0.43598	0.8354	0.74063	0.97075	0.37391	0.95277	0.57823	0.49812	0.36383	0.50998	0.94394	0.71214	0.24034	0.99648	0.55099
GO:0015697	quaternary ammonium group transport	NA	0.69303	NA	0.45633	0.76741	NA	0.56166	NA	0.01895	0.59076	NA	0.733	NA	0.296	0.82733	NA	0.70502	NA	0.24669	0.57659	NA	0.11183	NA	0.87797	0.95165	NA	0.23328	NA	0.69949	0.60311
GO:0015698	inorganic anion transport	0.86511	0.37095	0.27432	0.76767	0.04683	0.25715	0.22875	0.555	0.51221	0.19566	0.06902	0.4329	0.9533	0.73821	0.07386	0.35564	0.55587	0.61333	0.05096	0.70038	0.74832	0.40369	0.43077	0.13842	0.1365	0.56394	0.42986	0.30835	0.97776	0.96172
GO:0015701	bicarbonate transport	0.989	0.48257	0.84076	0.86967	0.43109	0.9358	0.30563	0.9974	0.84252	0.87278	0.4039	0.3807	0.42769	0.52495	0.196	0.35104	0.79319	0.22102	0.16393	0.45438	0.42909	0.31794	0.054	0.20388	0.1625	0.63004	0.57791	0.42629	0.80031	0.82132
GO:0015709	thiosulfate transport	NA	NA	0.2288	NA	NA	NA	NA	0.07061	NA	NA	NA	NA	0.92231	NA	NA	NA	NA	0.89928	NA	NA	NA	NA	0.94734	NA	NA	NA	NA	0.01812	NA	NA
GO:0015711	organic anion transport	0.60177	0.58631	0.04062	0.66824	0.07756	0.3293	0.07855	0.28721	0.013	0.81375	0.12682	0.0615	0.84873	0.08004	0.07154	0.7751	0.35561	0.65117	0.06987	0.69104	0.91745	0.24598	0.33512	0.76459	0.06745	0.5848	0.38118	0.54611	0.85571	0.82245
GO:0015718	monocarboxylic acid transport	0.38257	0.67456	0.32984	0.70224	0.06059	0.40554	0.13485	0.3639	0.36678	0.88212	0.6364	0.2401	0.22967	0.09222	0.70109	0.8087	0.51627	0.65151	0.25403	0.8841	0.47184	0.31078	0.58545	0.72323	0.0953	0.22229	0.54389	0.74217	0.99756	0.46017
GO:0015724	formate transport	0.99037	0.55009	0.55036	0.95464	0.34092	0.90209	0.2101	0.98903	0.82735	0.84985	0.31147	0.2672	0.20542	0.4807	0.30334	0.26997	0.64467	0.25185	0.26951	0.36488	0.35579	0.23457	0.07066	0.09814	0.09083	0.76617	0.65467	0.51478	0.93515	0.79888
GO:0015734	taurine transport	0.85968	0.66571	0.25851	0.11904	NA	0.24022	0.0483	NA	0.18226	NA	0.74237	NA	0.99946	0.94108	NA	0.19662	0.28628	0.33942	0.76582	NA	0.88138	0.82884	NA	0.68198	NA	0.04459	NA	0.23704	0.36306	NA
GO:0015740	C4-dicarboxylate transport	0.00935	0.16265	0.01164	0.01825	0.12656	0.03491	0.01933	0.00843	0.02063	0.00296	0.5328	0.4322	0.78146	0.16204	0.10978	0.95774	0.99154	0.998	0.99984	0.95986	0.99936	0.99945	0.97346	0.99938	0.99952	0.62434	0.88447	0.19809	0.94024	0.99544
GO:0015742	alpha-ketoglutarate transport	NA	0.2982	0.13974	0.08204	NA	NA	0.08737	0.04153	0.01579	NA	NA	0.3355	0.90749	0.3317	NA	NA	0.79539	0.78752	0.97972	NA	NA	0.9463	0.93714	0.96967	NA	NA	0.91608	0.07335	0.47555	NA
GO:0015743	malate transport	0.03798	0.2982	0.07618	0.04972	0.18203	0.58204	0.08737	0.02442	0.00405	NA	0.14337	0.3355	0.8929	0.25557	NA	0.954	0.79539	0.86184	0.97571	0.90675	0.9356	0.9463	0.92703	0.99413	NA	0.81061	0.91608	0.03446	0.69945	NA
GO:0015744	succinate transport	NA	NA	0.2288	NA	NA	NA	NA	0.06788	NA	NA	NA	NA	0.92231	NA	NA	NA	NA	0.9956	NA	NA	NA	NA	0.98518	NA	NA	NA	NA	0.15313	NA	NA
GO:0015746	citrate transport	0.44832	0.15397	0.01835	0.11097	0.30331	0.61698	0.83235	0.56437	0.38607	0.37902	0.90029	0.8994	0.7339	0.78117	0.17376	0.97339	0.99112	0.9986	0.99986	0.92974	0.50429	0.01448	0.59622	0.23219	0.41754	0.51447	0.47989	0.14214	0.74656	0.71189
GO:0015748	organophosphate ester transport	0.06859	0.51299	0.02516	0.79234	0.55166	0.33589	0.70691	0.22579	0.16928	0.3401	0.46931	0.8406	0.80301	0.68664	0.63756	0.97184	0.09766	0.75354	0.22475	0.22371	0.6297	0.46068	0.80425	0.95324	0.53626	0.16914	0.42332	0.87345	0.77766	0.74294
GO:0015766	disaccharide transport	0.57631	0.92873	0.6182	0.3217	0.99321	1	1	0.06369	1	0.06595	1	1	0.43873	0.01325	0.05138	0.63448	0.16629	0.76282	0.48254	0.22369	0.98816	0.97185	0.74026	0.70621	0.64703	0.94305	0.81784	0.01372	0.20844	0.27597
GO:0015771	trehalose transport	0.57631	0.92873	0.6182	0.3217	0.99321	0.00069	0.00071	0.06369	0.00437	0.06595	0.00562	0.0097	0.43873	0.01325	0.05138	0.63448	0.16629	0.76282	0.48254	0.22369	0.98816	0.97185	0.74026	0.70621	0.64703	0.94305	0.81784	0.01372	0.20844	0.27597
GO:0015772	oligosaccharide transport	0.57631	0.92873	0.6182	0.3217	0.99321	1	1	0.06369	1	0.06595	1	1	0.43873	0.01325	0.05138	0.63448	0.16629	0.76282	0.48254	0.22369	0.98816	0.97185	0.74026	0.70621	0.64703	0.94305	0.81784	0.01372	0.20844	0.27597
GO:0015800	acidic amino acid transport	0.81038	0.43872	0.34842	0.59396	0.31257	0.02052	0.19661	0.02423	0.02549	0.16052	0.06866	0.4469	0.8366	0.18292	0.6875	0.34383	0.4786	0.53502	0.02868	0.73415	0.90112	0.79866	0.73907	0.55924	0.87288	0.23603	0.11624	0.05316	0.44015	0.99954
GO:0015803	branched-chain amino acid transport	0.99848	NA	0.98743	0.50541	NA	0.94113	NA	NA	0.63669	NA	0.74237	NA	0.99946	0.89912	NA	0.01789	NA	0.11633	0.26688	NA	0.4909	NA	NA	0.30412	NA	0.10121	NA	0.16521	0.36306	NA
GO:0015804	neutral amino acid transport	0.99822	0.98027	0.70987	0.49926	0.84335	0.68381	0.28612	0.41189	0.30962	0.59966	0.79236	0.1207	0.94698	0.51093	NA	0.03774	0.26245	0.20428	0.34753	0.28632	0.71642	0.82884	0.67574	0.48666	0.93665	0.12752	0.56311	0.30922	0.46776	NA
GO:0015807	L-amino acid transport	0.81038	0.64918	0.28472	0.62661	0.42382	0.02052	0.04722	0.01585	0.01578	0.16052	0.06866	0.1704	0.61099	0.0381	0.81267	0.33858	0.6322	0.51284	0.04471	0.73415	0.90112	0.79866	0.72845	0.51318	0.87288	0.46388	0.32708	0.03349	0.4015	0.99954
GO:0015813	L-glutamate transport	0.84812	0.63333	0.41694	0.60629	0.45589	0.03059	0.13136	0.03308	0.02861	0.28339	0.0559	0.3101	0.80044	0.05493	0.81429	0.2458	0.55491	0.48978	0.0294	0.70792	0.88713	0.77032	0.71705	0.46623	0.83178	0.39907	0.24142	0.0197	0.3623	0.99958
GO:0015820	leucine transport	0.99848	NA	0.98743	0.50541	NA	0.94113	NA	NA	0.63669	NA	0.74237	NA	0.99946	0.89912	NA	0.01789	NA	0.11633	0.26688	NA	0.4909	NA	NA	0.30412	NA	0.10121	NA	0.16521	0.36306	NA
GO:0015833	peptide transport	0.43026	0.46789	0.2788	0.46879	0.17518	0.58651	0.49952	0.12761	0.5832	0.65679	0.30598	0.0202	0.60996	0.99155	0.62035	0.04259	0.02719	0.04986	0.01227	0.53616	0.03461	0.22775	0.16254	0.06701	0.55558	0.40318	0.54891	0.2918	0.09797	0.08311
GO:0015849	organic acid transport	0.98828	0.42861	0.06803	0.63009	0.03099	0.1957	0.02418	0.16053	0.02817	0.76919	0.08031	0.051	0.80935	0.11748	0.17819	0.62087	0.38818	0.62913	0.11229	0.72629	0.83378	0.25469	0.43003	0.44014	0.05926	0.61511	0.46757	0.55691	0.82924	0.85191
GO:0015850	organic hydroxy compound transport	0.94642	0.4978	0.69057	0.82973	0.45944	0.12123	0.17432	0.18086	0.54475	0.28173	0.07136	0.1002	0.81238	0.04777	0.24125	0.88689	0.99957	0.0386	0.09804	0.46009	0.73838	0.96022	0.96784	0.56494	0.87635	0.52915	0.73674	0.12734	0.81528	0.99867
GO:0015865	purine nucleotide transport	0.34765	0.17018	0.04831	NA	NA	0.77677	0.98031	0.99202	NA	NA	0.57306	0.9985	0.85564	NA	NA	0.8824	0.41872	0.80991	NA	NA	0.23534	0.12419	0.43454	NA	NA	0.44741	0.06962	0.19901	NA	NA
GO:0015868	purine ribonucleotide transport	0.34765	0.17018	0.04831	NA	NA	0.77677	0.98031	0.99202	NA	NA	0.57306	0.9985	0.85564	NA	NA	0.8824	0.41872	0.80991	NA	NA	0.23534	0.12419	0.43454	NA	NA	0.44741	0.06962	0.19901	NA	NA
GO:0015870	acetylcholine transport	0.14841	0.41008	0.52229	0.08475	0.92836	0.64004	0.27463	0.85218	0.92798	0.99468	0.3065	0.3182	0.21681	0.11939	0.53661	0.28616	0.39695	0.65146	0.85017	0.172	0.29458	0.61251	0.21848	0.0406	0.09639	0.95939	0.99294	0.88884	0.99836	0.53098
GO:0015886	heme transport	0.16832	0.53674	0.49942	0.82405	0.49613	0.17806	0.10295	0.34803	0.16595	0.82831	0.78421	0.367	0.78315	0.05452	0.29098	0.98255	0.58095	0.28528	0.11051	0.46614	0.97307	0.90278	0.52665	0.78553	0.32202	0.67566	0.84262	0.62159	0.99039	0.99557
GO:0015893	drug transport	0.09684	0.43906	0.49942	0.82405	0.49613	0.07272	0.05085	0.34803	0.16595	0.82831	0.51604	0.2201	0.80556	0.05452	0.29098	0.97761	0.89327	0.57313	0.11051	0.46614	0.99932	0.86647	0.52665	0.78553	0.32202	0.66159	0.90142	0.5613	0.99039	0.99557
GO:0015908	fatty acid transport	0.67139	0.72854	0.58542	0.67181	0.17416	0.99057	0.95981	0.77223	0.40685	0.98608	0.60349	0.1496	0.08976	0.05597	0.5342	0.86801	0.32155	0.68465	0.6553	0.69818	0.03786	0.29014	0.6203	0.58707	0.0551	0.44521	0.87663	0.80523	0.76668	0.82631
GO:0015909	long-chain fatty acid transport	0.06689	0.4962	NA	0.75276	0.03438	0.9941	0.88228	NA	0.82422	0.83083	0.16146	0.0741	NA	0.12768	0.75853	0.91	0.58366	NA	0.71303	0.79899	0.20394	0.45576	NA	0.38405	0.29284	0.58328	0.99599	NA	0.61915	0.66017
GO:0015914	phospholipid transport	0.34123	0.6907	0.84291	0.88276	0.69702	0.56894	0.18883	0.23203	0.41594	0.9958	0.76284	0.2025	0.30186	0.84201	0.12747	0.29976	0.18362	0.74529	0.08948	0.41788	0.59589	0.87751	0.64545	0.90223	0.31026	0.21029	0.96821	0.77886	0.89338	0.95366
GO:0015918	sterol transport	0.9978	0.99655	0.96091	0.93688	0.78942	0.39969	0.17432	0.27059	0.31918	0.46355	0.1231	0.0654	0.79015	0.02487	0.0032	0.00043	0.00338	0.01873	0.06555	0.3822	0.61893	0.96022	0.91316	0.59512	0.69048	0.81768	0.94824	0.08349	0.79297	0.99886
GO:0015919	peroxisomal membrane transport	0.38849	0.51185	0.06175	0.13688	0.08046	0.1807	0.1973	0.17644	0.3484	0.37279	0.65619	0.8787	0.58275	0.56201	0.28569	0.86394	0.35092	0.47074	0.69331	0.98321	0.94796	0.91378	0.98956	0.96984	0.81105	0.16102	0.48467	0.22227	0.7374	0.58406
GO:0015931	nucleobase-containing compound transport	0.75953	0.9661	0.62013	0.6991	0.70458	0.78045	0.9524	0.6635	0.73685	0.65902	0.31763	0.9497	0.18632	0.97314	0.93499	0.11417	0.0426	0.64341	0.01306	0.27474	0.18494	0.08551	0.11388	0.13992	0.31466	0.33353	0.45272	0.08706	0.14854	0.72302
GO:0015936	coenzyme A metabolic process	NA	0.58579	NA	NA	0.02101	NA	0.80602	NA	NA	0.05852	NA	0.5234	NA	NA	NA	NA	0.7856	NA	NA	0.89328	NA	0.81509	NA	NA	0.54432	NA	0.76361	NA	NA	NA
GO:0015980	energy derivation by oxidation of organic compounds	0.01551	0.85092	0.63496	0.2711	0.48517	0.41986	0.60442	0.75756	0.09443	0.51063	0.08154	0.2493	0.49123	0.39232	0.2389	0.71387	0.98075	0.9612	0.76156	0.42836	0.194	0.44452	0.39628	0.25945	0.4233	0.16259	0.01563	0.00358	0.2149	0.73198
GO:0015985	"energy coupled proton transport, down electrochemical gradient"	1	1	1	1	0.16964	0.53232	0.92873	0.92747	0.90845	0.97225	0.27599	0.4097	0.68422	0.6555	0.01515	0.68438	0.71682	0.9036	0.98877	0.78109	0.07092	1	1	0.01326	0.0169	0.45506	0.01536	1	0.08156	0.93843
GO:0015986	ATP synthesis coupled proton transport	0.0013	1.90E-05	9.90E-05	5.30E-07	0.16964	0.53232	0.92873	0.92747	0.90845	0.97225	0.27599	0.4097	0.68422	0.6555	0.01515	0.68438	0.71682	0.9036	0.98877	0.78109	0.07092	0.00235	0.00027	0.01326	0.0169	0.45506	0.01536	0.00411	0.08156	0.93843
GO:0015988	"energy coupled proton transmembrane transport, against electrochemical gradient"	0.01325	0.11244	1	1	0.38994	0.22411	0.57988	0.22338	0.45636	0.94218	1	0.1917	1	1	1	0.71859	0.68421	0.64623	0.82617	0.21648	0.2196	0.21933	0.21014	0.21759	0.0714	0.94999	0.27104	0.90434	0.65383	0.96563
GO:0015991	ATP hydrolysis coupled proton transport	0.01325	0.11244	0.0001	4.20E-05	0.38994	0.22411	0.57988	0.22338	0.45636	0.94218	0.00072	0.1917	0.00027	0.00323	5.40E-05	0.71859	0.68421	0.64623	0.82617	0.21648	0.2196	0.21933	0.21014	0.21759	0.0714	0.94999	0.27104	0.90434	0.65383	0.96563
GO:0015992	proton transport	0.00807	0.16733	0.66015	0.08459	0.08037	0.12823	0.36385	0.33302	0.34933	0.90429	0.30248	0.073	0.72065	0.52825	0.04893	0.66584	0.72701	0.72495	0.9665	0.56428	0.13565	0.64915	0.8053	0.67062	0.17245	0.90702	0.2725	0.87051	0.37334	0.97189
GO:0016032	viral process	0.17111	0.60374	0.99837	0.81186	0.97293	0.61643	0.36586	0.46414	0.80154	0.26871	0.78785	0.5602	0.96727	0.41606	0.9836	0.47058	0.96353	0.20181	0.93013	0.47025	0.15241	0.08295	0.03851	0.04632	0.13917	0.12843	0.576	0.71045	0.05263	0.188
GO:0016042	lipid catabolic process	0.81819	0.96121	0.93332	0.67866	0.95932	0.07444	0.16363	0.1234	0.00594	0.93883	0.18908	0.3344	0.16974	0.11498	0.001	0.08512	0.00847	0.16392	0.7535	0.09156	0.90652	0.65323	0.79125	0.85581	0.16123	0.71532	0.88538	0.99401	0.9975	0.98939
GO:0016043	cellular component organization	0.70008	0.22963	0.43197	0.2492	0.76631	0.99165	0.86126	0.82364	0.87775	0.1604	0.70829	0.8134	0.97965	0.99438	0.7776	0.5992	0.94188	0.48333	0.48672	0.99688	0.82595	0.4928	0.95412	0.63508	0.57534	0.38461	0.69767	0.85725	0.15649	0.85116
GO:0016048	detection of temperature stimulus	0.38269	0.73463	0.32066	0.43651	0.74701	0.477	0.8876	0.73522	0.55396	0.99461	0.70489	0.5443	0.24421	0.07224	0.37999	0.49636	0.12967	0.44747	0.33147	0.68983	0.06402	0.54121	0.50169	0.8209	0.13022	0.61866	0.39009	0.83479	0.28692	0.9093
GO:0016049	cell growth	0.10529	0.05904	0.58355	0.95151	0.04266	0.9706	0.65213	0.4717	0.8526	0.59179	0.98995	0.999	0.96133	0.88222	0.7537	0.33337	0.27308	0.13947	0.15333	0.80192	0.66753	0.92512	0.20869	0.07309	0.20263	0.05819	0.15185	0.13624	0.16045	0.24764
GO:0016050	vesicle organization	0.53617	0.74245	0.72184	0.47109	0.54843	0.47747	0.77743	0.51749	0.63182	0.93788	0.24285	0.031	0.30613	0.49511	0.09717	0.08644	0.11721	0.12456	0.10559	0.92217	0.06296	0.02736	0.07662	0.19148	0.84251	0.76548	0.62454	0.97226	0.64912	0.60795
GO:0016051	carbohydrate biosynthetic process	0.68089	0.98131	0.99176	0.46003	0.95543	0.37046	0.72576	0.5269	0.56849	0.83856	0.29741	0.3254	0.69357	0.58957	0.98191	0.01531	0.06956	0.29525	0.10476	0.02283	0.27916	0.13639	0.73775	0.04869	0.30663	0.64583	0.47932	0.02761	0.26841	0.71546
GO:0016052	carbohydrate catabolic process	0.30035	0.86031	0.23422	0.08038	0.91546	0.18237	0.02957	0.07166	0.05784	0.86941	0.77487	0.8728	0.95897	0.18095	0.49116	0.6314	0.481	0.4336	0.87036	0.0435	0.9855	0.98496	0.96107	0.99059	0.65308	0.43184	0.34502	0.02167	0.4247	0.08974
GO:0016053	organic acid biosynthetic process	0.15367	0.19621	0.19484	0.09464	0.43099	0.106	0.56441	0.25174	0.96526	0.99997	0.10928	0.2485	0.31922	0.48609	0.94187	0.04067	0.02411	0.24695	0.14139	0.17064	0.81763	0.07406	0.5693	0.55638	0.19147	0.10832	0.47226	0.65735	0.85101	0.88866
GO:0016054	organic acid catabolic process	0.31398	0.92666	0.88883	0.01917	0.69744	0.08464	0.03899	0.06252	1	0.9186	0.8218	0.1135	0.60624	0.03587	0.05931	0.68142	0.01347	0.42631	0.84451	0.25497	0.78066	0.81146	0.88176	0.97682	0.70706	0.29129	0.75862	0.72435	0.94604	0.99952
GO:0016055	Wnt signaling pathway	0.99894	0.98369	0.97673	0.99361	0.75562	0.95605	0.99819	0.93482	0.98312	0.87234	0.85368	0.7491	0.90266	0.9664	0.69583	0.03264	0.07838	0.00923	0.00043	0.25728	0.30129	0.12809	0.44753	0.11163	0.35003	0.05315	0.36204	0.0993	0.02311	0.0769
GO:0016056	rhodopsin mediated signaling pathway	0.03737	0.2391	0.07077	0.26454	0.12688	0.14726	0.25668	0.6151	0.14834	0.73364	0.99809	0.9341	0.8096	0.96399	0.19078	0.96269	0.99536	0.99684	0.98678	0.87934	0.69405	0.21177	0.77875	0.31716	0.23073	0.21302	0.15158	0.22985	0.2796	0.69763
GO:0016057	regulation of membrane potential in photoreceptor cell	0.99996	0.3061	0.41713	0.98366	0.22573	0.91236	0.81672	0.72378	NA	0.79384	0.78688	0.8258	0.94704	NA	0.6959	0.02474	0.93219	0.85396	0.0955	0.46039	0.11727	0.38698	0.4413	NA	0.35014	0.06232	0.14327	0.0071	NA	0.41749
GO:0016059	deactivation of rhodopsin mediated signaling	0.13347	0.03982	0.18499	0.4063	0.33667	0.10386	0.21095	0.56483	0.23492	0.74299	0.99818	0.8217	0.68557	0.9604	0.3242	0.96663	0.99589	0.97744	0.98506	0.74498	0.62195	0.11533	0.72668	0.28819	0.09176	0.27714	0.18744	0.34756	0.19914	0.65832
GO:0016060	metarhodopsin inactivation	0.09125	0.02467	2.50E-05	0.00153	0.26391	0.01735	0.07855	0.32118	0.11279	0.51414	0.99598	0.9293	0.69954	1	0.76246	0.74797	0.99737	0.98472	0.98978	0.63717	0.75978	0.05535	0.80384	0.47695	0.26466	0.00456	0.18804	0.40264	0.02935	0.43831
GO:0016061	regulation of light-activated channel activity	0.0334	0.0426	5.90E-05	0.0009	0.75718	0.00892	0.07623	0.27673	0.09464	0.40141	0.98704	0.8133	0.43585	0.99999	0.30076	0.88443	0.99741	0.9887	0.99292	0.28324	0.88641	0.14132	0.79204	0.2611	0.23851	0.00654	0.15381	0.5725	0.09832	0.61302
GO:0016062	adaptation of rhodopsin mediated signaling	0.01672	0.00455	1.10E-05	0.00066	0.61529	0.01782	0.13883	0.39866	0.06865	0.4884	0.99436	0.9953	0.61655	1	0.2223	0.96037	0.99769	0.98737	0.99174	0.58998	0.92865	0.14595	0.57356	0.18324	0.10761	0.0101	0.02049	0.18485	0.04543	0.37156
GO:0016063	rhodopsin biosynthetic process	0.06045	0.70772	0.09774	0.46555	0.47377	0.02003	0.30186	0.29696	0.04711	0.40389	0.00556	0.2187	0.00068	0.00031	0.02493	0.38961	0.04991	0.90564	0.41254	0.31239	0.7225	0.76444	0.88615	0.97374	0.42455	0.95286	0.69874	0.98103	0.96141	0.99996
GO:0016070	RNA metabolic process	0.55566	0.03185	0.64449	0.13605	0.03175	0.81238	0.06585	0.76548	0.33347	0.00706	0.10262	0.1711	0.32194	0.41131	0.72629	0.07914	0.00334	0.01285	0.00247	0.9694	0.05226	0.04427	0.13424	0.00189	0.9117	0.0018	0.0765	0.09704	0.05667	0.00639
GO:0016071	mRNA metabolic process	0.48928	0.436	0.75227	0.62145	0.32961	0.88407	0.70374	0.93016	0.64897	0.11685	0.08265	0.0656	0.27662	0.4443	0.89098	0.06503	0.09242	0.0226	0.10541	0.94187	0.28189	0.51478	0.08128	0.11348	0.95391	0.01508	0.58704	0.00596	0.02645	0.0081
GO:0016072	rRNA metabolic process	0.95885	0.98141	0.95249	0.93361	0.97134	0.99604	0.9544	0.94291	0.95914	0.35791	0.11768	0.1202	0.83876	0.62149	0.95586	0.5558	0.52402	0.44131	0.10284	0.47752	0.0063	0.51808	0.90116	0.3794	0.0376	0.64698	0.91165	0.11343	0.53931	0.00411
GO:0016073	snRNA metabolic process	0.17353	0.59134	0.76921	0.82772	0.22965	0.58457	0.41762	0.28007	0.34369	0.41135	0.10189	0.1265	0.78606	0.69485	0.63072	0.50338	0.03722	0.02083	0.05327	0.90582	0.42822	0.85014	0.04503	0.10828	0.89549	0.83169	0.60191	0.08653	0.47858	0.78119
GO:0016079	synaptic vesicle exocytosis	0.15523	0.8793	0.05925	0.56284	0.12224	0.53679	0.35631	0.38258	0.29292	0.2131	0.16738	0.3195	0.19554	0.76152	0.29489	0.741	0.26129	0.78822	0.28278	0.95971	0.41314	0.46176	0.93392	0.77928	0.5235	0.47141	0.5733	0.60507	0.26535	0.29963
GO:0016080	synaptic vesicle targeting	0.1473	0.50775	0.53068	0.49314	0.25411	0.23984	0.17793	0.24771	0.75142	0.4384	0.65901	0.6148	0.69753	0.98853	0.64957	0.56301	0.83019	0.20806	0.4183	0.54281	0.61155	0.2714	0.8345	0.41225	0.42368	0.43518	0.41618	0.18303	0.06937	0.04981
GO:0016081	synaptic vesicle docking	0.02157	0.55982	0.10599	0.21567	0.07634	0.24816	0.03125	0.16274	0.43749	0.08649	0.30029	0.1757	0.41185	0.87134	0.46949	0.49784	0.78397	0.75903	0.47282	0.91518	0.46553	0.31422	0.91434	0.88956	0.44151	0.81058	0.9792	0.49518	0.18242	0.42029
GO:0016082	synaptic vesicle priming	0.8044	0.8303	0.38722	0.88976	0.23696	0.79246	0.39454	0.84962	0.77835	0.69988	0.3647	0.8802	0.91867	0.77354	0.76406	0.50107	0.1678	0.82228	0.43354	0.73906	0.2847	0.25555	0.29127	0.14153	0.95044	0.59116	0.15475	0.56056	0.49149	0.56827
GO:0016101	diterpenoid metabolic process	NA	NA	NA	0.22982	NA	NA	NA	NA	0.46946	NA	NA	NA	NA	0.22601	NA	NA	NA	NA	0.68367	NA	NA	NA	NA	0.6885	NA	NA	NA	NA	0.60064	NA
GO:0016107	sesquiterpenoid catabolic process	0.05684	NA	NA	0.32985	0.61368	0.06864	NA	NA	0.14919	0.12626	0.6062	NA	NA	0.05617	0.33307	0.87841	NA	NA	0.90792	0.31727	0.94562	NA	NA	0.87005	0.58906	0.41972	NA	NA	0.98932	0.77076
GO:0016108	tetraterpenoid metabolic process	0.44138	0.82812	0.03389	0.20793	0.10409	0.5211	0.56716	0.69543	0.83749	0.90133	0.16719	0.0904	0.23515	0.30517	0.36367	0.47021	0.19837	0.8122	0.65752	0.43622	0.15499	0.34527	0.40363	0.43104	0.06589	0.82375	0.76311	0.90561	0.47568	0.89777
GO:0016115	terpenoid catabolic process	0.05684	NA	NA	0.32985	0.61368	0.06864	NA	NA	0.14919	0.12626	0.6062	NA	NA	0.05617	0.33307	0.87841	NA	NA	0.90792	0.31727	0.94562	NA	NA	0.87005	0.58906	0.41972	NA	NA	0.98932	0.77076
GO:0016116	carotenoid metabolic process	0.44138	0.82812	0.03389	0.20793	0.10409	0.5211	0.56716	0.69543	0.83749	0.90133	0.16719	0.0904	0.23515	0.30517	0.36367	0.47021	0.19837	0.8122	0.65752	0.43622	0.15499	0.34527	0.40363	0.43104	0.06589	0.82375	0.76311	0.90561	0.47568	0.89777
GO:0016125	sterol metabolic process	0.91552	0.74796	0.27309	0.59967	0.53094	0.27281	0.14084	0.55258	0.1855	0.56139	0.3128	0.6528	0.4195	0.49742	0.28967	0.14976	0.76442	0.49846	0.6969	0.79081	0.72346	0.72552	0.98076	0.54584	0.66664	0.88422	0.53283	0.73385	0.44969	0.54214
GO:0016126	sterol biosynthetic process	0.83505	0.26017	0.22026	0.3996	0.1767	0.10861	0.05968	0.67482	0.05039	0.31209	0.31626	0.799	0.25384	0.45671	0.55192	0.21459	0.93278	0.81733	0.83612	0.88268	0.6426	0.48055	0.98479	0.60849	0.80715	0.82517	0.39705	0.48426	0.06321	0.31152
GO:0016137	glycoside metabolic process	NA	0.98148	0.95465	0.99821	NA	NA	NA	0.47662	NA	NA	NA	NA	NA	NA	NA	NA	0.0919	0.10003	0.06539	NA	NA	NA	0.49301	NA	NA	NA	NA	NA	NA	NA
GO:0016139	glycoside catabolic process	NA	0.98148	0.95465	0.99821	NA	NA	NA	0.47662	NA	NA	NA	NA	NA	NA	NA	NA	0.0919	0.10003	0.06539	NA	NA	NA	0.49301	NA	NA	NA	NA	NA	NA	NA
GO:0016180	snRNA processing	0.1422	0.49646	0.82153	0.74114	0.29796	0.3484	0.31523	0.45694	0.39895	0.53727	0.06851	0.0855	0.8294	0.80287	0.70303	0.76601	0.11555	0.07392	0.09596	0.92182	0.60303	0.63415	0.04651	0.11366	0.81131	0.69866	0.51771	0.08717	0.49523	0.81671
GO:0016183	synaptic vesicle coating	0.74754	0.96454	0.93155	0.57905	0.7699	0.94812	0.96319	0.76794	0.9183	0.81321	0.34347	0.6027	0.63356	0.54498	0.46147	0.00735	0.01646	0.40042	0.16307	0.22835	0.02412	0.12745	0.06323	0.26935	0.0075	0.68546	0.6068	0.7091	0.71999	0.27101
GO:0016185	synaptic vesicle budding from presynaptic endocytic zone membrane	0.70517	0.95918	0.92555	0.77261	0.69955	0.93804	0.95763	0.68837	0.83827	0.77406	0.22881	0.4633	0.77721	0.42964	0.6161	0.59868	0.01981	0.24548	0.06401	0.17029	0.04094	0.13374	0.04916	0.1786	0.47272	0.63546	0.46753	0.49759	0.66723	0.24299
GO:0016189	synaptic vesicle to endosome fusion	0.56586	0.80013	0.5262	0.78723	0.75373	0.54196	0.93173	0.65631	0.88667	0.86441	0.32083	0.2187	0.0253	0.09342	0.13512	0.25527	0.17588	0.28908	0.34928	0.65901	0.21352	0.02628	0.07125	0.01304	0.13773	0.91609	0.65287	0.90587	0.6602	0.88781
GO:0016191	synaptic vesicle uncoating	0.03474	0.21427	0.17416	0.3346	0.19656	0.42895	0.44696	0.14182	0.07842	0.07091	0.3512	0.3116	0.4621	0.68533	0.20397	0.98167	0.98201	0.28274	0.73666	0.8958	0.93152	0.96903	0.98167	0.85224	0.97567	0.78201	0.82777	0.95437	0.13477	0.98173
GO:0016192	vesicle-mediated transport	0.90945	0.9866	0.68147	0.99191	0.02197	0.96191	0.91379	0.33184	0.91534	0.99766	0.96424	0.7545	0.39321	0.90606	0.41652	0.29445	0.0668	0.42304	0.03267	0.78327	0.02878	0.29866	0.04573	0.25572	0.13484	0.42469	0.23209	0.64232	0.15471	0.07066
GO:0016197	endosomal transport	0.11025	0.10809	0.05557	0.08606	0.00066	0.41417	0.88034	0.33051	0.71217	0.93177	0.20329	0.5091	0.01274	0.23761	0.7309	0.36597	0.0649	0.19573	0.0184	0.76145	0.06471	0.01489	0.10751	0.21272	0.29545	0.76061	0.51536	0.8619	0.8349	0.67066
GO:0016198	axon choice point recognition	0.17358	0.22884	0.80041	0.85319	0.2896	0.99994	0.99687	0.95301	0.67402	0.97819	0.90284	0.9628	0.37703	0.98496	0.76787	0.47059	0.89628	0.73288	0.9956	0.85963	0.07189	0.02281	0.1579	0.299	0.30998	0.60091	0.00551	0.23555	0.57558	0.7109
GO:0016199	axon midline choice point recognition	0.18628	0.51461	0.81864	0.85975	0.31775	1	0.99704	0.96136	0.68763	0.99668	0.91948	0.9524	0.42771	0.98814	0.9544	0.28673	0.81123	0.62514	0.00122	0.73492	0.02695	0.01723	0.15341	0.25387	0.15978	3.40E-05	0.01123	0.25671	0.00013	0.35465
GO:0016200	synaptic target attraction	NA	0.11807	0.31697	0.8154	NA	NA	0.80186	0.1969	0.4959	NA	NA	0.9867	NA	0.60255	NA	NA	0.84817	0.92199	0.54334	NA	NA	0.38442	0.48534	0.37316	NA	NA	0.0614	NA	0.11458	NA
GO:0016201	synaptic target inhibition	0.11846	0.00325	0.09804	0.00961	0.38839	0.71255	0.44349	0.37708	0.21219	0.83821	0.96562	0.9953	0.5068	0.02554	0.09574	0.10227	0.94505	0.98248	0.46235	0.44482	0.60226	0.9703	0.7875	0.23324	0.07323	0.02793	0.3198	0.63468	0.07205	0.83235
GO:0016203	muscle attachment	0.5652	0.24023	0.28447	0.85312	0.13917	0.94355	0.92351	0.59108	0.1791	0.66466	0.98822	0.9828	0.99387	0.96738	0.99875	0.54251	0.45971	0.70002	0.07292	0.95691	0.20877	0.05368	0.57857	0.33975	0.65843	0.00348	0.02	0.00573	0.00768	0.03961
GO:0016204	determination of muscle attachment site	NA	0.08469	0.02065	0.7677	0.00413	NA	0.87311	0.29719	0.09969	0.39304	NA	0.8561	0.74383	0.94123	0.99934	NA	0.94457	0.88718	0.37303	0.96109	NA	0.03136	0.94021	0.82062	0.63725	NA	0.65145	0.37708	0.00184	0.1721
GO:0016226	iron-sulfur cluster assembly	0.04075	0.10796	0.32147	0.16791	0.30651	0.38576	0.18931	0.08574	0.01883	0.20147	0.05289	0.6473	0.49553	0.44011	0.17796	0.96048	0.68387	0.8502	0.76661	0.82259	0.89732	0.87901	0.81629	0.60313	0.56764	0.30812	0.56761	0.49812	0.42487	0.77632
GO:0016233	telomere capping	0.6318	0.57432	0.75739	0.94796	0.51447	0.95692	0.65238	0.85899	0.97577	0.21302	0.57283	0.1804	0.61081	0.94882	0.77281	0.32744	0.82812	0.13623	0.18464	0.57375	0.42512	0.79753	0.13222	0.21735	0.93258	0.41843	0.92532	0.8722	0.24992	0.21878
GO:0016236	macroautophagy	0.5066	0.56702	0.82156	0.39692	0.49198	0.60867	0.59415	0.88294	0.77589	0.74912	0.35972	0.7514	0.39384	0.21795	0.23448	0.3067	0.00454	0.08898	0.01169	0.63276	0.15787	0.49567	0.42395	0.00952	0.38554	0.62574	0.1404	0.61944	0.14854	0.32645
GO:0016239	positive regulation of macroautophagy	0.67542	0.29381	0.56194	0.8581	0.32681	0.87582	0.83951	0.58804	0.6853	0.76445	0.65846	0.0375	0.57997	0.52329	0.67426	0.343	0.16489	0.1508	0.26329	0.59594	0.31564	0.2582	0.44822	0.16004	0.18602	0.48934	0.36382	0.24301	0.60441	0.22661
GO:0016241	regulation of macroautophagy	0.78347	0.7527	0.56697	0.65393	0.04969	0.95398	0.97177	0.81824	0.98308	0.77434	0.88122	0.0094	0.8912	0.62878	0.24386	0.47107	0.1908	0.116	0.06922	0.80085	0.34236	0.5141	0.41303	0.02177	0.16312	0.08333	0.51236	0.51059	0.48772	0.29758
GO:0016242	negative regulation of macroautophagy	0.63233	0.90222	0.2752	0.67997	0.16046	0.75362	0.61829	0.74556	0.99466	0.67311	0.7739	0.114	0.89388	0.59666	0.04721	0.7485	0.66476	0.62175	0.04329	0.79543	0.4628	0.30105	0.61936	0.02145	0.46222	0.04927	0.72366	0.70175	0.37294	0.70161
GO:0016243	regulation of autophagosome size	0.73947	0.7759	0.97363	0.28931	0.89712	0.41091	0.64792	0.70953	0.90323	0.64767	0.20679	0.6697	0.71917	0.66863	0.95269	0.08851	0.1974	0.01652	0.13449	0.0871	0.32607	0.30065	0.02817	0.0278	0.45167	0.6317	0.13135	0.14373	0.37141	0.00292
GO:0016246	RNA interference	0.32514	0.26895	0.78709	0.93002	0.6658	0.45427	0.43896	0.64719	0.87437	0.20148	0.62667	0.2579	0.96922	0.7025	0.98962	0.05578	0.17189	0.0023	0.00102	0.07026	0.02004	0.10262	0.2336	0.03401	0.7436	0.05139	0.86699	0.00013	0.0018	0.00266
GO:0016264	gap junction assembly	NA	NA	NA	NA	0.57646	NA	NA	NA	NA	NA	NA	NA	NA	NA	0.0208	NA	NA	NA	NA	0.86657	NA	NA	NA	NA	NA	NA	NA	NA	NA	0.99776
GO:0016310	phosphorylation	0.3053	0.5671	0.16965	0.72169	0.10209	0.71567	0.67992	0.08218	0.42183	0.86733	0.557	0.9147	0.99601	1	0.88777	0.50323	0.98881	0.76734	0.49789	0.59872	0.61193	0.15545	0.06537	0.04709	0.18391	0.15954	0.05012	0.00709	0.02774	0.49628
GO:0016311	dephosphorylation	0.77704	0.91215	0.33777	0.77137	0.46288	0.57837	0.92677	0.68867	0.93662	0.84254	0.76807	0.9774	0.74527	0.44317	0.96015	0.34671	0.0041	0.50984	0.1981	0.7579	0.51833	0.34423	0.2189	0.03148	0.57294	0.35506	0.21178	0.29254	0.77722	0.11582
GO:0016318	ommatidial rotation	0.71562	0.84421	0.27545	0.89595	0.01021	0.96858	0.67273	0.25207	0.70317	0.77737	0.91978	0.9993	0.99565	0.98604	0.44053	0.19142	0.16398	0.42066	0.00659	0.90043	0.15343	0.36984	0.84464	0.14474	0.40565	0.0001	0.04624	0.14655	0.00248	0.57443
GO:0016319	mushroom body development	0.99679	0.88714	0.52357	0.98158	0.24298	0.99959	0.95961	0.47576	0.98178	0.29599	0.94392	0.9968	0.94214	0.99935	0.90457	6.30E-05	0.02325	0.02538	0.00504	0.65302	0.00305	0.36316	0.21004	0.02618	0.58924	0.01645	0.0187	0.00063	9.90E-05	0.23844
GO:0016320	endoplasmic reticulum membrane fusion	0.01178	0.418	0.12729	0.13687	0.77156	0.18983	0.37386	0.19264	0.17419	0.44202	0.05382	0.27	0.02292	0.03666	0.04609	0.68309	0.29339	0.13627	0.64171	0.10669	0.23728	0.67327	0.6724	0.62498	0.41274	0.81611	0.85078	0.94653	0.11901	0.68932
GO:0016321	female meiosis chromosome segregation	0.53336	0.80755	0.75543	0.97596	0.58956	0.89308	0.77787	0.66199	0.23906	0.30462	0.8235	0.406	0.90998	0.18354	0.22064	0.41414	0.22141	0.0069	0.02497	0.67266	0.14529	0.26316	0.0251	0.92031	0.56972	0.56753	0.21737	0.43051	0.29124	0.66422
GO:0016322	neuron remodeling	0.49479	0.95228	0.72433	0.95581	0.1918	0.82818	0.49981	0.83132	0.81803	0.56016	0.69931	0.2664	0.1958	0.14582	0.55884	0.45826	0.02384	0.20681	0.00623	0.71264	0.25334	0.66456	0.10796	0.05737	0.67884	0.04579	0.62018	0.44888	0.62465	0.04494
GO:0016325	oocyte microtubule cytoskeleton organization	0.43271	0.82835	0.66785	0.83668	0.132	0.98297	0.98647	0.91962	0.94331	0.3354	0.88574	0.4255	0.25718	0.75545	0.51932	0.73395	0.35349	0.12538	0.16078	0.95452	0.03506	0.0151	0.0044	0.22125	0.64647	0.05915	0.29441	0.23278	0.05094	0.16131
GO:0016330	second mitotic wave involved in compound eye morphogenesis	0.18653	0.47675	0.41629	0.34173	0.22891	0.28809	0.13507	0.32523	0.119	0.80259	0.99897	0.9906	0.9996	0.99541	0.98318	0.25599	0.40809	0.83403	0.48068	0.35118	0.40318	0.50732	0.82915	0.35941	0.19075	0.00181	0.10424	0.03951	0.01839	0.13236
GO:0016331	morphogenesis of embryonic epithelium	0.96655	0.65416	0.6007	0.95045	0.26272	0.93657	0.92378	0.82717	0.93833	0.8513	0.9952	0.9985	0.18704	0.99932	0.78921	0.34092	0.3564	0.32831	0.10737	0.41199	0.02803	0.0541	0.08084	0.05961	0.05571	0.72324	0.47053	0.47999	0.46764	0.50211
GO:0016332	establishment or maintenance of polarity of embryonic epithelium	0.05152	0.25604	0.32236	0.41269	0.41898	0.18274	0.37414	0.69709	0.72517	0.31713	0.90553	0.9624	0.1289	0.84833	0.94831	0.71702	0.78778	0.90493	0.2796	0.93979	0.9961	0.65972	0.65908	0.54042	1	0.07387	0.08934	0.67461	0.3332	0.3108
GO:0016333	morphogenesis of follicular epithelium	0.36336	0.9336	0.91858	0.89869	0.44565	0.33054	0.9678	0.90991	0.74261	0.55585	0.92327	0.9637	0.40016	0.70694	0.861	0.24247	0.09485	0.59505	0.72731	0.58736	0.36411	0.53273	0.0359	0.14389	0.78982	0.21557	0.21429	0.08463	0.8538	0.01469
GO:0016334	establishment or maintenance of polarity of follicular epithelium	0.852	0.96777	0.90944	0.92125	0.20016	0.43491	0.9882	0.91276	0.80173	0.34909	0.89169	0.9092	0.43315	0.85094	0.84744	0.3096	0.04296	0.85046	0.71953	0.92625	0.18259	0.00861	0.04507	0.1554	0.91329	0.00321	0.06855	0.20381	0.32987	0.08794
GO:0016335	morphogenesis of larval imaginal disc epithelium	0.87561	0.71782	0.85613	0.78101	0.44422	0.7317	0.97032	0.67524	0.64371	0.59755	0.93533	0.9221	0.53028	0.9591	0.91338	0.05353	0.4309	0.36233	0.06212	0.75621	0.21126	0.00526	0.05352	0.09337	0.53544	0.03935	0.10385	0.17835	0.0174	0.2204
GO:0016336	establishment or maintenance of polarity of larval imaginal disc epithelium	0.68493	0.40176	0.54798	0.59138	0.35853	0.59658	0.81979	0.84021	0.57823	0.44741	0.87976	0.7434	0.23658	0.87995	0.83289	0.1554	0.55131	0.46748	0.35463	0.75375	0.13427	0.03562	0.06619	0.2862	0.90423	0.11152	0.32523	0.27495	0.16852	0.46995
GO:0016337	single organismal cell-cell adhesion	0.56177	0.97638	0.07374	0.90864	0.29345	0.94553	0.99473	0.34988	0.62443	0.87671	0.98966	0.696	0.11878	0.23128	0.86046	0.4305	0.1976	0.62298	0.37552	0.85444	0.20523	0.4989	0.79825	0.49905	0.49668	5.80E-05	0.31619	0.8286	0.00085	0.15318
GO:0016339	calcium-dependent cell-cell adhesion via plasma membrane cell adhesion molecules	0.99025	0.79667	0.30395	0.60143	0.58416	0.24439	0.10578	0.33034	0.41921	0.77314	0.96684	0.5855	0.04299	0.63458	0.57514	0.08674	0.37261	0.83133	0.1644	0.20292	0.25357	0.66255	0.1941	0.12043	0.40313	0.01805	0.5366	0.3739	0.11827	0.71507
GO:0016348	imaginal disc-derived leg joint morphogenesis	0.53031	0.95928	0.56407	0.94885	0.22287	0.95895	0.9573	0.8215	0.80216	0.93074	0.87958	0.4049	0.12816	0.38385	0.30564	0.58779	0.0465	0.19425	0.19875	0.10447	0.09421	0.05492	0.13985	0.15479	0.13179	0.55135	0.46707	0.72175	0.47614	0.74661
GO:0016358	dendrite development	0.6237	0.34259	0.69798	0.86354	0.18071	0.99854	0.73729	0.75054	0.87836	0.03507	0.80822	0.9613	0.87909	0.98881	0.77405	0.02158	0.17582	0.01377	0.0395	0.91118	1	0.07277	0.18812	0.35041	0.95647	0.82909	0.01554	0.05292	0.66883	0.00815
GO:0016360	sensory organ precursor cell fate determination	0.94168	0.80302	0.38913	0.3868	0.20359	0.86374	0.60511	0.56138	0.15071	0.83324	0.76094	0.405	0.08714	0.15002	0.92501	0.41245	0.65603	0.50889	0.26706	0.99307	0.69941	0.33572	0.45184	0.50874	0.41225	0.33771	0.93405	0.81774	0.8938	0.32221
GO:0016441	posttranscriptional gene silencing	0.12357	0.07849	0.73889	0.83781	0.47891	0.46448	0.29966	0.61881	0.80092	0.03746	0.69212	0.2451	0.96111	0.65456	0.98576	0.23258	0.18286	0.32099	0.26915	0.27067	0.08429	0.20129	0.14716	0.04263	0.87188	0.01455	0.94096	0.41397	0.42346	0.38369
GO:0016457	dosage compensation complex assembly involved in dosage compensation by hyperactivation of X chromosome	NA	0.55252	0.79542	0.7981	0.58285	NA	0.47039	0.81982	0.52401	0.59527	NA	0.955	0.9785	0.8776	0.94668	NA	0.28764	0.24314	0.24534	0.58959	NA	0.91641	0.58932	0.75973	0.79461	NA	0.04205	0.1194	0.02837	0.1683
GO:0016458	gene silencing	0.67201	0.14712	0.62375	0.63582	0.05157	0.6947	0.4662	0.7735	0.85857	0.01662	0.58182	0.7904	0.87833	0.78452	0.97657	0.10215	0.06409	0.09469	0.12784	0.98038	0.10942	0.12566	0.18556	0.01807	0.99106	0.21866	0.31516	0.08274	0.06718	0.01951
GO:0016476	regulation of embryonic cell shape	0.53968	0.28141	0.22537	0.82102	0.05947	0.95392	0.97714	0.50205	0.97334	0.95341	0.9662	0.359	0.61087	0.35083	0.07209	0.5761	0.52027	0.38952	0.01535	0.64741	0.02389	0.27369	0.16122	0.37925	0.18521	0.06068	0.58321	0.69317	0.15907	0.51363
GO:0016477	cell migration	0.74944	0.80139	0.52181	0.731	0.13251	0.98953	0.93682	0.94486	0.96767	0.93743	0.96844	0.6004	0.74118	0.70899	0.80872	0.14458	0.19349	0.1411	0.1135	0.72008	0.13038	0.18158	0.44098	0.10075	0.15619	0.00384	0.12161	0.25319	0.08474	0.09024
GO:0016482	cytosolic transport	0.77162	0.85822	0.84302	0.50119	0.44213	0.80933	0.85974	0.95901	0.73769	0.46835	0.47144	0.101	0.68214	0.24289	0.50981	0.15596	0.01091	0.18515	0.09386	0.79546	0.02337	0.15488	0.03619	0.08927	0.54151	0.56824	0.80822	0.49524	0.34987	0.30729
GO:0016485	protein processing	0.74529	0.29278	0.27411	0.28391	0.35237	0.24473	0.06063	0.51238	0.08446	0.73587	0.39833	0.6083	0.02338	0.20689	0.01482	0.09295	0.10681	0.99804	0.14207	0.76383	0.91319	0.52401	0.7255	0.65173	0.69927	0.31679	0.52138	0.33311	0.64247	0.73444
GO:0016486	peptide hormone processing	0.743	0.0579	0.8226	0.40012	0.02783	0.5125	0.04553	0.00193	0.0065	0.09081	0.65946	0.9389	0.22311	0.89509	0.11457	0.5155	0.78949	0.9852	0.69186	0.79621	0.72242	0.49618	0.63304	0.45373	0.36072	0.176	0.49311	0.59476	0.03188	0.34832
GO:0016540	protein autoprocessing	0.88894	0.93819	0.0418	0.99485	0.99467	0.89804	0.81261	0.60514	0.88294	0.96889	0.47004	0.6223	0.34799	0.54732	0.01703	0.30687	0.53465	0.96657	0.1101	0.18396	0.06398	0.23317	0.46801	0.22005	0.12698	0.44476	0.55112	0.82769	0.88632	0.83498
GO:0016545	"male courtship behavior, veined wing vibration"	0.99993	0.73054	0.96182	0.7595	0.54518	0.99997	0.60093	0.98297	0.34333	0.89178	0.92655	0.9983	0.99988	0.80185	0.94647	0.97772	0.47651	0.19333	0.03884	0.40367	0.02252	0.22682	0.05027	0.50079	0.58627	0.99078	0.10251	0.98948	0.02819	0.15451
GO:0016558	protein import into peroxisome matrix	0.82148	0.59429	0.05738	0.10176	0.05392	0.58363	0.24151	0.48855	0.53899	0.38194	0.95581	0.959	0.24718	0.25678	0.27551	0.38109	0.34128	0.35463	0.831	0.97491	0.53945	0.8608	0.72664	0.83551	0.73626	0.04818	0.2725	0.35943	0.68074	0.77396
GO:0016567	protein ubiquitination	0.00956	0.0077	0.19138	0.08074	0.03733	0.00655	0.0329	0.12605	0.18011	0.05031	0.31674	0.6238	0.45254	0.19416	0.08638	0.85394	0.19917	0.04924	0.0342	0.95876	0.75663	0.88739	0.81371	0.55194	0.94128	0.03539	0.11455	0.51336	0.38131	0.06272
GO:0016569	covalent chromatin modification	0.30468	0.18643	0.73241	0.32677	0.33653	0.40408	0.22418	0.96624	0.84599	0.06069	0.72284	0.2991	0.37651	0.38163	0.91591	0.05682	0.0448	0.22583	0.45635	0.87162	0.02792	0.4147	0.04815	0.07834	0.96789	0.79935	0.3851	0.07034	0.16163	0.05483
GO:0016570	histone modification	0.32152	0.19457	0.73475	0.33106	0.3642	0.41826	0.24372	0.96328	0.84668	0.06483	0.72961	0.31	0.38256	0.38925	0.91916	0.05876	0.06365	0.0058	0.00092	0.86185	0.03191	0.4239	0.03693	0.08697	0.96911	0.0037	0.3938	0.03399	0.15485	0.02922
[truncated: 764,996 more chars]
