# Supplementary material for: Sex-biased gene expression is repeatedly masculinized in asexual females
Source: Nat Commun. 2019 Oct 11;10:4638. doi: 10.1038/s41467-019-12659-8 (PMC6789136; doi:10.1038/s41467-019-12659-8)
Supplement: Supplementary file 12 — Source Data [file 41467_2019_12659_MOESM12_ESM.xlsx]

## Sheet: Fig_2
# Source data for Fig 2. sp_genename = gene name, sp = species, tissue = tissue-type (WB = Whole-body, RT = reproductive tract, LG = legs), sexbias2 = sex bias, SBgroup2 = sex bias group, log2FC_SA = log2 fold change in expression between sex and asex females
sp_genename	sp	tissue	sexbias2	SBgroup2	log2FC_SA
Tbi_RBBH-100	Tbi	WB	Unbiased	Tbi_Unbiased	-0.839226
Tbi_RBBH-10000	Tbi	WB	Unbiased	Tbi_Unbiased	-0.630394
Tbi_RBBH-10001	Tbi	WB	male_biased	Tbi_male_biased	1.214
Tbi_RBBH-10002	Tbi	WB	Unbiased	Tbi_Unbiased	0.371157
Tbi_RBBH-10003	Tbi	WB	female_biased	Tbi_female_biased	0.660937
Tbi_RBBH-10005	Tbi	WB	Unbiased	Tbi_Unbiased	0.15885
Tbi_RBBH-10006	Tbi	WB	Unbiased	Tbi_Unbiased	1.1677
Tbi_RBBH-10008	Tbi	WB	Unbiased	Tbi_Unbiased	-0.749944
Tbi_RBBH-1001	Tbi	WB	Unbiased	Tbi_Unbiased	-0.39771
Tbi_RBBH-10010	Tbi	WB	Unbiased	Tbi_Unbiased	-0.841958
Tbi_RBBH-10013	Tbi	WB	Unbiased	Tbi_Unbiased	0.219609
Tbi_RBBH-10014	Tbi	WB	Unbiased	Tbi_Unbiased	-0.716186
Tbi_RBBH-10015	Tbi	WB	Unbiased	Tbi_Unbiased	0.944321
Tbi_RBBH-10016	Tbi	WB	Unbiased	Tbi_Unbiased	0.000785296
Tbi_RBBH-10017	Tbi	WB	Unbiased	Tbi_Unbiased	-0.665426
Tbi_RBBH-10018	Tbi	WB	Unbiased	Tbi_Unbiased	-0.0615224
Tbi_RBBH-10019	Tbi	WB	Unbiased	Tbi_Unbiased	-0.291287
Tbi_RBBH-1002	Tbi	WB	Unbiased	Tbi_Unbiased	-0.148087
Tbi_RBBH-10021	Tbi	WB	Unbiased	Tbi_Unbiased	-0.147509
Tbi_RBBH-10022	Tbi	WB	Unbiased	Tbi_Unbiased	0.347549
Tbi_RBBH-10023	Tbi	WB	Unbiased	Tbi_Unbiased	-0.523372
Tbi_RBBH-10024	Tbi	WB	Unbiased	Tbi_Unbiased	-0.122983
Tbi_RBBH-10025	Tbi	WB	Unbiased	Tbi_Unbiased	0.399279
Tbi_RBBH-10028	Tbi	WB	Unbiased	Tbi_Unbiased	0.188879
Tbi_RBBH-10029	Tbi	WB	Unbiased	Tbi_Unbiased	0.275839
Tbi_RBBH-1003	Tbi	WB	female_biased	Tbi_female_biased	-0.0756352
Tbi_RBBH-10030	Tbi	WB	Unbiased	Tbi_Unbiased	0.198485
Tbi_RBBH-10032	Tbi	WB	Unbiased	Tbi_Unbiased	0.317308
Tbi_RBBH-10033	Tbi	WB	Unbiased	Tbi_Unbiased	0.161584
Tbi_RBBH-10035	Tbi	WB	Unbiased	Tbi_Unbiased	1.03835
Tbi_RBBH-10036	Tbi	WB	Unbiased	Tbi_Unbiased	0.751907
Tbi_RBBH-10039	Tbi	WB	Unbiased	Tbi_Unbiased	-0.501009
Tbi_RBBH-1004	Tbi	WB	Unbiased	Tbi_Unbiased	-1.05317
Tbi_RBBH-10040	Tbi	WB	Unbiased	Tbi_Unbiased	0.3829
Tbi_RBBH-10041	Tbi	WB	Unbiased	Tbi_Unbiased	0.947522
Tbi_RBBH-10042	Tbi	WB	Unbiased	Tbi_Unbiased	-0.202685
Tbi_RBBH-10043	Tbi	WB	Unbiased	Tbi_Unbiased	0.246153
Tbi_RBBH-10044	Tbi	WB	Unbiased	Tbi_Unbiased	-0.0549929
Tbi_RBBH-10045	Tbi	WB	male_biased	Tbi_male_biased	1.23816
Tbi_RBBH-10046	Tbi	WB	Unbiased	Tbi_Unbiased	1.4415
Tbi_RBBH-10047	Tbi	WB	male_biased	Tbi_male_biased	0.680287
Tbi_RBBH-10048	Tbi	WB	Unbiased	Tbi_Unbiased	-0.105939
Tbi_RBBH-10049	Tbi	WB	Unbiased	Tbi_Unbiased	0.179375
Tbi_RBBH-10050	Tbi	WB	Unbiased	Tbi_Unbiased	0.119303
Tbi_RBBH-10051	Tbi	WB	Unbiased	Tbi_Unbiased	0.238621
Tbi_RBBH-10053	Tbi	WB	Unbiased	Tbi_Unbiased	-0.195013
Tbi_RBBH-10054	Tbi	WB	Unbiased	Tbi_Unbiased	0.795319
Tbi_RBBH-10055	Tbi	WB	Unbiased	Tbi_Unbiased	-0.432754
Tbi_RBBH-10056	Tbi	WB	Unbiased	Tbi_Unbiased	-0.373914
Tbi_RBBH-10058	Tbi	WB	Unbiased	Tbi_Unbiased	0.313104
Tbi_RBBH-10059	Tbi	WB	Unbiased	Tbi_Unbiased	0.430731
Tbi_RBBH-10060	Tbi	WB	Unbiased	Tbi_Unbiased	-0.553851
Tbi_RBBH-10061	Tbi	WB	Unbiased	Tbi_Unbiased	0.445221
Tbi_RBBH-10062	Tbi	WB	Unbiased	Tbi_Unbiased	-0.0659928
Tbi_RBBH-10064	Tbi	WB	Unbiased	Tbi_Unbiased	0.04852
Tbi_RBBH-10067	Tbi	WB	Unbiased	Tbi_Unbiased	0.0241143
Tbi_RBBH-10069	Tbi	WB	Unbiased	Tbi_Unbiased	0.75063
Tbi_RBBH-10071	Tbi	WB	Unbiased	Tbi_Unbiased	0.901249
Tbi_RBBH-10072	Tbi	WB	Unbiased	Tbi_Unbiased	0.449801
Tbi_RBBH-10074	Tbi	WB	male_biased	Tbi_male_biased	-1.4319
Tbi_RBBH-10075	Tbi	WB	Unbiased	Tbi_Unbiased	0.670892
Tbi_RBBH-10076	Tbi	WB	Unbiased	Tbi_Unbiased	0.196184
Tbi_RBBH-10077	Tbi	WB	Unbiased	Tbi_Unbiased	-0.165669
Tbi_RBBH-10079	Tbi	WB	Unbiased	Tbi_Unbiased	0.111419
Tbi_RBBH-10080	Tbi	WB	Unbiased	Tbi_Unbiased	-0.423097
Tbi_RBBH-10081	Tbi	WB	Unbiased	Tbi_Unbiased	0.287282
Tbi_RBBH-10082	Tbi	WB	Unbiased	Tbi_Unbiased	-0.612168
Tbi_RBBH-10083	Tbi	WB	male_biased	Tbi_male_biased	0.18226
Tbi_RBBH-10084	Tbi	WB	Unbiased	Tbi_Unbiased	0.425155
Tbi_RBBH-10085	Tbi	WB	Unbiased	Tbi_Unbiased	-0.147023
Tbi_RBBH-10089	Tbi	WB	Unbiased	Tbi_Unbiased	0.392812
Tbi_RBBH-1009	Tbi	WB	female_biased	Tbi_female_biased	-0.212121
Tbi_RBBH-10090	Tbi	WB	Unbiased	Tbi_Unbiased	0.0476114
Tbi_RBBH-10091	Tbi	WB	Unbiased	Tbi_Unbiased	0.0818574
Tbi_RBBH-10092	Tbi	WB	Unbiased	Tbi_Unbiased	0.909665
Tbi_RBBH-10093	Tbi	WB	Unbiased	Tbi_Unbiased	-0.362158
Tbi_RBBH-10095	Tbi	WB	Unbiased	Tbi_Unbiased	-0.533356
Tbi_RBBH-10096	Tbi	WB	Unbiased	Tbi_Unbiased	-0.0489483
Tbi_RBBH-10097	Tbi	WB	Unbiased	Tbi_Unbiased	-0.400488
Tbi_RBBH-10098	Tbi	WB	Unbiased	Tbi_Unbiased	-0.93693
Tbi_RBBH-10099	Tbi	WB	Unbiased	Tbi_Unbiased	0.724933
Tbi_RBBH-101	Tbi	WB	Unbiased	Tbi_Unbiased	0.456084
Tbi_RBBH-10101	Tbi	WB	Unbiased	Tbi_Unbiased	-0.616768
Tbi_RBBH-10102	Tbi	WB	Unbiased	Tbi_Unbiased	0.225086
Tbi_RBBH-10103	Tbi	WB	Unbiased	Tbi_Unbiased	0.220949
Tbi_RBBH-10104	Tbi	WB	Unbiased	Tbi_Unbiased	-0.326173
Tbi_RBBH-10106	Tbi	WB	Unbiased	Tbi_Unbiased	0.762314
Tbi_RBBH-10107	Tbi	WB	Unbiased	Tbi_Unbiased	0.340578
Tbi_RBBH-10108	Tbi	WB	Unbiased	Tbi_Unbiased	1.15624
Tbi_RBBH-10110	Tbi	WB	Unbiased	Tbi_Unbiased	0.278441
Tbi_RBBH-10111	Tbi	WB	Unbiased	Tbi_Unbiased	0.688867
Tbi_RBBH-10112	Tbi	WB	Unbiased	Tbi_Unbiased	0.288494
Tbi_RBBH-10113	Tbi	WB	Unbiased	Tbi_Unbiased	0.2475
Tbi_RBBH-10114	Tbi	WB	Unbiased	Tbi_Unbiased	-1.10692
Tbi_RBBH-10115	Tbi	WB	Unbiased	Tbi_Unbiased	0.220496
Tbi_RBBH-10117	Tbi	WB	Unbiased	Tbi_Unbiased	-0.479954
Tbi_RBBH-10118	Tbi	WB	Unbiased	Tbi_Unbiased	0.341397
Tbi_RBBH-10119	Tbi	WB	Unbiased	Tbi_Unbiased	0.271974
Tbi_RBBH-1012	Tbi	WB	Unbiased	Tbi_Unbiased	-0.0964301
Tbi_RBBH-10120	Tbi	WB	male_biased	Tbi_male_biased	4.14518
Tbi_RBBH-10121	Tbi	WB	Unbiased	Tbi_Unbiased	1.42906
Tbi_RBBH-10122	Tbi	WB	Unbiased	Tbi_Unbiased	-0.0378861
Tbi_RBBH-10123	Tbi	WB	Unbiased	Tbi_Unbiased	1.42234
Tbi_RBBH-10124	Tbi	WB	female_biased	Tbi_female_biased	0.393151
Tbi_RBBH-10125	Tbi	WB	Unbiased	Tbi_Unbiased	0.143168
Tbi_RBBH-10126	Tbi	WB	Unbiased	Tbi_Unbiased	1.03833
Tbi_RBBH-10127	Tbi	WB	Unbiased	Tbi_Unbiased	-0.453878
Tbi_RBBH-10128	Tbi	WB	Unbiased	Tbi_Unbiased	-0.569555
Tbi_RBBH-1013	Tbi	WB	Unbiased	Tbi_Unbiased	-0.435177
Tbi_RBBH-10130	Tbi	WB	Unbiased	Tbi_Unbiased	-0.826037
Tbi_RBBH-10131	Tbi	WB	Unbiased	Tbi_Unbiased	0.799558
Tbi_RBBH-10133	Tbi	WB	Unbiased	Tbi_Unbiased	0.0422139
Tbi_RBBH-10135	Tbi	WB	Unbiased	Tbi_Unbiased	-1.55236
Tbi_RBBH-10136	Tbi	WB	male_biased	Tbi_male_biased	-0.212511
Tbi_RBBH-10137	Tbi	WB	Unbiased	Tbi_Unbiased	-0.754169
Tbi_RBBH-10138	Tbi	WB	Unbiased	Tbi_Unbiased	-0.653945
Tbi_RBBH-10139	Tbi	WB	Unbiased	Tbi_Unbiased	-0.388076
Tbi_RBBH-1014	Tbi	WB	Unbiased	Tbi_Unbiased	1.07958
Tbi_RBBH-10140	Tbi	WB	Unbiased	Tbi_Unbiased	-0.616142
Tbi_RBBH-10142	Tbi	WB	Unbiased	Tbi_Unbiased	0.346928
Tbi_RBBH-10143	Tbi	WB	Unbiased	Tbi_Unbiased	0.749237
Tbi_RBBH-10144	Tbi	WB	Unbiased	Tbi_Unbiased	-0.59565
Tbi_RBBH-10145	Tbi	WB	Unbiased	Tbi_Unbiased	-0.488892
Tbi_RBBH-10147	Tbi	WB	Unbiased	Tbi_Unbiased	-0.587317
Tbi_RBBH-10148	Tbi	WB	Unbiased	Tbi_Unbiased	-0.00197894
Tbi_RBBH-10149	Tbi	WB	Unbiased	Tbi_Unbiased	-0.157083
Tbi_RBBH-1015	Tbi	WB	Unbiased	Tbi_Unbiased	-0.607139
Tbi_RBBH-10150	Tbi	WB	Unbiased	Tbi_Unbiased	-0.257793
Tbi_RBBH-10151	Tbi	WB	Unbiased	Tbi_Unbiased	0.388057
Tbi_RBBH-10152	Tbi	WB	female_biased	Tbi_female_biased	-1.39194
Tbi_RBBH-10153	Tbi	WB	male_biased	Tbi_male_biased	1.05981
Tbi_RBBH-10154	Tbi	WB	Unbiased	Tbi_Unbiased	0.535514
Tbi_RBBH-10156	Tbi	WB	Unbiased	Tbi_Unbiased	0.49716
Tbi_RBBH-10158	Tbi	WB	Unbiased	Tbi_Unbiased	0.0623058
Tbi_RBBH-10159	Tbi	WB	Unbiased	Tbi_Unbiased	0.121853
Tbi_RBBH-1016	Tbi	WB	male_biased	Tbi_male_biased	-0.721258
Tbi_RBBH-10160	Tbi	WB	Unbiased	Tbi_Unbiased	1.17864
Tbi_RBBH-10161	Tbi	WB	Unbiased	Tbi_Unbiased	0.564807
Tbi_RBBH-10162	Tbi	WB	Unbiased	Tbi_Unbiased	1.09883
Tbi_RBBH-10163	Tbi	WB	Unbiased	Tbi_Unbiased	-0.233964
Tbi_RBBH-10164	Tbi	WB	Unbiased	Tbi_Unbiased	1.13851
Tbi_RBBH-10165	Tbi	WB	Unbiased	Tbi_Unbiased	1.43598
Tbi_RBBH-10166	Tbi	WB	Unbiased	Tbi_Unbiased	0.0816195
Tbi_RBBH-10167	Tbi	WB	female_biased	Tbi_female_biased	-1.63795
Tbi_RBBH-10168	Tbi	WB	Unbiased	Tbi_Unbiased	-0.537502
Tbi_RBBH-10169	Tbi	WB	Unbiased	Tbi_Unbiased	-0.267498
Tbi_RBBH-1017	Tbi	WB	Unbiased	Tbi_Unbiased	0.154511
Tbi_RBBH-10171	Tbi	WB	Unbiased	Tbi_Unbiased	-0.0146535
Tbi_RBBH-10172	Tbi	WB	Unbiased	Tbi_Unbiased	-0.82219
Tbi_RBBH-10173	Tbi	WB	female_biased	Tbi_female_biased	-0.209694
Tbi_RBBH-10174	Tbi	WB	Unbiased	Tbi_Unbiased	0.357554
Tbi_RBBH-10175	Tbi	WB	Unbiased	Tbi_Unbiased	1.21559
Tbi_RBBH-10176	Tbi	WB	Unbiased	Tbi_Unbiased	0.329791
Tbi_RBBH-10177	Tbi	WB	Unbiased	Tbi_Unbiased	-0.196979
Tbi_RBBH-10178	Tbi	WB	Unbiased	Tbi_Unbiased	-0.466929
Tbi_RBBH-10179	Tbi	WB	Unbiased	Tbi_Unbiased	-0.868287
Tbi_RBBH-1018	Tbi	WB	Unbiased	Tbi_Unbiased	1.08802
Tbi_RBBH-10180	Tbi	WB	Unbiased	Tbi_Unbiased	0.00639744
Tbi_RBBH-10181	Tbi	WB	Unbiased	Tbi_Unbiased	-0.188554
Tbi_RBBH-10182	Tbi	WB	female_biased	Tbi_female_biased	-0.142685
Tbi_RBBH-10183	Tbi	WB	Unbiased	Tbi_Unbiased	-0.810985
Tbi_RBBH-10184	Tbi	WB	Unbiased	Tbi_Unbiased	-0.342682
Tbi_RBBH-10185	Tbi	WB	female_biased	Tbi_female_biased	-1.09014
Tbi_RBBH-10186	Tbi	WB	Unbiased	Tbi_Unbiased	0.186972
Tbi_RBBH-10187	Tbi	WB	Unbiased	Tbi_Unbiased	0.688232
Tbi_RBBH-10188	Tbi	WB	female_biased	Tbi_female_biased	0.539776
Tbi_RBBH-1019	Tbi	WB	Unbiased	Tbi_Unbiased	1.42634
Tbi_RBBH-10190	Tbi	WB	Unbiased	Tbi_Unbiased	0.976018
Tbi_RBBH-10191	Tbi	WB	Unbiased	Tbi_Unbiased	0.365316
Tbi_RBBH-10192	Tbi	WB	Unbiased	Tbi_Unbiased	0.607374
Tbi_RBBH-10193	Tbi	WB	Unbiased	Tbi_Unbiased	-0.381084
Tbi_RBBH-10194	Tbi	WB	Unbiased	Tbi_Unbiased	0.0344701
Tbi_RBBH-10195	Tbi	WB	Unbiased	Tbi_Unbiased	-0.148753
Tbi_RBBH-10196	Tbi	WB	Unbiased	Tbi_Unbiased	0.0808561
Tbi_RBBH-10197	Tbi	WB	Unbiased	Tbi_Unbiased	-0.355386
Tbi_RBBH-10198	Tbi	WB	Unbiased	Tbi_Unbiased	-0.00140823
Tbi_RBBH-10199	Tbi	WB	Unbiased	Tbi_Unbiased	0.620476
Tbi_RBBH-10200	Tbi	WB	Unbiased	Tbi_Unbiased	-0.143221
Tbi_RBBH-10201	Tbi	WB	Unbiased	Tbi_Unbiased	1.20649
Tbi_RBBH-10202	Tbi	WB	Unbiased	Tbi_Unbiased	0.473585
Tbi_RBBH-10204	Tbi	WB	Unbiased	Tbi_Unbiased	0.572793
Tbi_RBBH-10206	Tbi	WB	Unbiased	Tbi_Unbiased	0.0885074
Tbi_RBBH-10207	Tbi	WB	Unbiased	Tbi_Unbiased	0.166509
Tbi_RBBH-10208	Tbi	WB	Unbiased	Tbi_Unbiased	-0.765056
Tbi_RBBH-10209	Tbi	WB	Unbiased	Tbi_Unbiased	0.0231156
Tbi_RBBH-10210	Tbi	WB	Unbiased	Tbi_Unbiased	0.5898
Tbi_RBBH-10211	Tbi	WB	Unbiased	Tbi_Unbiased	0.489508
Tbi_RBBH-10212	Tbi	WB	Unbiased	Tbi_Unbiased	-0.220956
Tbi_RBBH-10213	Tbi	WB	Unbiased	Tbi_Unbiased	-0.228615
Tbi_RBBH-10214	Tbi	WB	Unbiased	Tbi_Unbiased	-0.599871
Tbi_RBBH-10215	Tbi	WB	female_biased	Tbi_female_biased	-0.151405
Tbi_RBBH-10216	Tbi	WB	Unbiased	Tbi_Unbiased	0.113245
Tbi_RBBH-10217	Tbi	WB	Unbiased	Tbi_Unbiased	0.732223
Tbi_RBBH-10218	Tbi	WB	Unbiased	Tbi_Unbiased	-1.10856
Tbi_RBBH-1022	Tbi	WB	Unbiased	Tbi_Unbiased	-0.106392
Tbi_RBBH-10220	Tbi	WB	Unbiased	Tbi_Unbiased	0.109593
Tbi_RBBH-10221	Tbi	WB	Unbiased	Tbi_Unbiased	0.180946
Tbi_RBBH-10222	Tbi	WB	Unbiased	Tbi_Unbiased	0.819745
Tbi_RBBH-10223	Tbi	WB	Unbiased	Tbi_Unbiased	-0.602777
Tbi_RBBH-10224	Tbi	WB	Unbiased	Tbi_Unbiased	0.0320794
Tbi_RBBH-10226	Tbi	WB	Unbiased	Tbi_Unbiased	-0.660728
Tbi_RBBH-10227	Tbi	WB	Unbiased	Tbi_Unbiased	0.537111
Tbi_RBBH-10228	Tbi	WB	Unbiased	Tbi_Unbiased	-0.321685
Tbi_RBBH-1023	Tbi	WB	Unbiased	Tbi_Unbiased	0.290067
Tbi_RBBH-10231	Tbi	WB	Unbiased	Tbi_Unbiased	0.226462
Tbi_RBBH-10232	Tbi	WB	Unbiased	Tbi_Unbiased	-0.14868
Tbi_RBBH-10233	Tbi	WB	Unbiased	Tbi_Unbiased	-0.0511165
Tbi_RBBH-10235	Tbi	WB	Unbiased	Tbi_Unbiased	0.118154
Tbi_RBBH-10236	Tbi	WB	male_biased	Tbi_male_biased	-0.418346
Tbi_RBBH-10237	Tbi	WB	Unbiased	Tbi_Unbiased	0.0678716
Tbi_RBBH-10238	Tbi	WB	Unbiased	Tbi_Unbiased	0.434184
Tbi_RBBH-10239	Tbi	WB	male_biased	Tbi_male_biased	-0.542468
Tbi_RBBH-1024	Tbi	WB	Unbiased	Tbi_Unbiased	0.0597004
Tbi_RBBH-10240	Tbi	WB	Unbiased	Tbi_Unbiased	1.20879
Tbi_RBBH-10242	Tbi	WB	Unbiased	Tbi_Unbiased	1.54769
Tbi_RBBH-10243	Tbi	WB	Unbiased	Tbi_Unbiased	0.0155715
Tbi_RBBH-10244	Tbi	WB	Unbiased	Tbi_Unbiased	-0.0329452
Tbi_RBBH-10245	Tbi	WB	Unbiased	Tbi_Unbiased	0.68738
Tbi_RBBH-10247	Tbi	WB	Unbiased	Tbi_Unbiased	-0.300783
Tbi_RBBH-10249	Tbi	WB	Unbiased	Tbi_Unbiased	-0.850369
Tbi_RBBH-1025	Tbi	WB	male_biased	Tbi_male_biased	-0.139825
Tbi_RBBH-10250	Tbi	WB	Unbiased	Tbi_Unbiased	0.0598094
Tbi_RBBH-10252	Tbi	WB	Unbiased	Tbi_Unbiased	-0.727946
Tbi_RBBH-10253	Tbi	WB	Unbiased	Tbi_Unbiased	1.09381
Tbi_RBBH-10254	Tbi	WB	Unbiased	Tbi_Unbiased	0.696338
Tbi_RBBH-10255	Tbi	WB	Unbiased	Tbi_Unbiased	-0.586379
Tbi_RBBH-10256	Tbi	WB	Unbiased	Tbi_Unbiased	0.105376
Tbi_RBBH-10258	Tbi	WB	Unbiased	Tbi_Unbiased	0.360728
Tbi_RBBH-10259	Tbi	WB	Unbiased	Tbi_Unbiased	0.213764
Tbi_RBBH-1026	Tbi	WB	Unbiased	Tbi_Unbiased	0.364127
Tbi_RBBH-10260	Tbi	WB	Unbiased	Tbi_Unbiased	-0.42043
Tbi_RBBH-10261	Tbi	WB	male_biased	Tbi_male_biased	0.827964
Tbi_RBBH-10262	Tbi	WB	Unbiased	Tbi_Unbiased	0.387501
Tbi_RBBH-10263	Tbi	WB	Unbiased	Tbi_Unbiased	-0.551946
Tbi_RBBH-10264	Tbi	WB	Unbiased	Tbi_Unbiased	0.219625
Tbi_RBBH-10265	Tbi	WB	Unbiased	Tbi_Unbiased	1.13485
Tbi_RBBH-10266	Tbi	WB	Unbiased	Tbi_Unbiased	0.292402
Tbi_RBBH-10267	Tbi	WB	Unbiased	Tbi_Unbiased	-0.492695
Tbi_RBBH-10269	Tbi	WB	Unbiased	Tbi_Unbiased	0.208299
Tbi_RBBH-1027	Tbi	WB	Unbiased	Tbi_Unbiased	-0.383962
Tbi_RBBH-10273	Tbi	WB	Unbiased	Tbi_Unbiased	-0.336895
Tbi_RBBH-10274	Tbi	WB	Unbiased	Tbi_Unbiased	-0.240979
Tbi_RBBH-10275	Tbi	WB	Unbiased	Tbi_Unbiased	-0.197138
Tbi_RBBH-10276	Tbi	WB	Unbiased	Tbi_Unbiased	-0.00731197
Tbi_RBBH-10277	Tbi	WB	Unbiased	Tbi_Unbiased	-0.130672
Tbi_RBBH-10278	Tbi	WB	Unbiased	Tbi_Unbiased	-0.0301928
Tbi_RBBH-10279	Tbi	WB	Unbiased	Tbi_Unbiased	-0.274642
Tbi_RBBH-1028	Tbi	WB	Unbiased	Tbi_Unbiased	-0.123034
Tbi_RBBH-10280	Tbi	WB	Unbiased	Tbi_Unbiased	-0.521163
Tbi_RBBH-10284	Tbi	WB	Unbiased	Tbi_Unbiased	-0.291959
Tbi_RBBH-10286	Tbi	WB	Unbiased	Tbi_Unbiased	-0.0930078
Tbi_RBBH-10287	Tbi	WB	Unbiased	Tbi_Unbiased	-0.0487901
Tbi_RBBH-10288	Tbi	WB	female_biased	Tbi_female_biased	0.307815
Tbi_RBBH-1029	Tbi	WB	Unbiased	Tbi_Unbiased	-0.248416
Tbi_RBBH-10290	Tbi	WB	Unbiased	Tbi_Unbiased	-0.614559
Tbi_RBBH-10291	Tbi	WB	Unbiased	Tbi_Unbiased	-0.621896
Tbi_RBBH-10292	Tbi	WB	Unbiased	Tbi_Unbiased	-0.409699
Tbi_RBBH-10293	Tbi	WB	Unbiased	Tbi_Unbiased	-0.373399
Tbi_RBBH-10294	Tbi	WB	Unbiased	Tbi_Unbiased	0.0950295
Tbi_RBBH-10295	Tbi	WB	Unbiased	Tbi_Unbiased	-0.558661
Tbi_RBBH-10296	Tbi	WB	Unbiased	Tbi_Unbiased	1.94785
Tbi_RBBH-10299	Tbi	WB	Unbiased	Tbi_Unbiased	0.306778
Tbi_RBBH-103	Tbi	WB	Unbiased	Tbi_Unbiased	-0.180876
Tbi_RBBH-1030	Tbi	WB	Unbiased	Tbi_Unbiased	0.121976
Tbi_RBBH-10300	Tbi	WB	Unbiased	Tbi_Unbiased	0.642909
Tbi_RBBH-10301	Tbi	WB	Unbiased	Tbi_Unbiased	-0.027823
Tbi_RBBH-10302	Tbi	WB	Unbiased	Tbi_Unbiased	-0.481732
Tbi_RBBH-10305	Tbi	WB	Unbiased	Tbi_Unbiased	-0.0796138
Tbi_RBBH-10306	Tbi	WB	Unbiased	Tbi_Unbiased	0.791324
Tbi_RBBH-10308	Tbi	WB	Unbiased	Tbi_Unbiased	0.149219
Tbi_RBBH-10309	Tbi	WB	Unbiased	Tbi_Unbiased	1.48841
Tbi_RBBH-10310	Tbi	WB	Unbiased	Tbi_Unbiased	1.84153
Tbi_RBBH-10311	Tbi	WB	Unbiased	Tbi_Unbiased	0.926072
Tbi_RBBH-10314	Tbi	WB	male_biased	Tbi_male_biased	1.43644
Tbi_RBBH-10315	Tbi	WB	Unbiased	Tbi_Unbiased	-0.123295
Tbi_RBBH-10316	Tbi	WB	Unbiased	Tbi_Unbiased	-0.350246
Tbi_RBBH-10317	Tbi	WB	Unbiased	Tbi_Unbiased	0.904612
Tbi_RBBH-10318	Tbi	WB	Unbiased	Tbi_Unbiased	0.747614
Tbi_RBBH-10320	Tbi	WB	Unbiased	Tbi_Unbiased	0.320144
Tbi_RBBH-10321	Tbi	WB	male_biased	Tbi_male_biased	1.25778
Tbi_RBBH-10323	Tbi	WB	Unbiased	Tbi_Unbiased	-0.267628
Tbi_RBBH-10325	Tbi	WB	Unbiased	Tbi_Unbiased	-0.1417
Tbi_RBBH-10326	Tbi	WB	Unbiased	Tbi_Unbiased	-0.251692
Tbi_RBBH-10327	Tbi	WB	Unbiased	Tbi_Unbiased	-0.0403901
Tbi_RBBH-10328	Tbi	WB	Unbiased	Tbi_Unbiased	1.33534
Tbi_RBBH-10330	Tbi	WB	Unbiased	Tbi_Unbiased	1.45798
Tbi_RBBH-10332	Tbi	WB	Unbiased	Tbi_Unbiased	-0.752283
Tbi_RBBH-10333	Tbi	WB	Unbiased	Tbi_Unbiased	-0.642534
Tbi_RBBH-10334	Tbi	WB	female_biased	Tbi_female_biased	-2.6809
Tbi_RBBH-10335	Tbi	WB	male_biased	Tbi_male_biased	0.455211
Tbi_RBBH-10336	Tbi	WB	Unbiased	Tbi_Unbiased	0.710937
Tbi_RBBH-10337	Tbi	WB	Unbiased	Tbi_Unbiased	-0.534135
Tbi_RBBH-10338	Tbi	WB	Unbiased	Tbi_Unbiased	-0.423983
Tbi_RBBH-10339	Tbi	WB	Unbiased	Tbi_Unbiased	-0.325065
Tbi_RBBH-1034	Tbi	WB	Unbiased	Tbi_Unbiased	1.70455
Tbi_RBBH-10340	Tbi	WB	Unbiased	Tbi_Unbiased	0.212031
Tbi_RBBH-10341	Tbi	WB	Unbiased	Tbi_Unbiased	0.750305
Tbi_RBBH-10343	Tbi	WB	Unbiased	Tbi_Unbiased	0.279473
Tbi_RBBH-10344	Tbi	WB	Unbiased	Tbi_Unbiased	0.063001
Tbi_RBBH-10345	Tbi	WB	Unbiased	Tbi_Unbiased	0.51181
Tbi_RBBH-10347	Tbi	WB	Unbiased	Tbi_Unbiased	-0.036915
Tbi_RBBH-10348	Tbi	WB	Unbiased	Tbi_Unbiased	0.163186
Tbi_RBBH-10349	Tbi	WB	Unbiased	Tbi_Unbiased	-0.378927
Tbi_RBBH-10350	Tbi	WB	Unbiased	Tbi_Unbiased	1.22833
Tbi_RBBH-10351	Tbi	WB	Unbiased	Tbi_Unbiased	-0.366315
Tbi_RBBH-10352	Tbi	WB	male_biased	Tbi_male_biased	0.317222
Tbi_RBBH-10353	Tbi	WB	Unbiased	Tbi_Unbiased	-0.378092
Tbi_RBBH-10355	Tbi	WB	Unbiased	Tbi_Unbiased	-0.0314846
Tbi_RBBH-10357	Tbi	WB	Unbiased	Tbi_Unbiased	-0.258851
Tbi_RBBH-10358	Tbi	WB	Unbiased	Tbi_Unbiased	-0.288387
Tbi_RBBH-10359	Tbi	WB	Unbiased	Tbi_Unbiased	-0.354924
Tbi_RBBH-1036	Tbi	WB	Unbiased	Tbi_Unbiased	0.572782
Tbi_RBBH-10360	Tbi	WB	Unbiased	Tbi_Unbiased	0.940399
Tbi_RBBH-10361	Tbi	WB	Unbiased	Tbi_Unbiased	0.516551
Tbi_RBBH-10364	Tbi	WB	Unbiased	Tbi_Unbiased	-0.209306
Tbi_RBBH-10366	Tbi	WB	Unbiased	Tbi_Unbiased	0.576301
Tbi_RBBH-10369	Tbi	WB	Unbiased	Tbi_Unbiased	-0.444865
Tbi_RBBH-1037	Tbi	WB	Unbiased	Tbi_Unbiased	-0.64639
Tbi_RBBH-10371	Tbi	WB	Unbiased	Tbi_Unbiased	0.103218
Tbi_RBBH-10372	Tbi	WB	Unbiased	Tbi_Unbiased	-0.12102
Tbi_RBBH-10374	Tbi	WB	Unbiased	Tbi_Unbiased	0.135739
Tbi_RBBH-10376	Tbi	WB	Unbiased	Tbi_Unbiased	-0.352885
Tbi_RBBH-10377	Tbi	WB	Unbiased	Tbi_Unbiased	-1.716
Tbi_RBBH-10378	Tbi	WB	Unbiased	Tbi_Unbiased	0.0547952
Tbi_RBBH-10379	Tbi	WB	Unbiased	Tbi_Unbiased	-0.584405
Tbi_RBBH-10380	Tbi	WB	male_biased	Tbi_male_biased	0.845859
Tbi_RBBH-10382	Tbi	WB	Unbiased	Tbi_Unbiased	2.19301
Tbi_RBBH-10383	Tbi	WB	Unbiased	Tbi_Unbiased	-0.645427
Tbi_RBBH-10385	Tbi	WB	Unbiased	Tbi_Unbiased	1.059
Tbi_RBBH-10388	Tbi	WB	Unbiased	Tbi_Unbiased	0.113593
Tbi_RBBH-10389	Tbi	WB	Unbiased	Tbi_Unbiased	0.101196
Tbi_RBBH-1039	Tbi	WB	female_biased	Tbi_female_biased	0.729074
Tbi_RBBH-10390	Tbi	WB	Unbiased	Tbi_Unbiased	0.223934
Tbi_RBBH-10391	Tbi	WB	Unbiased	Tbi_Unbiased	0.219309
Tbi_RBBH-10392	Tbi	WB	Unbiased	Tbi_Unbiased	-0.473153
Tbi_RBBH-10393	Tbi	WB	Unbiased	Tbi_Unbiased	0.0672263
Tbi_RBBH-10394	Tbi	WB	Unbiased	Tbi_Unbiased	1.68735
Tbi_RBBH-10395	Tbi	WB	Unbiased	Tbi_Unbiased	0.188507
Tbi_RBBH-10396	Tbi	WB	Unbiased	Tbi_Unbiased	-0.293336
Tbi_RBBH-10397	Tbi	WB	Unbiased	Tbi_Unbiased	0.359769
Tbi_RBBH-10398	Tbi	WB	Unbiased	Tbi_Unbiased	-0.0925341
Tbi_RBBH-104	Tbi	WB	Unbiased	Tbi_Unbiased	-0.0349684
Tbi_RBBH-1040	Tbi	WB	Unbiased	Tbi_Unbiased	-0.0602382
Tbi_RBBH-10400	Tbi	WB	male_biased	Tbi_male_biased	0.977503
Tbi_RBBH-10401	Tbi	WB	Unbiased	Tbi_Unbiased	-0.124803
Tbi_RBBH-10402	Tbi	WB	Unbiased	Tbi_Unbiased	-1.02547
Tbi_RBBH-10403	Tbi	WB	Unbiased	Tbi_Unbiased	-0.285061
Tbi_RBBH-10405	Tbi	WB	Unbiased	Tbi_Unbiased	0.695229
Tbi_RBBH-10406	Tbi	WB	Unbiased	Tbi_Unbiased	1.19375
Tbi_RBBH-10407	Tbi	WB	Unbiased	Tbi_Unbiased	1.57974
Tbi_RBBH-10408	Tbi	WB	Unbiased	Tbi_Unbiased	-0.320652
Tbi_RBBH-10409	Tbi	WB	Unbiased	Tbi_Unbiased	0.446757
Tbi_RBBH-1041	Tbi	WB	Unbiased	Tbi_Unbiased	-0.193805
Tbi_RBBH-10411	Tbi	WB	Unbiased	Tbi_Unbiased	0.939461
Tbi_RBBH-10412	Tbi	WB	Unbiased	Tbi_Unbiased	0.268423
Tbi_RBBH-10413	Tbi	WB	Unbiased	Tbi_Unbiased	-0.37441
Tbi_RBBH-10414	Tbi	WB	Unbiased	Tbi_Unbiased	0.605131
Tbi_RBBH-10415	Tbi	WB	Unbiased	Tbi_Unbiased	0.0711207
Tbi_RBBH-10417	Tbi	WB	Unbiased	Tbi_Unbiased	0.49531
Tbi_RBBH-10418	Tbi	WB	Unbiased	Tbi_Unbiased	0.166858
Tbi_RBBH-1042	Tbi	WB	Unbiased	Tbi_Unbiased	0.798627
Tbi_RBBH-10420	Tbi	WB	Unbiased	Tbi_Unbiased	0.637518
Tbi_RBBH-10421	Tbi	WB	Unbiased	Tbi_Unbiased	0.0687664
Tbi_RBBH-10422	Tbi	WB	Unbiased	Tbi_Unbiased	0.133574
Tbi_RBBH-10425	Tbi	WB	Unbiased	Tbi_Unbiased	0.544017
Tbi_RBBH-10426	Tbi	WB	Unbiased	Tbi_Unbiased	-0.166401
Tbi_RBBH-10427	Tbi	WB	Unbiased	Tbi_Unbiased	-0.419155
Tbi_RBBH-10428	Tbi	WB	Unbiased	Tbi_Unbiased	0.773841
Tbi_RBBH-1043	Tbi	WB	Unbiased	Tbi_Unbiased	-0.0270429
Tbi_RBBH-10430	Tbi	WB	Unbiased	Tbi_Unbiased	1.45182
Tbi_RBBH-10431	Tbi	WB	Unbiased	Tbi_Unbiased	-0.634255
Tbi_RBBH-10434	Tbi	WB	Unbiased	Tbi_Unbiased	-0.21923
Tbi_RBBH-10435	Tbi	WB	Unbiased	Tbi_Unbiased	-0.123186
Tbi_RBBH-10436	Tbi	WB	Unbiased	Tbi_Unbiased	0.00809607
Tbi_RBBH-10438	Tbi	WB	Unbiased	Tbi_Unbiased	0.906773
Tbi_RBBH-10439	Tbi	WB	Unbiased	Tbi_Unbiased	0.44266
Tbi_RBBH-10440	Tbi	WB	Unbiased	Tbi_Unbiased	0.0740334
Tbi_RBBH-10441	Tbi	WB	Unbiased	Tbi_Unbiased	0.345355
Tbi_RBBH-10444	Tbi	WB	Unbiased	Tbi_Unbiased	0.720715
Tbi_RBBH-10446	Tbi	WB	Unbiased	Tbi_Unbiased	0.582594
Tbi_RBBH-10448	Tbi	WB	Unbiased	Tbi_Unbiased	0.055427
Tbi_RBBH-10449	Tbi	WB	Unbiased	Tbi_Unbiased	0.0510983
Tbi_RBBH-1045	Tbi	WB	Unbiased	Tbi_Unbiased	0.224272
Tbi_RBBH-10451	Tbi	WB	Unbiased	Tbi_Unbiased	0.0450175
Tbi_RBBH-10452	Tbi	WB	male_biased	Tbi_male_biased	-0.728229
Tbi_RBBH-10453	Tbi	WB	Unbiased	Tbi_Unbiased	0.348072
Tbi_RBBH-10454	Tbi	WB	Unbiased	Tbi_Unbiased	-0.27962
Tbi_RBBH-10455	Tbi	WB	Unbiased	Tbi_Unbiased	-0.419006
Tbi_RBBH-10456	Tbi	WB	Unbiased	Tbi_Unbiased	-0.022421
Tbi_RBBH-10457	Tbi	WB	Unbiased	Tbi_Unbiased	1.07884
Tbi_RBBH-10458	Tbi	WB	Unbiased	Tbi_Unbiased	-0.04252
Tbi_RBBH-10459	Tbi	WB	male_biased	Tbi_male_biased	0.202903
Tbi_RBBH-1046	Tbi	WB	Unbiased	Tbi_Unbiased	-0.341434
Tbi_RBBH-10460	Tbi	WB	Unbiased	Tbi_Unbiased	-0.120389
Tbi_RBBH-10461	Tbi	WB	female_biased	Tbi_female_biased	-0.603776
Tbi_RBBH-10462	Tbi	WB	Unbiased	Tbi_Unbiased	0.10077
Tbi_RBBH-10463	Tbi	WB	Unbiased	Tbi_Unbiased	-0.671229
Tbi_RBBH-10464	Tbi	WB	Unbiased	Tbi_Unbiased	1.80615
Tbi_RBBH-10466	Tbi	WB	Unbiased	Tbi_Unbiased	0.961145
Tbi_RBBH-10468	Tbi	WB	Unbiased	Tbi_Unbiased	-0.310694
Tbi_RBBH-10469	Tbi	WB	Unbiased	Tbi_Unbiased	-0.591739
Tbi_RBBH-1047	Tbi	WB	Unbiased	Tbi_Unbiased	0.0986929
Tbi_RBBH-10470	Tbi	WB	Unbiased	Tbi_Unbiased	0.103216
Tbi_RBBH-10472	Tbi	WB	Unbiased	Tbi_Unbiased	0.675889
Tbi_RBBH-10473	Tbi	WB	Unbiased	Tbi_Unbiased	-0.553319
Tbi_RBBH-10474	Tbi	WB	Unbiased	Tbi_Unbiased	0.173276
Tbi_RBBH-10476	Tbi	WB	Unbiased	Tbi_Unbiased	-0.783652
Tbi_RBBH-10478	Tbi	WB	Unbiased	Tbi_Unbiased	-0.192849
Tbi_RBBH-10480	Tbi	WB	Unbiased	Tbi_Unbiased	-0.22769
Tbi_RBBH-10481	Tbi	WB	Unbiased	Tbi_Unbiased	-0.170986
Tbi_RBBH-10482	Tbi	WB	Unbiased	Tbi_Unbiased	-0.18707
Tbi_RBBH-10483	Tbi	WB	Unbiased	Tbi_Unbiased	-0.683936
Tbi_RBBH-10484	Tbi	WB	Unbiased	Tbi_Unbiased	0.249847
Tbi_RBBH-10485	Tbi	WB	Unbiased	Tbi_Unbiased	-0.237377
Tbi_RBBH-10486	Tbi	WB	male_biased	Tbi_male_biased	0.0303792
Tbi_RBBH-10487	Tbi	WB	male_biased	Tbi_male_biased	-1.10804
Tbi_RBBH-10488	Tbi	WB	Unbiased	Tbi_Unbiased	0.527107
Tbi_RBBH-10489	Tbi	WB	Unbiased	Tbi_Unbiased	0.194498
Tbi_RBBH-1049	Tbi	WB	Unbiased	Tbi_Unbiased	0.884701
Tbi_RBBH-10490	Tbi	WB	Unbiased	Tbi_Unbiased	0.797428
Tbi_RBBH-10491	Tbi	WB	male_biased	Tbi_male_biased	-0.0711921
Tbi_RBBH-10495	Tbi	WB	Unbiased	Tbi_Unbiased	-0.188547
Tbi_RBBH-10496	Tbi	WB	Unbiased	Tbi_Unbiased	0.565053
Tbi_RBBH-10497	Tbi	WB	Unbiased	Tbi_Unbiased	0.0803066
Tbi_RBBH-10499	Tbi	WB	Unbiased	Tbi_Unbiased	-0.724595
Tbi_RBBH-105	Tbi	WB	Unbiased	Tbi_Unbiased	0.181987
Tbi_RBBH-1050	Tbi	WB	Unbiased	Tbi_Unbiased	-0.571927
Tbi_RBBH-10500	Tbi	WB	Unbiased	Tbi_Unbiased	-0.306379
Tbi_RBBH-10501	Tbi	WB	Unbiased	Tbi_Unbiased	0.829361
Tbi_RBBH-10502	Tbi	WB	Unbiased	Tbi_Unbiased	1.08295
Tbi_RBBH-10503	Tbi	WB	Unbiased	Tbi_Unbiased	-0.180098
Tbi_RBBH-10504	Tbi	WB	Unbiased	Tbi_Unbiased	-0.547491
Tbi_RBBH-10505	Tbi	WB	Unbiased	Tbi_Unbiased	0.295252
Tbi_RBBH-10506	Tbi	WB	Unbiased	Tbi_Unbiased	0.0917749
Tbi_RBBH-10507	Tbi	WB	Unbiased	Tbi_Unbiased	-0.425897
Tbi_RBBH-10508	Tbi	WB	Unbiased	Tbi_Unbiased	0.846674
Tbi_RBBH-10509	Tbi	WB	Unbiased	Tbi_Unbiased	0.496229
Tbi_RBBH-1051	Tbi	WB	Unbiased	Tbi_Unbiased	-0.177322
Tbi_RBBH-10510	Tbi	WB	Unbiased	Tbi_Unbiased	0.614522
Tbi_RBBH-10511	Tbi	WB	Unbiased	Tbi_Unbiased	0.0757323
Tbi_RBBH-10512	Tbi	WB	Unbiased	Tbi_Unbiased	-0.184244
Tbi_RBBH-10513	Tbi	WB	Unbiased	Tbi_Unbiased	0.212661
Tbi_RBBH-10514	Tbi	WB	Unbiased	Tbi_Unbiased	-0.0272823
Tbi_RBBH-10515	Tbi	WB	Unbiased	Tbi_Unbiased	0.471305
Tbi_RBBH-10517	Tbi	WB	Unbiased	Tbi_Unbiased	1.22195
Tbi_RBBH-10518	Tbi	WB	male_biased	Tbi_male_biased	-0.572401
Tbi_RBBH-10519	Tbi	WB	Unbiased	Tbi_Unbiased	-0.591276
Tbi_RBBH-1052	Tbi	WB	Unbiased	Tbi_Unbiased	-0.59298
Tbi_RBBH-10520	Tbi	WB	Unbiased	Tbi_Unbiased	0.423009
Tbi_RBBH-10522	Tbi	WB	Unbiased	Tbi_Unbiased	0.469005
Tbi_RBBH-10524	Tbi	WB	Unbiased	Tbi_Unbiased	-0.00991555
Tbi_RBBH-10525	Tbi	WB	male_biased	Tbi_male_biased	-0.695747
Tbi_RBBH-10526	Tbi	WB	Unbiased	Tbi_Unbiased	-0.295642
Tbi_RBBH-10527	Tbi	WB	Unbiased	Tbi_Unbiased	0.27817
Tbi_RBBH-10528	Tbi	WB	Unbiased	Tbi_Unbiased	0.710018
Tbi_RBBH-10529	Tbi	WB	Unbiased	Tbi_Unbiased	-1.07324
Tbi_RBBH-1053	Tbi	WB	Unbiased	Tbi_Unbiased	-0.700545
Tbi_RBBH-10530	Tbi	WB	Unbiased	Tbi_Unbiased	0.534787
Tbi_RBBH-10531	Tbi	WB	Unbiased	Tbi_Unbiased	1.03494
Tbi_RBBH-10532	Tbi	WB	Unbiased	Tbi_Unbiased	-0.107893
Tbi_RBBH-10533	Tbi	WB	Unbiased	Tbi_Unbiased	0.142395
Tbi_RBBH-10535	Tbi	WB	Unbiased	Tbi_Unbiased	0.445304
Tbi_RBBH-10538	Tbi	WB	Unbiased	Tbi_Unbiased	0.0290852
Tbi_RBBH-10539	Tbi	WB	Unbiased	Tbi_Unbiased	-0.399812
Tbi_RBBH-1054	Tbi	WB	Unbiased	Tbi_Unbiased	0.229834
Tbi_RBBH-10540	Tbi	WB	Unbiased	Tbi_Unbiased	0.347339
Tbi_RBBH-10541	Tbi	WB	Unbiased	Tbi_Unbiased	-0.0223607
Tbi_RBBH-10542	Tbi	WB	Unbiased	Tbi_Unbiased	-0.303568
Tbi_RBBH-10543	Tbi	WB	Unbiased	Tbi_Unbiased	-0.577784
Tbi_RBBH-10545	Tbi	WB	Unbiased	Tbi_Unbiased	0.668973
Tbi_RBBH-10546	Tbi	WB	Unbiased	Tbi_Unbiased	-0.210889
Tbi_RBBH-10548	Tbi	WB	Unbiased	Tbi_Unbiased	-0.131692
Tbi_RBBH-10549	Tbi	WB	Unbiased	Tbi_Unbiased	0.406773
Tbi_RBBH-1055	Tbi	WB	Unbiased	Tbi_Unbiased	0.0156254
Tbi_RBBH-10550	Tbi	WB	Unbiased	Tbi_Unbiased	-0.278676
Tbi_RBBH-10551	Tbi	WB	Unbiased	Tbi_Unbiased	-0.951982
Tbi_RBBH-10552	Tbi	WB	Unbiased	Tbi_Unbiased	0.509849
Tbi_RBBH-10553	Tbi	WB	female_biased	Tbi_female_biased	0.405711
Tbi_RBBH-10554	Tbi	WB	Unbiased	Tbi_Unbiased	-0.373813
Tbi_RBBH-10556	Tbi	WB	Unbiased	Tbi_Unbiased	0.369105
Tbi_RBBH-10557	Tbi	WB	female_biased	Tbi_female_biased	-0.554868
Tbi_RBBH-10558	Tbi	WB	Unbiased	Tbi_Unbiased	-0.438327
Tbi_RBBH-1056	Tbi	WB	Unbiased	Tbi_Unbiased	0.0117807
Tbi_RBBH-10560	Tbi	WB	Unbiased	Tbi_Unbiased	-0.345992
Tbi_RBBH-10563	Tbi	WB	Unbiased	Tbi_Unbiased	-0.0752653
Tbi_RBBH-10564	Tbi	WB	Unbiased	Tbi_Unbiased	0.534367
Tbi_RBBH-10565	Tbi	WB	Unbiased	Tbi_Unbiased	0.895832
Tbi_RBBH-10566	Tbi	WB	Unbiased	Tbi_Unbiased	-0.163338
Tbi_RBBH-10567	Tbi	WB	Unbiased	Tbi_Unbiased	0.361095
Tbi_RBBH-10568	Tbi	WB	male_biased	Tbi_male_biased	0.328909
Tbi_RBBH-10569	Tbi	WB	Unbiased	Tbi_Unbiased	-0.136192
Tbi_RBBH-1057	Tbi	WB	Unbiased	Tbi_Unbiased	0.73659
Tbi_RBBH-10570	Tbi	WB	Unbiased	Tbi_Unbiased	0.454237
Tbi_RBBH-10571	Tbi	WB	female_biased	Tbi_female_biased	-0.306438
Tbi_RBBH-10572	Tbi	WB	Unbiased	Tbi_Unbiased	3.03142
Tbi_RBBH-10574	Tbi	WB	Unbiased	Tbi_Unbiased	-0.302477
Tbi_RBBH-10575	Tbi	WB	Unbiased	Tbi_Unbiased	0.128148
Tbi_RBBH-10576	Tbi	WB	Unbiased	Tbi_Unbiased	-0.26565
Tbi_RBBH-10577	Tbi	WB	Unbiased	Tbi_Unbiased	0.12233
Tbi_RBBH-10578	Tbi	WB	female_biased	Tbi_female_biased	-1.53327
Tbi_RBBH-10579	Tbi	WB	Unbiased	Tbi_Unbiased	0.0264615
Tbi_RBBH-1058	Tbi	WB	Unbiased	Tbi_Unbiased	0.245677
Tbi_RBBH-10580	Tbi	WB	Unbiased	Tbi_Unbiased	-0.0538808
Tbi_RBBH-10582	Tbi	WB	Unbiased	Tbi_Unbiased	0.276557
Tbi_RBBH-10583	Tbi	WB	Unbiased	Tbi_Unbiased	0.404551
Tbi_RBBH-10585	Tbi	WB	male_biased	Tbi_male_biased	-0.028117
Tbi_RBBH-10588	Tbi	WB	Unbiased	Tbi_Unbiased	0.0929135
Tbi_RBBH-10589	Tbi	WB	Unbiased	Tbi_Unbiased	0.351335
Tbi_RBBH-10590	Tbi	WB	Unbiased	Tbi_Unbiased	-0.0724231
Tbi_RBBH-10592	Tbi	WB	Unbiased	Tbi_Unbiased	-0.245758
Tbi_RBBH-10593	Tbi	WB	Unbiased	Tbi_Unbiased	0.435211
Tbi_RBBH-10594	Tbi	WB	Unbiased	Tbi_Unbiased	0.0213894
Tbi_RBBH-10595	Tbi	WB	Unbiased	Tbi_Unbiased	-0.396199
Tbi_RBBH-10596	Tbi	WB	Unbiased	Tbi_Unbiased	0.354925
Tbi_RBBH-10597	Tbi	WB	Unbiased	Tbi_Unbiased	-0.327747
Tbi_RBBH-10598	Tbi	WB	Unbiased	Tbi_Unbiased	-0.0685389
Tbi_RBBH-10599	Tbi	WB	Unbiased	Tbi_Unbiased	-0.38584
Tbi_RBBH-106	Tbi	WB	Unbiased	Tbi_Unbiased	0.343591
Tbi_RBBH-1060	Tbi	WB	Unbiased	Tbi_Unbiased	0.0909336
Tbi_RBBH-10600	Tbi	WB	Unbiased	Tbi_Unbiased	-0.266403
Tbi_RBBH-10601	Tbi	WB	Unbiased	Tbi_Unbiased	0.187958
Tbi_RBBH-10604	Tbi	WB	Unbiased	Tbi_Unbiased	-0.457507
Tbi_RBBH-10605	Tbi	WB	Unbiased	Tbi_Unbiased	-0.410483
Tbi_RBBH-10607	Tbi	WB	Unbiased	Tbi_Unbiased	0.554367
Tbi_RBBH-10608	Tbi	WB	Unbiased	Tbi_Unbiased	1.41528
Tbi_RBBH-10609	Tbi	WB	Unbiased	Tbi_Unbiased	0.0764747
Tbi_RBBH-1061	Tbi	WB	Unbiased	Tbi_Unbiased	-0.55559
Tbi_RBBH-10610	Tbi	WB	Unbiased	Tbi_Unbiased	1.12016
Tbi_RBBH-10611	Tbi	WB	Unbiased	Tbi_Unbiased	0.530158
Tbi_RBBH-10612	Tbi	WB	Unbiased	Tbi_Unbiased	-0.0565778
Tbi_RBBH-10613	Tbi	WB	Unbiased	Tbi_Unbiased	-0.336943
Tbi_RBBH-10614	Tbi	WB	Unbiased	Tbi_Unbiased	-0.394814
Tbi_RBBH-10615	Tbi	WB	Unbiased	Tbi_Unbiased	0.0354892
Tbi_RBBH-10617	Tbi	WB	Unbiased	Tbi_Unbiased	-0.52961
Tbi_RBBH-10618	Tbi	WB	Unbiased	Tbi_Unbiased	1.28538
Tbi_RBBH-1062	Tbi	WB	male_biased	Tbi_male_biased	0.770953
Tbi_RBBH-10620	Tbi	WB	Unbiased	Tbi_Unbiased	-0.230825
Tbi_RBBH-10621	Tbi	WB	Unbiased	Tbi_Unbiased	0.669428
Tbi_RBBH-10622	Tbi	WB	Unbiased	Tbi_Unbiased	-1.18544
Tbi_RBBH-10623	Tbi	WB	Unbiased	Tbi_Unbiased	0.128995
Tbi_RBBH-10624	Tbi	WB	Unbiased	Tbi_Unbiased	-0.255247
Tbi_RBBH-10625	Tbi	WB	Unbiased	Tbi_Unbiased	-0.500089
Tbi_RBBH-10626	Tbi	WB	Unbiased	Tbi_Unbiased	0.236589
Tbi_RBBH-10627	Tbi	WB	Unbiased	Tbi_Unbiased	-0.23409
Tbi_RBBH-10628	Tbi	WB	Unbiased	Tbi_Unbiased	0.502436
Tbi_RBBH-10629	Tbi	WB	Unbiased	Tbi_Unbiased	-0.430555
Tbi_RBBH-1063	Tbi	WB	Unbiased	Tbi_Unbiased	1.13171
Tbi_RBBH-10630	Tbi	WB	Unbiased	Tbi_Unbiased	-0.396947
Tbi_RBBH-10632	Tbi	WB	female_biased	Tbi_female_biased	-0.353568
Tbi_RBBH-10633	Tbi	WB	Unbiased	Tbi_Unbiased	0.31204
Tbi_RBBH-10634	Tbi	WB	Unbiased	Tbi_Unbiased	-0.0275554
Tbi_RBBH-10636	Tbi	WB	Unbiased	Tbi_Unbiased	0.347416
Tbi_RBBH-10637	Tbi	WB	Unbiased	Tbi_Unbiased	-0.251983
Tbi_RBBH-10638	Tbi	WB	Unbiased	Tbi_Unbiased	0.196238
Tbi_RBBH-10639	Tbi	WB	Unbiased	Tbi_Unbiased	0.237512
Tbi_RBBH-10642	Tbi	WB	Unbiased	Tbi_Unbiased	-0.214088
Tbi_RBBH-10643	Tbi	WB	Unbiased	Tbi_Unbiased	0.181457
Tbi_RBBH-10644	Tbi	WB	Unbiased	Tbi_Unbiased	0.260488
Tbi_RBBH-10645	Tbi	WB	Unbiased	Tbi_Unbiased	-0.638764
Tbi_RBBH-10646	Tbi	WB	Unbiased	Tbi_Unbiased	-0.642032
Tbi_RBBH-10648	Tbi	WB	female_biased	Tbi_female_biased	-0.608444
Tbi_RBBH-10649	Tbi	WB	Unbiased	Tbi_Unbiased	0.0245491
Tbi_RBBH-1065	Tbi	WB	Unbiased	Tbi_Unbiased	-0.43487
Tbi_RBBH-10655	Tbi	WB	Unbiased	Tbi_Unbiased	-0.373586
Tbi_RBBH-10657	Tbi	WB	Unbiased	Tbi_Unbiased	-0.0916793
Tbi_RBBH-10658	Tbi	WB	Unbiased	Tbi_Unbiased	0.385184
Tbi_RBBH-10659	Tbi	WB	male_biased	Tbi_male_biased	-0.186216
Tbi_RBBH-10660	Tbi	WB	male_biased	Tbi_male_biased	-0.655698
Tbi_RBBH-10661	Tbi	WB	Unbiased	Tbi_Unbiased	-0.120763
Tbi_RBBH-10662	Tbi	WB	Unbiased	Tbi_Unbiased	-0.601743
Tbi_RBBH-10663	Tbi	WB	Unbiased	Tbi_Unbiased	-0.0856782
Tbi_RBBH-10665	Tbi	WB	Unbiased	Tbi_Unbiased	0.260649
Tbi_RBBH-10668	Tbi	WB	Unbiased	Tbi_Unbiased	0.665796
Tbi_RBBH-10669	Tbi	WB	Unbiased	Tbi_Unbiased	0.115296
Tbi_RBBH-1067	Tbi	WB	Unbiased	Tbi_Unbiased	-0.560727
Tbi_RBBH-10671	Tbi	WB	Unbiased	Tbi_Unbiased	-0.801721
Tbi_RBBH-10673	Tbi	WB	Unbiased	Tbi_Unbiased	-0.00163021
Tbi_RBBH-10674	Tbi	WB	Unbiased	Tbi_Unbiased	0.519014
Tbi_RBBH-10675	Tbi	WB	female_biased	Tbi_female_biased	0.775693
Tbi_RBBH-10678	Tbi	WB	Unbiased	Tbi_Unbiased	-0.124154
Tbi_RBBH-10680	Tbi	WB	male_biased	Tbi_male_biased	0.273287
Tbi_RBBH-10681	Tbi	WB	Unbiased	Tbi_Unbiased	1.64044
Tbi_RBBH-10682	Tbi	WB	Unbiased	Tbi_Unbiased	0.0376417
Tbi_RBBH-10683	Tbi	WB	Unbiased	Tbi_Unbiased	-0.38398
Tbi_RBBH-10685	Tbi	WB	Unbiased	Tbi_Unbiased	0.115793
Tbi_RBBH-10686	Tbi	WB	Unbiased	Tbi_Unbiased	0.0710815
Tbi_RBBH-10687	Tbi	WB	Unbiased	Tbi_Unbiased	0.597713
Tbi_RBBH-10688	Tbi	WB	Unbiased	Tbi_Unbiased	0.413376
Tbi_RBBH-10689	Tbi	WB	Unbiased	Tbi_Unbiased	-0.202913
Tbi_RBBH-1069	Tbi	WB	Unbiased	Tbi_Unbiased	1.16767
Tbi_RBBH-10690	Tbi	WB	Unbiased	Tbi_Unbiased	0.201101
Tbi_RBBH-10691	Tbi	WB	male_biased	Tbi_male_biased	-0.30911
Tbi_RBBH-10692	Tbi	WB	Unbiased	Tbi_Unbiased	0.103054
Tbi_RBBH-10693	Tbi	WB	Unbiased	Tbi_Unbiased	0.845874
Tbi_RBBH-10694	Tbi	WB	Unbiased	Tbi_Unbiased	-0.248143
Tbi_RBBH-10695	Tbi	WB	Unbiased	Tbi_Unbiased	-0.068015
Tbi_RBBH-10696	Tbi	WB	Unbiased	Tbi_Unbiased	0.333648
Tbi_RBBH-10698	Tbi	WB	Unbiased	Tbi_Unbiased	0.759825
Tbi_RBBH-10699	Tbi	WB	female_biased	Tbi_female_biased	-0.818589
Tbi_RBBH-107	Tbi	WB	Unbiased	Tbi_Unbiased	-0.390079
Tbi_RBBH-1070	Tbi	WB	Unbiased	Tbi_Unbiased	0.37195
Tbi_RBBH-10700	Tbi	WB	Unbiased	Tbi_Unbiased	0.135719
Tbi_RBBH-10701	Tbi	WB	Unbiased	Tbi_Unbiased	0.0169863
Tbi_RBBH-10702	Tbi	WB	Unbiased	Tbi_Unbiased	-0.591967
Tbi_RBBH-10703	Tbi	WB	Unbiased	Tbi_Unbiased	0.0655799
Tbi_RBBH-10706	Tbi	WB	Unbiased	Tbi_Unbiased	0.466999
Tbi_RBBH-10707	Tbi	WB	Unbiased	Tbi_Unbiased	0.956079
Tbi_RBBH-10709	Tbi	WB	Unbiased	Tbi_Unbiased	1.87365
Tbi_RBBH-1071	Tbi	WB	Unbiased	Tbi_Unbiased	0.141716
Tbi_RBBH-10710	Tbi	WB	Unbiased	Tbi_Unbiased	0.837262
Tbi_RBBH-10711	Tbi	WB	Unbiased	Tbi_Unbiased	0.458106
Tbi_RBBH-10713	Tbi	WB	Unbiased	Tbi_Unbiased	0.179455
Tbi_RBBH-10714	Tbi	WB	Unbiased	Tbi_Unbiased	-0.502467
Tbi_RBBH-10715	Tbi	WB	Unbiased	Tbi_Unbiased	0.184041
Tbi_RBBH-10716	Tbi	WB	Unbiased	Tbi_Unbiased	-0.32341
Tbi_RBBH-10718	Tbi	WB	Unbiased	Tbi_Unbiased	0.28908
Tbi_RBBH-10719	Tbi	WB	Unbiased	Tbi_Unbiased	-0.400196
Tbi_RBBH-1072	Tbi	WB	Unbiased	Tbi_Unbiased	-0.237275
Tbi_RBBH-10720	Tbi	WB	Unbiased	Tbi_Unbiased	0.155796
Tbi_RBBH-10721	Tbi	WB	Unbiased	Tbi_Unbiased	1.22465
Tbi_RBBH-10722	Tbi	WB	Unbiased	Tbi_Unbiased	1.87129
Tbi_RBBH-10723	Tbi	WB	male_biased	Tbi_male_biased	-0.378741
Tbi_RBBH-10724	Tbi	WB	Unbiased	Tbi_Unbiased	2.18005
Tbi_RBBH-10725	Tbi	WB	female_biased	Tbi_female_biased	-0.923964
Tbi_RBBH-10726	Tbi	WB	Unbiased	Tbi_Unbiased	-0.300638
Tbi_RBBH-10727	Tbi	WB	male_biased	Tbi_male_biased	-0.459813
Tbi_RBBH-10728	Tbi	WB	Unbiased	Tbi_Unbiased	-0.246104
Tbi_RBBH-10729	Tbi	WB	Unbiased	Tbi_Unbiased	-0.195967
Tbi_RBBH-1073	Tbi	WB	Unbiased	Tbi_Unbiased	0.646816
Tbi_RBBH-10731	Tbi	WB	Unbiased	Tbi_Unbiased	-0.463265
Tbi_RBBH-10732	Tbi	WB	Unbiased	Tbi_Unbiased	0.394874
Tbi_RBBH-10734	Tbi	WB	Unbiased	Tbi_Unbiased	0.656001
Tbi_RBBH-10735	Tbi	WB	Unbiased	Tbi_Unbiased	0.133913
Tbi_RBBH-10736	Tbi	WB	Unbiased	Tbi_Unbiased	0.378644
Tbi_RBBH-10737	Tbi	WB	Unbiased	Tbi_Unbiased	-0.288104
Tbi_RBBH-10738	Tbi	WB	Unbiased	Tbi_Unbiased	0.820132
Tbi_RBBH-10739	Tbi	WB	Unbiased	Tbi_Unbiased	0.0230312
Tbi_RBBH-10740	Tbi	WB	Unbiased	Tbi_Unbiased	-0.306042
Tbi_RBBH-10741	Tbi	WB	male_biased	Tbi_male_biased	-0.434637
Tbi_RBBH-10742	Tbi	WB	Unbiased	Tbi_Unbiased	0.310468
Tbi_RBBH-10743	Tbi	WB	Unbiased	Tbi_Unbiased	-0.5138
Tbi_RBBH-10744	Tbi	WB	Unbiased	Tbi_Unbiased	-0.642107
Tbi_RBBH-10745	Tbi	WB	Unbiased	Tbi_Unbiased	-0.301551
Tbi_RBBH-10746	Tbi	WB	Unbiased	Tbi_Unbiased	0.0931875
Tbi_RBBH-10747	Tbi	WB	Unbiased	Tbi_Unbiased	-0.0257659
Tbi_RBBH-10748	Tbi	WB	Unbiased	Tbi_Unbiased	0.911715
Tbi_RBBH-10749	Tbi	WB	Unbiased	Tbi_Unbiased	-0.353292
Tbi_RBBH-1075	Tbi	WB	Unbiased	Tbi_Unbiased	-0.787195
Tbi_RBBH-10750	Tbi	WB	Unbiased	Tbi_Unbiased	0.156858
Tbi_RBBH-10751	Tbi	WB	Unbiased	Tbi_Unbiased	-0.280164
Tbi_RBBH-10753	Tbi	WB	Unbiased	Tbi_Unbiased	-0.460934
Tbi_RBBH-10755	Tbi	WB	Unbiased	Tbi_Unbiased	0.209919
Tbi_RBBH-10756	Tbi	WB	Unbiased	Tbi_Unbiased	-0.390759
Tbi_RBBH-10757	Tbi	WB	Unbiased	Tbi_Unbiased	0.0282529
Tbi_RBBH-10758	Tbi	WB	Unbiased	Tbi_Unbiased	-0.866033
Tbi_RBBH-10759	Tbi	WB	Unbiased	Tbi_Unbiased	-0.155852
Tbi_RBBH-1076	Tbi	WB	Unbiased	Tbi_Unbiased	-0.587152
Tbi_RBBH-10761	Tbi	WB	Unbiased	Tbi_Unbiased	0.365057
Tbi_RBBH-10762	Tbi	WB	Unbiased	Tbi_Unbiased	0.317224
Tbi_RBBH-10763	Tbi	WB	Unbiased	Tbi_Unbiased	0.12349
Tbi_RBBH-10765	Tbi	WB	Unbiased	Tbi_Unbiased	1.32215
Tbi_RBBH-10767	Tbi	WB	Unbiased	Tbi_Unbiased	-0.189318
Tbi_RBBH-10768	Tbi	WB	Unbiased	Tbi_Unbiased	0.35853
Tbi_RBBH-10770	Tbi	WB	Unbiased	Tbi_Unbiased	-0.238237
Tbi_RBBH-10772	Tbi	WB	Unbiased	Tbi_Unbiased	0.350475
Tbi_RBBH-10774	Tbi	WB	Unbiased	Tbi_Unbiased	0.190983
Tbi_RBBH-10775	Tbi	WB	Unbiased	Tbi_Unbiased	0.70608
Tbi_RBBH-10777	Tbi	WB	Unbiased	Tbi_Unbiased	0.0302097
Tbi_RBBH-10778	Tbi	WB	Unbiased	Tbi_Unbiased	0.209271
Tbi_RBBH-1078	Tbi	WB	Unbiased	Tbi_Unbiased	-0.551921
Tbi_RBBH-10780	Tbi	WB	Unbiased	Tbi_Unbiased	0.197853
Tbi_RBBH-10782	Tbi	WB	male_biased	Tbi_male_biased	0.521533
Tbi_RBBH-10783	Tbi	WB	Unbiased	Tbi_Unbiased	-0.653508
Tbi_RBBH-10784	Tbi	WB	Unbiased	Tbi_Unbiased	0.0232967
Tbi_RBBH-10785	Tbi	WB	Unbiased	Tbi_Unbiased	-0.590464
Tbi_RBBH-10786	Tbi	WB	Unbiased	Tbi_Unbiased	0.868106
Tbi_RBBH-10787	Tbi	WB	Unbiased	Tbi_Unbiased	-0.525836
Tbi_RBBH-10788	Tbi	WB	Unbiased	Tbi_Unbiased	0.34738
Tbi_RBBH-10789	Tbi	WB	Unbiased	Tbi_Unbiased	0.207108
Tbi_RBBH-1079	Tbi	WB	Unbiased	Tbi_Unbiased	0.31821
Tbi_RBBH-10790	Tbi	WB	Unbiased	Tbi_Unbiased	-0.0400502
Tbi_RBBH-10791	Tbi	WB	Unbiased	Tbi_Unbiased	0.0546929
Tbi_RBBH-10792	Tbi	WB	Unbiased	Tbi_Unbiased	-0.27587
Tbi_RBBH-10793	Tbi	WB	Unbiased	Tbi_Unbiased	-0.112985
Tbi_RBBH-10794	Tbi	WB	Unbiased	Tbi_Unbiased	1.25454
Tbi_RBBH-10795	Tbi	WB	Unbiased	Tbi_Unbiased	-0.487676
Tbi_RBBH-10796	Tbi	WB	Unbiased	Tbi_Unbiased	-0.341766
Tbi_RBBH-10797	Tbi	WB	Unbiased	Tbi_Unbiased	0.0639579
Tbi_RBBH-108	Tbi	WB	Unbiased	Tbi_Unbiased	0.662924
Tbi_RBBH-1080	Tbi	WB	male_biased	Tbi_male_biased	0.738964
Tbi_RBBH-10800	Tbi	WB	Unbiased	Tbi_Unbiased	-0.0380138
Tbi_RBBH-10801	Tbi	WB	Unbiased	Tbi_Unbiased	-0.487658
Tbi_RBBH-10803	Tbi	WB	Unbiased	Tbi_Unbiased	-0.868871
Tbi_RBBH-10804	Tbi	WB	male_biased	Tbi_male_biased	-1.8043
Tbi_RBBH-10805	Tbi	WB	Unbiased	Tbi_Unbiased	-0.795461
Tbi_RBBH-10806	Tbi	WB	Unbiased	Tbi_Unbiased	-0.419616
Tbi_RBBH-10807	Tbi	WB	Unbiased	Tbi_Unbiased	-0.0488011
Tbi_RBBH-10808	Tbi	WB	Unbiased	Tbi_Unbiased	-0.433866
Tbi_RBBH-10809	Tbi	WB	Unbiased	Tbi_Unbiased	-0.0194285
Tbi_RBBH-1081	Tbi	WB	Unbiased	Tbi_Unbiased	-0.363385
Tbi_RBBH-10810	Tbi	WB	Unbiased	Tbi_Unbiased	0.456913
Tbi_RBBH-10811	Tbi	WB	Unbiased	Tbi_Unbiased	-0.00551079
Tbi_RBBH-10812	Tbi	WB	Unbiased	Tbi_Unbiased	-0.153753
Tbi_RBBH-10813	Tbi	WB	Unbiased	Tbi_Unbiased	0.293745
Tbi_RBBH-10814	Tbi	WB	Unbiased	Tbi_Unbiased	-0.236607
Tbi_RBBH-10816	Tbi	WB	Unbiased	Tbi_Unbiased	0.13513
Tbi_RBBH-10817	Tbi	WB	Unbiased	Tbi_Unbiased	-0.807545
Tbi_RBBH-10818	Tbi	WB	Unbiased	Tbi_Unbiased	-0.34283
Tbi_RBBH-10819	Tbi	WB	Unbiased	Tbi_Unbiased	0.458743
Tbi_RBBH-1082	Tbi	WB	Unbiased	Tbi_Unbiased	0.0269391
Tbi_RBBH-10820	Tbi	WB	Unbiased	Tbi_Unbiased	0.436056
Tbi_RBBH-10821	Tbi	WB	Unbiased	Tbi_Unbiased	-0.41128
Tbi_RBBH-10823	Tbi	WB	Unbiased	Tbi_Unbiased	-0.460448
Tbi_RBBH-10824	Tbi	WB	Unbiased	Tbi_Unbiased	1.2739
Tbi_RBBH-10825	Tbi	WB	Unbiased	Tbi_Unbiased	0.358963
Tbi_RBBH-10826	Tbi	WB	Unbiased	Tbi_Unbiased	-0.325338
Tbi_RBBH-10827	Tbi	WB	female_biased	Tbi_female_biased	0.193848
Tbi_RBBH-10828	Tbi	WB	Unbiased	Tbi_Unbiased	0.113647
Tbi_RBBH-10829	Tbi	WB	Unbiased	Tbi_Unbiased	0.345108
Tbi_RBBH-1083	Tbi	WB	Unbiased	Tbi_Unbiased	-0.417224
Tbi_RBBH-10830	Tbi	WB	Unbiased	Tbi_Unbiased	1.17272
Tbi_RBBH-10831	Tbi	WB	Unbiased	Tbi_Unbiased	-0.391188
Tbi_RBBH-10834	Tbi	WB	Unbiased	Tbi_Unbiased	-0.966712
Tbi_RBBH-10835	Tbi	WB	female_biased	Tbi_female_biased	-1.17383
Tbi_RBBH-10836	Tbi	WB	Unbiased	Tbi_Unbiased	0.683264
Tbi_RBBH-10837	Tbi	WB	Unbiased	Tbi_Unbiased	0.227653
Tbi_RBBH-10838	Tbi	WB	male_biased	Tbi_male_biased	0.49349
Tbi_RBBH-10839	Tbi	WB	Unbiased	Tbi_Unbiased	0.20216
Tbi_RBBH-1084	Tbi	WB	female_biased	Tbi_female_biased	-0.393187
Tbi_RBBH-10840	Tbi	WB	female_biased	Tbi_female_biased	-0.860025
Tbi_RBBH-10841	Tbi	WB	Unbiased	Tbi_Unbiased	-0.390202
Tbi_RBBH-10842	Tbi	WB	Unbiased	Tbi_Unbiased	0.487915
Tbi_RBBH-10844	Tbi	WB	Unbiased	Tbi_Unbiased	-1.81513
Tbi_RBBH-10845	Tbi	WB	Unbiased	Tbi_Unbiased	-0.937811
Tbi_RBBH-10846	Tbi	WB	Unbiased	Tbi_Unbiased	-0.520339
Tbi_RBBH-10847	Tbi	WB	Unbiased	Tbi_Unbiased	0.123093
Tbi_RBBH-10848	Tbi	WB	Unbiased	Tbi_Unbiased	-1.34223
Tbi_RBBH-10849	Tbi	WB	Unbiased	Tbi_Unbiased	0.187529
Tbi_RBBH-1085	Tbi	WB	female_biased	Tbi_female_biased	-1.4516
Tbi_RBBH-10850	Tbi	WB	Unbiased	Tbi_Unbiased	-0.713811
Tbi_RBBH-10851	Tbi	WB	Unbiased	Tbi_Unbiased	1.15697
Tbi_RBBH-10852	Tbi	WB	Unbiased	Tbi_Unbiased	-0.215138
Tbi_RBBH-10853	Tbi	WB	Unbiased	Tbi_Unbiased	-0.262293
Tbi_RBBH-10854	Tbi	WB	Unbiased	Tbi_Unbiased	0.848866
Tbi_RBBH-10855	Tbi	WB	Unbiased	Tbi_Unbiased	0.353859
Tbi_RBBH-10856	Tbi	WB	Unbiased	Tbi_Unbiased	-0.528201
Tbi_RBBH-10857	Tbi	WB	Unbiased	Tbi_Unbiased	-0.460831
Tbi_RBBH-10858	Tbi	WB	Unbiased	Tbi_Unbiased	0.0784072
Tbi_RBBH-1086	Tbi	WB	Unbiased	Tbi_Unbiased	-1.90706
Tbi_RBBH-10860	Tbi	WB	Unbiased	Tbi_Unbiased	0.597254
Tbi_RBBH-10861	Tbi	WB	Unbiased	Tbi_Unbiased	-0.342
Tbi_RBBH-10862	Tbi	WB	Unbiased	Tbi_Unbiased	0.126124
Tbi_RBBH-10864	Tbi	WB	Unbiased	Tbi_Unbiased	-0.194274
Tbi_RBBH-10866	Tbi	WB	Unbiased	Tbi_Unbiased	0.156767
Tbi_RBBH-10867	Tbi	WB	Unbiased	Tbi_Unbiased	-0.710611
Tbi_RBBH-10868	Tbi	WB	Unbiased	Tbi_Unbiased	0.00550783
Tbi_RBBH-10869	Tbi	WB	Unbiased	Tbi_Unbiased	-0.411081
Tbi_RBBH-1087	Tbi	WB	Unbiased	Tbi_Unbiased	0.448503
Tbi_RBBH-10870	Tbi	WB	Unbiased	Tbi_Unbiased	0.0298453
Tbi_RBBH-10871	Tbi	WB	Unbiased	Tbi_Unbiased	-0.0758638
Tbi_RBBH-10873	Tbi	WB	Unbiased	Tbi_Unbiased	-0.450188
Tbi_RBBH-10876	Tbi	WB	Unbiased	Tbi_Unbiased	0.229172
Tbi_RBBH-10877	Tbi	WB	Unbiased	Tbi_Unbiased	-0.641046
Tbi_RBBH-10878	Tbi	WB	Unbiased	Tbi_Unbiased	-0.118765
Tbi_RBBH-10879	Tbi	WB	Unbiased	Tbi_Unbiased	-0.566066
Tbi_RBBH-10880	Tbi	WB	Unbiased	Tbi_Unbiased	0.507892
Tbi_RBBH-10881	Tbi	WB	Unbiased	Tbi_Unbiased	-0.159609
Tbi_RBBH-10882	Tbi	WB	Unbiased	Tbi_Unbiased	-0.202343
Tbi_RBBH-10884	Tbi	WB	male_biased	Tbi_male_biased	0.144206
Tbi_RBBH-10885	Tbi	WB	Unbiased	Tbi_Unbiased	-0.10519
Tbi_RBBH-10886	Tbi	WB	Unbiased	Tbi_Unbiased	-0.136773
Tbi_RBBH-10887	Tbi	WB	Unbiased	Tbi_Unbiased	-0.195787
Tbi_RBBH-10888	Tbi	WB	Unbiased	Tbi_Unbiased	0.402042
Tbi_RBBH-10889	Tbi	WB	female_biased	Tbi_female_biased	-2.06259
Tbi_RBBH-1089	Tbi	WB	Unbiased	Tbi_Unbiased	-0.193903
Tbi_RBBH-10890	Tbi	WB	Unbiased	Tbi_Unbiased	0.0287269
Tbi_RBBH-10891	Tbi	WB	Unbiased	Tbi_Unbiased	-0.0560218
Tbi_RBBH-10895	Tbi	WB	Unbiased	Tbi_Unbiased	0.257855
Tbi_RBBH-10896	Tbi	WB	Unbiased	Tbi_Unbiased	0.582398
Tbi_RBBH-10897	Tbi	WB	Unbiased	Tbi_Unbiased	-0.437321
Tbi_RBBH-10898	Tbi	WB	Unbiased	Tbi_Unbiased	1.17763
Tbi_RBBH-10899	Tbi	WB	Unbiased	Tbi_Unbiased	-0.870931
Tbi_RBBH-1090	Tbi	WB	Unbiased	Tbi_Unbiased	0.623567
Tbi_RBBH-10900	Tbi	WB	Unbiased	Tbi_Unbiased	-0.380827
Tbi_RBBH-10901	Tbi	WB	female_biased	Tbi_female_biased	0.187775
Tbi_RBBH-10902	Tbi	WB	Unbiased	Tbi_Unbiased	-0.0937893
Tbi_RBBH-10903	Tbi	WB	Unbiased	Tbi_Unbiased	0.105242
Tbi_RBBH-10904	Tbi	WB	Unbiased	Tbi_Unbiased	-0.201232
Tbi_RBBH-10905	Tbi	WB	Unbiased	Tbi_Unbiased	0.294324
Tbi_RBBH-10906	Tbi	WB	Unbiased	Tbi_Unbiased	-0.14834
Tbi_RBBH-10908	Tbi	WB	Unbiased	Tbi_Unbiased	0.579108
Tbi_RBBH-10909	Tbi	WB	Unbiased	Tbi_Unbiased	0.589918
Tbi_RBBH-1091	Tbi	WB	Unbiased	Tbi_Unbiased	-0.146471
Tbi_RBBH-10910	Tbi	WB	Unbiased	Tbi_Unbiased	1.32824
Tbi_RBBH-10911	Tbi	WB	Unbiased	Tbi_Unbiased	0.168502
Tbi_RBBH-10912	Tbi	WB	Unbiased	Tbi_Unbiased	-0.239986
Tbi_RBBH-10914	Tbi	WB	Unbiased	Tbi_Unbiased	-0.913681
Tbi_RBBH-10916	Tbi	WB	female_biased	Tbi_female_biased	1.66667
Tbi_RBBH-10919	Tbi	WB	Unbiased	Tbi_Unbiased	0.423038
Tbi_RBBH-1092	Tbi	WB	Unbiased	Tbi_Unbiased	0.417419
Tbi_RBBH-10920	Tbi	WB	Unbiased	Tbi_Unbiased	1.10716
Tbi_RBBH-10924	Tbi	WB	Unbiased	Tbi_Unbiased	-1.02108
Tbi_RBBH-10925	Tbi	WB	Unbiased	Tbi_Unbiased	0.247656
Tbi_RBBH-10926	Tbi	WB	Unbiased	Tbi_Unbiased	-0.0285166
Tbi_RBBH-10930	Tbi	WB	Unbiased	Tbi_Unbiased	-0.0501256
Tbi_RBBH-10931	Tbi	WB	Unbiased	Tbi_Unbiased	-0.466654
Tbi_RBBH-10932	Tbi	WB	Unbiased	Tbi_Unbiased	0.105559
Tbi_RBBH-10933	Tbi	WB	female_biased	Tbi_female_biased	-0.276464
Tbi_RBBH-10934	Tbi	WB	Unbiased	Tbi_Unbiased	1.43894
Tbi_RBBH-10935	Tbi	WB	Unbiased	Tbi_Unbiased	0.636238
Tbi_RBBH-10936	Tbi	WB	Unbiased	Tbi_Unbiased	0.425937
Tbi_RBBH-10937	Tbi	WB	Unbiased	Tbi_Unbiased	-0.129279
Tbi_RBBH-10938	Tbi	WB	Unbiased	Tbi_Unbiased	-0.56092
Tbi_RBBH-10939	Tbi	WB	Unbiased	Tbi_Unbiased	0.371087
Tbi_RBBH-1094	Tbi	WB	Unbiased	Tbi_Unbiased	-0.261371
Tbi_RBBH-10940	Tbi	WB	Unbiased	Tbi_Unbiased	0.226052
Tbi_RBBH-10942	Tbi	WB	Unbiased	Tbi_Unbiased	-0.543565
Tbi_RBBH-10944	Tbi	WB	Unbiased	Tbi_Unbiased	0.148603
Tbi_RBBH-10945	Tbi	WB	Unbiased	Tbi_Unbiased	0.332345
Tbi_RBBH-10946	Tbi	WB	Unbiased	Tbi_Unbiased	0.180506
Tbi_RBBH-10947	Tbi	WB	Unbiased	Tbi_Unbiased	-0.262731
Tbi_RBBH-10949	Tbi	WB	Unbiased	Tbi_Unbiased	1.59292
Tbi_RBBH-1095	Tbi	WB	Unbiased	Tbi_Unbiased	-0.207478
Tbi_RBBH-10950	Tbi	WB	Unbiased	Tbi_Unbiased	-0.168063
Tbi_RBBH-10951	Tbi	WB	Unbiased	Tbi_Unbiased	0.233549
Tbi_RBBH-10952	Tbi	WB	male_biased	Tbi_male_biased	-0.606268
Tbi_RBBH-10953	Tbi	WB	Unbiased	Tbi_Unbiased	0.548399
Tbi_RBBH-10954	Tbi	WB	Unbiased	Tbi_Unbiased	0.325883
Tbi_RBBH-10955	Tbi	WB	Unbiased	Tbi_Unbiased	0.430663
Tbi_RBBH-10956	Tbi	WB	Unbiased	Tbi_Unbiased	-0.132997
Tbi_RBBH-10957	Tbi	WB	Unbiased	Tbi_Unbiased	0.494106
Tbi_RBBH-10959	Tbi	WB	Unbiased	Tbi_Unbiased	0.00820137
Tbi_RBBH-1096	Tbi	WB	Unbiased	Tbi_Unbiased	0.0526982
Tbi_RBBH-10960	Tbi	WB	Unbiased	Tbi_Unbiased	0.0158477
Tbi_RBBH-10961	Tbi	WB	Unbiased	Tbi_Unbiased	-0.763407
Tbi_RBBH-10962	Tbi	WB	Unbiased	Tbi_Unbiased	0.840043
Tbi_RBBH-10963	Tbi	WB	Unbiased	Tbi_Unbiased	-0.393572
Tbi_RBBH-10964	Tbi	WB	Unbiased	Tbi_Unbiased	-0.683036
Tbi_RBBH-10965	Tbi	WB	Unbiased	Tbi_Unbiased	-0.351456
Tbi_RBBH-10966	Tbi	WB	Unbiased	Tbi_Unbiased	0.165775
Tbi_RBBH-10969	Tbi	WB	Unbiased	Tbi_Unbiased	0.334352
Tbi_RBBH-10970	Tbi	WB	Unbiased	Tbi_Unbiased	0.315568
Tbi_RBBH-10972	Tbi	WB	Unbiased	Tbi_Unbiased	0.181084
Tbi_RBBH-10973	Tbi	WB	Unbiased	Tbi_Unbiased	0.190028
Tbi_RBBH-10974	Tbi	WB	Unbiased	Tbi_Unbiased	-0.521627
Tbi_RBBH-10975	Tbi	WB	Unbiased	Tbi_Unbiased	-0.431315
Tbi_RBBH-10976	Tbi	WB	Unbiased	Tbi_Unbiased	-0.0372009
Tbi_RBBH-10979	Tbi	WB	female_biased	Tbi_female_biased	-0.143438
Tbi_RBBH-1098	Tbi	WB	Unbiased	Tbi_Unbiased	-0.153123
Tbi_RBBH-10980	Tbi	WB	Unbiased	Tbi_Unbiased	-0.52533
Tbi_RBBH-10981	Tbi	WB	Unbiased	Tbi_Unbiased	-0.253575
Tbi_RBBH-10982	Tbi	WB	Unbiased	Tbi_Unbiased	0.21977
Tbi_RBBH-10983	Tbi	WB	female_biased	Tbi_female_biased	-0.532241
Tbi_RBBH-10986	Tbi	WB	Unbiased	Tbi_Unbiased	-0.449278
Tbi_RBBH-10987	Tbi	WB	Unbiased	Tbi_Unbiased	-0.731533
Tbi_RBBH-10988	Tbi	WB	Unbiased	Tbi_Unbiased	0.921707
Tbi_RBBH-10989	Tbi	WB	Unbiased	Tbi_Unbiased	-0.387643
Tbi_RBBH-10990	Tbi	WB	Unbiased	Tbi_Unbiased	0.561139
Tbi_RBBH-10991	Tbi	WB	male_biased	Tbi_male_biased	-0.231543
Tbi_RBBH-10993	Tbi	WB	Unbiased	Tbi_Unbiased	-0.0363436
Tbi_RBBH-10994	Tbi	WB	Unbiased	Tbi_Unbiased	-0.407935
Tbi_RBBH-10997	Tbi	WB	Unbiased	Tbi_Unbiased	-0.15127
Tbi_RBBH-10999	Tbi	WB	Unbiased	Tbi_Unbiased	-1.27178
Tbi_RBBH-11	Tbi	WB	female_biased	Tbi_female_biased	0.876579
Tbi_RBBH-1100	Tbi	WB	Unbiased	Tbi_Unbiased	1.21565
Tbi_RBBH-11001	Tbi	WB	Unbiased	Tbi_Unbiased	-0.240339
Tbi_RBBH-11004	Tbi	WB	Unbiased	Tbi_Unbiased	-0.480571
Tbi_RBBH-11005	Tbi	WB	Unbiased	Tbi_Unbiased	-0.697124
Tbi_RBBH-11006	Tbi	WB	Unbiased	Tbi_Unbiased	-0.27734
Tbi_RBBH-11008	Tbi	WB	Unbiased	Tbi_Unbiased	1.18093
Tbi_RBBH-11009	Tbi	WB	Unbiased	Tbi_Unbiased	-0.115927
Tbi_RBBH-1101	Tbi	WB	Unbiased	Tbi_Unbiased	-3.28334
Tbi_RBBH-11010	Tbi	WB	Unbiased	Tbi_Unbiased	0.112986
Tbi_RBBH-11011	Tbi	WB	Unbiased	Tbi_Unbiased	-0.216006
Tbi_RBBH-11012	Tbi	WB	Unbiased	Tbi_Unbiased	-0.649014
Tbi_RBBH-11013	Tbi	WB	Unbiased	Tbi_Unbiased	0.150547
Tbi_RBBH-11014	Tbi	WB	Unbiased	Tbi_Unbiased	-0.062045
Tbi_RBBH-11015	Tbi	WB	Unbiased	Tbi_Unbiased	-0.336093
Tbi_RBBH-11016	Tbi	WB	Unbiased	Tbi_Unbiased	0.678332
Tbi_RBBH-11017	Tbi	WB	Unbiased	Tbi_Unbiased	0.773534
Tbi_RBBH-11018	Tbi	WB	Unbiased	Tbi_Unbiased	-0.00059678
Tbi_RBBH-11020	Tbi	WB	Unbiased	Tbi_Unbiased	-0.30416
Tbi_RBBH-11021	Tbi	WB	Unbiased	Tbi_Unbiased	0.34133
Tbi_RBBH-11022	Tbi	WB	Unbiased	Tbi_Unbiased	-0.317773
Tbi_RBBH-11023	Tbi	WB	Unbiased	Tbi_Unbiased	-0.436492
Tbi_RBBH-11025	Tbi	WB	Unbiased	Tbi_Unbiased	-0.0886062
Tbi_RBBH-11026	Tbi	WB	Unbiased	Tbi_Unbiased	0.346979
Tbi_RBBH-11027	Tbi	WB	Unbiased	Tbi_Unbiased	0.602553
Tbi_RBBH-11029	Tbi	WB	Unbiased	Tbi_Unbiased	-0.980069
Tbi_RBBH-1103	Tbi	WB	Unbiased	Tbi_Unbiased	0.225334
Tbi_RBBH-11031	Tbi	WB	Unbiased	Tbi_Unbiased	0.0424743
Tbi_RBBH-11032	Tbi	WB	Unbiased	Tbi_Unbiased	0.260195
Tbi_RBBH-11033	Tbi	WB	Unbiased	Tbi_Unbiased	-0.556382
Tbi_RBBH-11034	Tbi	WB	Unbiased	Tbi_Unbiased	-0.718879
Tbi_RBBH-11035	Tbi	WB	Unbiased	Tbi_Unbiased	-0.358318
Tbi_RBBH-11036	Tbi	WB	Unbiased	Tbi_Unbiased	0.696613
Tbi_RBBH-11038	Tbi	WB	Unbiased	Tbi_Unbiased	-0.0713255
Tbi_RBBH-11039	Tbi	WB	Unbiased	Tbi_Unbiased	0.346209
Tbi_RBBH-11040	Tbi	WB	Unbiased	Tbi_Unbiased	0.433483
Tbi_RBBH-11041	Tbi	WB	Unbiased	Tbi_Unbiased	0.714947
Tbi_RBBH-11045	Tbi	WB	Unbiased	Tbi_Unbiased	-0.0771176
Tbi_RBBH-11047	Tbi	WB	Unbiased	Tbi_Unbiased	-0.0817995
Tbi_RBBH-11048	Tbi	WB	Unbiased	Tbi_Unbiased	0.542736
Tbi_RBBH-11049	Tbi	WB	Unbiased	Tbi_Unbiased	0.337369
Tbi_RBBH-1105	Tbi	WB	Unbiased	Tbi_Unbiased	-0.119602
Tbi_RBBH-11050	Tbi	WB	Unbiased	Tbi_Unbiased	-0.642358
Tbi_RBBH-11053	Tbi	WB	Unbiased	Tbi_Unbiased	-0.203165
Tbi_RBBH-11055	Tbi	WB	Unbiased	Tbi_Unbiased	0.170095
Tbi_RBBH-11056	Tbi	WB	Unbiased	Tbi_Unbiased	0.0966154
Tbi_RBBH-11057	Tbi	WB	Unbiased	Tbi_Unbiased	0.382142
Tbi_RBBH-11058	Tbi	WB	Unbiased	Tbi_Unbiased	0.101635
Tbi_RBBH-1106	Tbi	WB	Unbiased	Tbi_Unbiased	-0.237721
Tbi_RBBH-11060	Tbi	WB	Unbiased	Tbi_Unbiased	0.0692155
Tbi_RBBH-11064	Tbi	WB	Unbiased	Tbi_Unbiased	-0.243335
Tbi_RBBH-11065	Tbi	WB	Unbiased	Tbi_Unbiased	0.154448
Tbi_RBBH-11066	Tbi	WB	Unbiased	Tbi_Unbiased	-0.0716061
Tbi_RBBH-11068	Tbi	WB	Unbiased	Tbi_Unbiased	0.450069
Tbi_RBBH-11069	Tbi	WB	Unbiased	Tbi_Unbiased	-0.138783
Tbi_RBBH-1107	Tbi	WB	Unbiased	Tbi_Unbiased	0.216291
Tbi_RBBH-11070	Tbi	WB	Unbiased	Tbi_Unbiased	0.187146
Tbi_RBBH-11071	Tbi	WB	Unbiased	Tbi_Unbiased	-0.553837
Tbi_RBBH-11075	Tbi	WB	Unbiased	Tbi_Unbiased	0.220708
Tbi_RBBH-11076	Tbi	WB	Unbiased	Tbi_Unbiased	-0.444855
Tbi_RBBH-11077	Tbi	WB	Unbiased	Tbi_Unbiased	-0.0518186
Tbi_RBBH-11079	Tbi	WB	Unbiased	Tbi_Unbiased	-0.00679393
Tbi_RBBH-1108	Tbi	WB	Unbiased	Tbi_Unbiased	-0.0486893
Tbi_RBBH-11081	Tbi	WB	Unbiased	Tbi_Unbiased	-0.221719
Tbi_RBBH-11082	Tbi	WB	Unbiased	Tbi_Unbiased	-0.271654
Tbi_RBBH-11083	Tbi	WB	Unbiased	Tbi_Unbiased	0.550626
Tbi_RBBH-11085	Tbi	WB	male_biased	Tbi_male_biased	0.0961528
Tbi_RBBH-11086	Tbi	WB	Unbiased	Tbi_Unbiased	0.0656369
Tbi_RBBH-11087	Tbi	WB	Unbiased	Tbi_Unbiased	0.406147
Tbi_RBBH-11088	Tbi	WB	Unbiased	Tbi_Unbiased	0.13946
Tbi_RBBH-11089	Tbi	WB	Unbiased	Tbi_Unbiased	0.290697
Tbi_RBBH-1109	Tbi	WB	Unbiased	Tbi_Unbiased	1.43235
Tbi_RBBH-11090	Tbi	WB	Unbiased	Tbi_Unbiased	0.693777
Tbi_RBBH-11091	Tbi	WB	Unbiased	Tbi_Unbiased	0.00836651
Tbi_RBBH-11092	Tbi	WB	Unbiased	Tbi_Unbiased	0.15172
Tbi_RBBH-11093	Tbi	WB	Unbiased	Tbi_Unbiased	0.15893
Tbi_RBBH-11094	Tbi	WB	Unbiased	Tbi_Unbiased	-0.166759
Tbi_RBBH-11095	Tbi	WB	Unbiased	Tbi_Unbiased	-0.0611629
Tbi_RBBH-11096	Tbi	WB	Unbiased	Tbi_Unbiased	-0.044824
Tbi_RBBH-11097	Tbi	WB	Unbiased	Tbi_Unbiased	0.907287
Tbi_RBBH-11098	Tbi	WB	Unbiased	Tbi_Unbiased	-0.521681
Tbi_RBBH-11099	Tbi	WB	Unbiased	Tbi_Unbiased	0.469455
Tbi_RBBH-111	Tbi	WB	Unbiased	Tbi_Unbiased	-0.251697
Tbi_RBBH-1110	Tbi	WB	Unbiased	Tbi_Unbiased	-0.0898725
Tbi_RBBH-11100	Tbi	WB	Unbiased	Tbi_Unbiased	-0.474204
Tbi_RBBH-11101	Tbi	WB	Unbiased	Tbi_Unbiased	0.435065
Tbi_RBBH-11102	Tbi	WB	Unbiased	Tbi_Unbiased	-1.18704
Tbi_RBBH-11103	Tbi	WB	Unbiased	Tbi_Unbiased	-0.408805
Tbi_RBBH-11104	Tbi	WB	female_biased	Tbi_female_biased	0.248824
Tbi_RBBH-11105	Tbi	WB	Unbiased	Tbi_Unbiased	-0.151225
Tbi_RBBH-11106	Tbi	WB	Unbiased	Tbi_Unbiased	0.500668
Tbi_RBBH-11107	Tbi	WB	Unbiased	Tbi_Unbiased	1.38936
Tbi_RBBH-11108	Tbi	WB	Unbiased	Tbi_Unbiased	0.564437
Tbi_RBBH-11109	Tbi	WB	Unbiased	Tbi_Unbiased	-0.482881
Tbi_RBBH-1111	Tbi	WB	Unbiased	Tbi_Unbiased	0.407311
Tbi_RBBH-11110	Tbi	WB	Unbiased	Tbi_Unbiased	-0.234485
Tbi_RBBH-11114	Tbi	WB	female_biased	Tbi_female_biased	-0.00728152
Tbi_RBBH-11115	Tbi	WB	Unbiased	Tbi_Unbiased	-0.517025
Tbi_RBBH-11117	Tbi	WB	Unbiased	Tbi_Unbiased	-2.92795
Tbi_RBBH-11119	Tbi	WB	female_biased	Tbi_female_biased	-1.8128
Tbi_RBBH-1112	Tbi	WB	Unbiased	Tbi_Unbiased	0.0260198
Tbi_RBBH-11120	Tbi	WB	Unbiased	Tbi_Unbiased	0.346848
Tbi_RBBH-11121	Tbi	WB	Unbiased	Tbi_Unbiased	0.226565
Tbi_RBBH-11122	Tbi	WB	Unbiased	Tbi_Unbiased	-0.287951
Tbi_RBBH-11124	Tbi	WB	Unbiased	Tbi_Unbiased	0.631303
Tbi_RBBH-11126	Tbi	WB	Unbiased	Tbi_Unbiased	0.866172
Tbi_RBBH-11127	Tbi	WB	Unbiased	Tbi_Unbiased	-0.153356
Tbi_RBBH-11128	Tbi	WB	Unbiased	Tbi_Unbiased	1.25329
Tbi_RBBH-11129	Tbi	WB	Unbiased	Tbi_Unbiased	-0.69411
Tbi_RBBH-1113	Tbi	WB	Unbiased	Tbi_Unbiased	-0.153976
Tbi_RBBH-11130	Tbi	WB	Unbiased	Tbi_Unbiased	0.0721911
Tbi_RBBH-11131	Tbi	WB	Unbiased	Tbi_Unbiased	-0.129907
Tbi_RBBH-11132	Tbi	WB	Unbiased	Tbi_Unbiased	0.761662
Tbi_RBBH-11133	Tbi	WB	Unbiased	Tbi_Unbiased	0.557917
Tbi_RBBH-11134	Tbi	WB	Unbiased	Tbi_Unbiased	-2.20913
Tbi_RBBH-11135	Tbi	WB	female_biased	Tbi_female_biased	2.11278
Tbi_RBBH-11136	Tbi	WB	Unbiased	Tbi_Unbiased	-0.300916
Tbi_RBBH-11137	Tbi	WB	Unbiased	Tbi_Unbiased	-0.36959
Tbi_RBBH-11138	Tbi	WB	Unbiased	Tbi_Unbiased	-0.149836
Tbi_RBBH-11139	Tbi	WB	Unbiased	Tbi_Unbiased	-1.00114
Tbi_RBBH-1114	Tbi	WB	Unbiased	Tbi_Unbiased	-1.02882
Tbi_RBBH-11140	Tbi	WB	Unbiased	Tbi_Unbiased	-0.789137
Tbi_RBBH-11141	Tbi	WB	Unbiased	Tbi_Unbiased	0.538839
Tbi_RBBH-11143	Tbi	WB	Unbiased	Tbi_Unbiased	0.0422891
Tbi_RBBH-11144	Tbi	WB	Unbiased	Tbi_Unbiased	-0.395795
Tbi_RBBH-11145	Tbi	WB	Unbiased	Tbi_Unbiased	0.237839
Tbi_RBBH-11146	Tbi	WB	Unbiased	Tbi_Unbiased	-0.233339
Tbi_RBBH-11148	Tbi	WB	Unbiased	Tbi_Unbiased	-0.39239
Tbi_RBBH-11149	Tbi	WB	Unbiased	Tbi_Unbiased	-0.559414
Tbi_RBBH-1115	Tbi	WB	Unbiased	Tbi_Unbiased	-1.22287
Tbi_RBBH-11150	Tbi	WB	Unbiased	Tbi_Unbiased	-0.613959
Tbi_RBBH-11151	Tbi	WB	Unbiased	Tbi_Unbiased	0.472495
Tbi_RBBH-11152	Tbi	WB	male_biased	Tbi_male_biased	0.0822239
Tbi_RBBH-11153	Tbi	WB	Unbiased	Tbi_Unbiased	-0.823646
Tbi_RBBH-11155	Tbi	WB	Unbiased	Tbi_Unbiased	-1.07452
Tbi_RBBH-11157	Tbi	WB	Unbiased	Tbi_Unbiased	1.28975
Tbi_RBBH-11158	Tbi	WB	Unbiased	Tbi_Unbiased	0.685547
Tbi_RBBH-11159	Tbi	WB	Unbiased	Tbi_Unbiased	0.817066
Tbi_RBBH-1116	Tbi	WB	Unbiased	Tbi_Unbiased	0.00701202
Tbi_RBBH-11160	Tbi	WB	Unbiased	Tbi_Unbiased	1.18816
Tbi_RBBH-11162	Tbi	WB	Unbiased	Tbi_Unbiased	1.11172
Tbi_RBBH-11163	Tbi	WB	Unbiased	Tbi_Unbiased	-0.153945
Tbi_RBBH-11165	Tbi	WB	Unbiased	Tbi_Unbiased	-0.0341075
Tbi_RBBH-11166	Tbi	WB	Unbiased	Tbi_Unbiased	0.28449
Tbi_RBBH-11167	Tbi	WB	Unbiased	Tbi_Unbiased	1.87825
Tbi_RBBH-11168	Tbi	WB	Unbiased	Tbi_Unbiased	0.105962
Tbi_RBBH-11169	Tbi	WB	Unbiased	Tbi_Unbiased	0.174052
Tbi_RBBH-1117	Tbi	WB	Unbiased	Tbi_Unbiased	0.40565
Tbi_RBBH-11170	Tbi	WB	Unbiased	Tbi_Unbiased	-0.620937
Tbi_RBBH-11171	Tbi	WB	Unbiased	Tbi_Unbiased	-0.232119
Tbi_RBBH-11172	Tbi	WB	Unbiased	Tbi_Unbiased	-0.135763
Tbi_RBBH-11174	Tbi	WB	Unbiased	Tbi_Unbiased	-0.43009
Tbi_RBBH-11176	Tbi	WB	Unbiased	Tbi_Unbiased	0.9748
Tbi_RBBH-11177	Tbi	WB	Unbiased	Tbi_Unbiased	-0.880178
Tbi_RBBH-11178	Tbi	WB	Unbiased	Tbi_Unbiased	1.0334
Tbi_RBBH-1118	Tbi	WB	Unbiased	Tbi_Unbiased	0.230187
Tbi_RBBH-11181	Tbi	WB	Unbiased	Tbi_Unbiased	0.814487
Tbi_RBBH-11182	Tbi	WB	Unbiased	Tbi_Unbiased	0.53211
Tbi_RBBH-11183	Tbi	WB	Unbiased	Tbi_Unbiased	0.481758
Tbi_RBBH-11185	Tbi	WB	Unbiased	Tbi_Unbiased	-0.278467
Tbi_RBBH-11186	Tbi	WB	Unbiased	Tbi_Unbiased	-0.193711
Tbi_RBBH-11187	Tbi	WB	Unbiased	Tbi_Unbiased	0.0197582
Tbi_RBBH-11188	Tbi	WB	Unbiased	Tbi_Unbiased	0.256478
Tbi_RBBH-11189	Tbi	WB	Unbiased	Tbi_Unbiased	-0.268093
Tbi_RBBH-11191	Tbi	WB	Unbiased	Tbi_Unbiased	0.966516
Tbi_RBBH-11192	Tbi	WB	Unbiased	Tbi_Unbiased	-0.15871
Tbi_RBBH-11193	Tbi	WB	Unbiased	Tbi_Unbiased	-0.28966
Tbi_RBBH-11194	Tbi	WB	Unbiased	Tbi_Unbiased	-0.585862
Tbi_RBBH-11196	Tbi	WB	Unbiased	Tbi_Unbiased	-0.110192
Tbi_RBBH-11197	Tbi	WB	Unbiased	Tbi_Unbiased	0.498156
Tbi_RBBH-11198	Tbi	WB	Unbiased	Tbi_Unbiased	0.629397
Tbi_RBBH-11199	Tbi	WB	Unbiased	Tbi_Unbiased	0.833735
Tbi_RBBH-112	Tbi	WB	Unbiased	Tbi_Unbiased	0.0286845
Tbi_RBBH-1120	Tbi	WB	Unbiased	Tbi_Unbiased	-0.430423
Tbi_RBBH-11201	Tbi	WB	male_biased	Tbi_male_biased	-0.478302
Tbi_RBBH-11202	Tbi	WB	Unbiased	Tbi_Unbiased	-0.753341
Tbi_RBBH-11203	Tbi	WB	Unbiased	Tbi_Unbiased	1.13337
Tbi_RBBH-11205	Tbi	WB	Unbiased	Tbi_Unbiased	0.185774
Tbi_RBBH-11206	Tbi	WB	Unbiased	Tbi_Unbiased	-1.03715
Tbi_RBBH-11207	Tbi	WB	Unbiased	Tbi_Unbiased	0.328806
Tbi_RBBH-11208	Tbi	WB	Unbiased	Tbi_Unbiased	-0.235258
Tbi_RBBH-11209	Tbi	WB	Unbiased	Tbi_Unbiased	0.0622429
Tbi_RBBH-1121	Tbi	WB	Unbiased	Tbi_Unbiased	0.09535
Tbi_RBBH-11210	Tbi	WB	male_biased	Tbi_male_biased	0.156567
Tbi_RBBH-11211	Tbi	WB	Unbiased	Tbi_Unbiased	-0.85266
Tbi_RBBH-11212	Tbi	WB	Unbiased	Tbi_Unbiased	-0.710431
Tbi_RBBH-11213	Tbi	WB	Unbiased	Tbi_Unbiased	-0.161769
Tbi_RBBH-11214	Tbi	WB	Unbiased	Tbi_Unbiased	-0.644315
Tbi_RBBH-11215	Tbi	WB	Unbiased	Tbi_Unbiased	0.445768
Tbi_RBBH-11216	Tbi	WB	Unbiased	Tbi_Unbiased	-0.172702
Tbi_RBBH-11217	Tbi	WB	Unbiased	Tbi_Unbiased	-0.582259
Tbi_RBBH-11218	Tbi	WB	Unbiased	Tbi_Unbiased	-0.42871
Tbi_RBBH-11219	Tbi	WB	Unbiased	Tbi_Unbiased	-0.102969
Tbi_RBBH-1122	Tbi	WB	Unbiased	Tbi_Unbiased	0.549378
Tbi_RBBH-11221	Tbi	WB	Unbiased	Tbi_Unbiased	-0.0929279
Tbi_RBBH-11224	Tbi	WB	female_biased	Tbi_female_biased	-1.19317
Tbi_RBBH-11225	Tbi	WB	Unbiased	Tbi_Unbiased	0.506411
Tbi_RBBH-11227	Tbi	WB	Unbiased	Tbi_Unbiased	0.163841
Tbi_RBBH-11228	Tbi	WB	Unbiased	Tbi_Unbiased	-1.03387
Tbi_RBBH-11229	Tbi	WB	Unbiased	Tbi_Unbiased	1.11309
Tbi_RBBH-1123	Tbi	WB	Unbiased	Tbi_Unbiased	-0.247802
Tbi_RBBH-11230	Tbi	WB	Unbiased	Tbi_Unbiased	-0.125201
Tbi_RBBH-11231	Tbi	WB	Unbiased	Tbi_Unbiased	0.102701
Tbi_RBBH-11232	Tbi	WB	Unbiased	Tbi_Unbiased	-0.560373
Tbi_RBBH-11233	Tbi	WB	Unbiased	Tbi_Unbiased	-0.019251
Tbi_RBBH-11234	Tbi	WB	Unbiased	Tbi_Unbiased	-0.0111896
Tbi_RBBH-11235	Tbi	WB	Unbiased	Tbi_Unbiased	0.314314
Tbi_RBBH-11236	Tbi	WB	Unbiased	Tbi_Unbiased	-0.458178
Tbi_RBBH-11237	Tbi	WB	Unbiased	Tbi_Unbiased	-0.0422801
Tbi_RBBH-11238	Tbi	WB	Unbiased	Tbi_Unbiased	0.325019
Tbi_RBBH-11239	Tbi	WB	Unbiased	Tbi_Unbiased	0.0686947
Tbi_RBBH-1124	Tbi	WB	female_biased	Tbi_female_biased	0.173411
Tbi_RBBH-11240	Tbi	WB	Unbiased	Tbi_Unbiased	0.251963
Tbi_RBBH-11241	Tbi	WB	Unbiased	Tbi_Unbiased	-0.431151
Tbi_RBBH-11242	Tbi	WB	Unbiased	Tbi_Unbiased	0.223852
Tbi_RBBH-11243	Tbi	WB	Unbiased	Tbi_Unbiased	-0.0101334
Tbi_RBBH-11244	Tbi	WB	Unbiased	Tbi_Unbiased	-0.468077
Tbi_RBBH-11245	Tbi	WB	Unbiased	Tbi_Unbiased	-0.127414
Tbi_RBBH-11246	Tbi	WB	Unbiased	Tbi_Unbiased	0.198506
Tbi_RBBH-11247	Tbi	WB	Unbiased	Tbi_Unbiased	0.325595
Tbi_RBBH-1125	Tbi	WB	Unbiased	Tbi_Unbiased	0.28088
Tbi_RBBH-11250	Tbi	WB	Unbiased	Tbi_Unbiased	-0.39801
Tbi_RBBH-11251	Tbi	WB	Unbiased	Tbi_Unbiased	0.300373
Tbi_RBBH-11252	Tbi	WB	Unbiased	Tbi_Unbiased	-0.0343182
Tbi_RBBH-11253	Tbi	WB	Unbiased	Tbi_Unbiased	0.201488
Tbi_RBBH-11254	Tbi	WB	Unbiased	Tbi_Unbiased	-0.665391
Tbi_RBBH-11255	Tbi	WB	Unbiased	Tbi_Unbiased	0.386042
Tbi_RBBH-11256	Tbi	WB	Unbiased	Tbi_Unbiased	-0.944756
Tbi_RBBH-11257	Tbi	WB	Unbiased	Tbi_Unbiased	0.443849
Tbi_RBBH-11258	Tbi	WB	Unbiased	Tbi_Unbiased	-0.243887
Tbi_RBBH-11259	Tbi	WB	Unbiased	Tbi_Unbiased	0.00302078
Tbi_RBBH-1126	Tbi	WB	Unbiased	Tbi_Unbiased	-0.622691
Tbi_RBBH-11260	Tbi	WB	Unbiased	Tbi_Unbiased	1.05518
Tbi_RBBH-11262	Tbi	WB	Unbiased	Tbi_Unbiased	0.135931
Tbi_RBBH-11264	Tbi	WB	Unbiased	Tbi_Unbiased	-0.332656
Tbi_RBBH-11266	Tbi	WB	Unbiased	Tbi_Unbiased	0.816818
Tbi_RBBH-11267	Tbi	WB	Unbiased	Tbi_Unbiased	-0.557073
Tbi_RBBH-11268	Tbi	WB	Unbiased	Tbi_Unbiased	1.68063
Tbi_RBBH-11269	Tbi	WB	Unbiased	Tbi_Unbiased	0.727153
Tbi_RBBH-11271	Tbi	WB	Unbiased	Tbi_Unbiased	-0.0567949
Tbi_RBBH-11272	Tbi	WB	Unbiased	Tbi_Unbiased	0.635621
Tbi_RBBH-11273	Tbi	WB	Unbiased	Tbi_Unbiased	0.347042
Tbi_RBBH-11274	Tbi	WB	Unbiased	Tbi_Unbiased	-0.0829146
Tbi_RBBH-11275	Tbi	WB	Unbiased	Tbi_Unbiased	0.632135
Tbi_RBBH-11276	Tbi	WB	Unbiased	Tbi_Unbiased	0.0370285
Tbi_RBBH-11277	Tbi	WB	female_biased	Tbi_female_biased	-2.19279
Tbi_RBBH-11278	Tbi	WB	Unbiased	Tbi_Unbiased	0.235815
Tbi_RBBH-11279	Tbi	WB	Unbiased	Tbi_Unbiased	1.01799
Tbi_RBBH-1128	Tbi	WB	Unbiased	Tbi_Unbiased	-0.43577
Tbi_RBBH-11280	Tbi	WB	female_biased	Tbi_female_biased	0.27534
Tbi_RBBH-11281	Tbi	WB	Unbiased	Tbi_Unbiased	0.418198
Tbi_RBBH-11282	Tbi	WB	Unbiased	Tbi_Unbiased	-1.64422
Tbi_RBBH-11283	Tbi	WB	Unbiased	Tbi_Unbiased	0.0188385
Tbi_RBBH-11284	Tbi	WB	Unbiased	Tbi_Unbiased	0.151408
Tbi_RBBH-11285	Tbi	WB	Unbiased	Tbi_Unbiased	0.25376
Tbi_RBBH-11286	Tbi	WB	Unbiased	Tbi_Unbiased	0.424723
Tbi_RBBH-11287	Tbi	WB	Unbiased	Tbi_Unbiased	-0.252979
Tbi_RBBH-11288	Tbi	WB	Unbiased	Tbi_Unbiased	0.0254108
Tbi_RBBH-11289	Tbi	WB	Unbiased	Tbi_Unbiased	-0.412231
Tbi_RBBH-1129	Tbi	WB	Unbiased	Tbi_Unbiased	-0.113828
Tbi_RBBH-11290	Tbi	WB	Unbiased	Tbi_Unbiased	-2.27259
Tbi_RBBH-11291	Tbi	WB	Unbiased	Tbi_Unbiased	-0.0396737
Tbi_RBBH-11292	Tbi	WB	female_biased	Tbi_female_biased	-0.877292
Tbi_RBBH-11293	Tbi	WB	female_biased	Tbi_female_biased	-0.591994
Tbi_RBBH-11294	Tbi	WB	Unbiased	Tbi_Unbiased	0.0955805
Tbi_RBBH-11295	Tbi	WB	Unbiased	Tbi_Unbiased	1.18842
Tbi_RBBH-11297	Tbi	WB	Unbiased	Tbi_Unbiased	0.374543
Tbi_RBBH-11299	Tbi	WB	Unbiased	Tbi_Unbiased	-0.567384
Tbi_RBBH-113	Tbi	WB	Unbiased	Tbi_Unbiased	0.609635
Tbi_RBBH-1130	Tbi	WB	Unbiased	Tbi_Unbiased	1.1049
Tbi_RBBH-11300	Tbi	WB	Unbiased	Tbi_Unbiased	0.0428544
Tbi_RBBH-11301	Tbi	WB	Unbiased	Tbi_Unbiased	0.23599
Tbi_RBBH-11302	Tbi	WB	Unbiased	Tbi_Unbiased	0.42254
Tbi_RBBH-11303	Tbi	WB	Unbiased	Tbi_Unbiased	-0.387962
Tbi_RBBH-11304	Tbi	WB	Unbiased	Tbi_Unbiased	1.13953
Tbi_RBBH-11305	Tbi	WB	Unbiased	Tbi_Unbiased	0.680055
Tbi_RBBH-11306	Tbi	WB	Unbiased	Tbi_Unbiased	-0.0402116
Tbi_RBBH-11307	Tbi	WB	Unbiased	Tbi_Unbiased	0.122161
Tbi_RBBH-11308	Tbi	WB	Unbiased	Tbi_Unbiased	-0.163438
Tbi_RBBH-11309	Tbi	WB	Unbiased	Tbi_Unbiased	1.38267
Tbi_RBBH-1131	Tbi	WB	Unbiased	Tbi_Unbiased	-1.62922
Tbi_RBBH-11313	Tbi	WB	Unbiased	Tbi_Unbiased	0.0623646
Tbi_RBBH-11314	Tbi	WB	Unbiased	Tbi_Unbiased	0.6369
Tbi_RBBH-11315	Tbi	WB	Unbiased	Tbi_Unbiased	-0.420219
Tbi_RBBH-11317	Tbi	WB	Unbiased	Tbi_Unbiased	-0.114264
Tbi_RBBH-11318	Tbi	WB	Unbiased	Tbi_Unbiased	-0.355431
Tbi_RBBH-11319	Tbi	WB	Unbiased	Tbi_Unbiased	0.133501
Tbi_RBBH-1132	Tbi	WB	Unbiased	Tbi_Unbiased	0.973061
Tbi_RBBH-11320	Tbi	WB	Unbiased	Tbi_Unbiased	0.841959
Tbi_RBBH-11323	Tbi	WB	Unbiased	Tbi_Unbiased	0.0835806
Tbi_RBBH-11324	Tbi	WB	Unbiased	Tbi_Unbiased	-0.170103
Tbi_RBBH-11328	Tbi	WB	Unbiased	Tbi_Unbiased	-0.221157
Tbi_RBBH-11329	Tbi	WB	Unbiased	Tbi_Unbiased	-0.0660836
Tbi_RBBH-1133	Tbi	WB	Unbiased	Tbi_Unbiased	-0.413599
Tbi_RBBH-11330	Tbi	WB	Unbiased	Tbi_Unbiased	-0.96297
Tbi_RBBH-11331	Tbi	WB	Unbiased	Tbi_Unbiased	0.409892
Tbi_RBBH-11333	Tbi	WB	Unbiased	Tbi_Unbiased	0.362955
Tbi_RBBH-11334	Tbi	WB	Unbiased	Tbi_Unbiased	-0.580926
Tbi_RBBH-11336	Tbi	WB	female_biased	Tbi_female_biased	0.421484
Tbi_RBBH-11338	Tbi	WB	Unbiased	Tbi_Unbiased	0.0681549
Tbi_RBBH-11339	Tbi	WB	Unbiased	Tbi_Unbiased	0.996979
Tbi_RBBH-1134	Tbi	WB	Unbiased	Tbi_Unbiased	-0.784884
Tbi_RBBH-11341	Tbi	WB	Unbiased	Tbi_Unbiased	-0.982399
Tbi_RBBH-11342	Tbi	WB	Unbiased	Tbi_Unbiased	-0.153863
Tbi_RBBH-11343	Tbi	WB	Unbiased	Tbi_Unbiased	-0.617332
Tbi_RBBH-11344	Tbi	WB	female_biased	Tbi_female_biased	-0.778999
Tbi_RBBH-11345	Tbi	WB	Unbiased	Tbi_Unbiased	-1.26691
Tbi_RBBH-11346	Tbi	WB	female_biased	Tbi_female_biased	0.986254
Tbi_RBBH-11347	Tbi	WB	Unbiased	Tbi_Unbiased	0.865327
Tbi_RBBH-11348	Tbi	WB	Unbiased	Tbi_Unbiased	-0.21521
Tbi_RBBH-11349	Tbi	WB	Unbiased	Tbi_Unbiased	0.555376
Tbi_RBBH-1135	Tbi	WB	Unbiased	Tbi_Unbiased	-0.35253
Tbi_RBBH-11351	Tbi	WB	Unbiased	Tbi_Unbiased	-0.465187
Tbi_RBBH-11352	Tbi	WB	Unbiased	Tbi_Unbiased	-0.270405
Tbi_RBBH-11353	Tbi	WB	Unbiased	Tbi_Unbiased	-0.271708
Tbi_RBBH-11354	Tbi	WB	Unbiased	Tbi_Unbiased	0.09182
Tbi_RBBH-11355	Tbi	WB	Unbiased	Tbi_Unbiased	0.341921
Tbi_RBBH-11356	Tbi	WB	Unbiased	Tbi_Unbiased	0.0356737
Tbi_RBBH-11357	Tbi	WB	Unbiased	Tbi_Unbiased	-0.464937
Tbi_RBBH-11358	Tbi	WB	Unbiased	Tbi_Unbiased	0.088036
Tbi_RBBH-11359	Tbi	WB	Unbiased	Tbi_Unbiased	1.21205
Tbi_RBBH-1136	Tbi	WB	Unbiased	Tbi_Unbiased	0.565892
Tbi_RBBH-11361	Tbi	WB	Unbiased	Tbi_Unbiased	0.0891554
Tbi_RBBH-11363	Tbi	WB	female_biased	Tbi_female_biased	-0.803942
Tbi_RBBH-11364	Tbi	WB	Unbiased	Tbi_Unbiased	-0.322545
Tbi_RBBH-11365	Tbi	WB	Unbiased	Tbi_Unbiased	-0.0545744
Tbi_RBBH-11366	Tbi	WB	Unbiased	Tbi_Unbiased	-0.0287585
Tbi_RBBH-11367	Tbi	WB	Unbiased	Tbi_Unbiased	-1.24759
Tbi_RBBH-1137	Tbi	WB	Unbiased	Tbi_Unbiased	0.551305
Tbi_RBBH-11372	Tbi	WB	Unbiased	Tbi_Unbiased	-0.350734
Tbi_RBBH-11375	Tbi	WB	Unbiased	Tbi_Unbiased	1.0062
Tbi_RBBH-11377	Tbi	WB	Unbiased	Tbi_Unbiased	-0.373832
Tbi_RBBH-11378	Tbi	WB	Unbiased	Tbi_Unbiased	-1.72998
Tbi_RBBH-11379	Tbi	WB	Unbiased	Tbi_Unbiased	0.237639
Tbi_RBBH-1138	Tbi	WB	Unbiased	Tbi_Unbiased	-0.411845
Tbi_RBBH-11381	Tbi	WB	Unbiased	Tbi_Unbiased	-0.695175
Tbi_RBBH-11383	Tbi	WB	Unbiased	Tbi_Unbiased	-0.0942859
Tbi_RBBH-11384	Tbi	WB	Unbiased	Tbi_Unbiased	-0.283648
Tbi_RBBH-11385	Tbi	WB	Unbiased	Tbi_Unbiased	-0.266727
Tbi_RBBH-11386	Tbi	WB	male_biased	Tbi_male_biased	0.282375
Tbi_RBBH-11387	Tbi	WB	Unbiased	Tbi_Unbiased	-0.274024
Tbi_RBBH-11390	Tbi	WB	male_biased	Tbi_male_biased	0.316791
Tbi_RBBH-11391	Tbi	WB	Unbiased	Tbi_Unbiased	-0.292348
Tbi_RBBH-11392	Tbi	WB	Unbiased	Tbi_Unbiased	-0.0204755
Tbi_RBBH-11393	Tbi	WB	Unbiased	Tbi_Unbiased	-1.47019
Tbi_RBBH-11395	Tbi	WB	Unbiased	Tbi_Unbiased	-0.0717632
Tbi_RBBH-11396	Tbi	WB	Unbiased	Tbi_Unbiased	0.0444102
Tbi_RBBH-11397	Tbi	WB	Unbiased	Tbi_Unbiased	0.233578
Tbi_RBBH-11398	Tbi	WB	Unbiased	Tbi_Unbiased	-0.23847
Tbi_RBBH-11399	Tbi	WB	female_biased	Tbi_female_biased	-0.0178338
Tbi_RBBH-114	Tbi	WB	Unbiased	Tbi_Unbiased	0.576408
Tbi_RBBH-11400	Tbi	WB	Unbiased	Tbi_Unbiased	0.796632
Tbi_RBBH-11401	Tbi	WB	Unbiased	Tbi_Unbiased	-0.0675998
Tbi_RBBH-11402	Tbi	WB	Unbiased	Tbi_Unbiased	-0.0142018
Tbi_RBBH-11403	Tbi	WB	Unbiased	Tbi_Unbiased	-0.182315
Tbi_RBBH-11404	Tbi	WB	female_biased	Tbi_female_biased	0.0138458
Tbi_RBBH-11405	Tbi	WB	Unbiased	Tbi_Unbiased	0.992287
Tbi_RBBH-11406	Tbi	WB	Unbiased	Tbi_Unbiased	-0.184931
Tbi_RBBH-11408	Tbi	WB	Unbiased	Tbi_Unbiased	-0.252479
Tbi_RBBH-11409	Tbi	WB	Unbiased	Tbi_Unbiased	0.67732
Tbi_RBBH-1141	Tbi	WB	Unbiased	Tbi_Unbiased	0.81438
Tbi_RBBH-11411	Tbi	WB	female_biased	Tbi_female_biased	-1.40519
Tbi_RBBH-11412	Tbi	WB	Unbiased	Tbi_Unbiased	-1.03051
Tbi_RBBH-11413	Tbi	WB	Unbiased	Tbi_Unbiased	0.133216
Tbi_RBBH-11415	Tbi	WB	Unbiased	Tbi_Unbiased	0.578698
Tbi_RBBH-11416	Tbi	WB	Unbiased	Tbi_Unbiased	-0.0657802
Tbi_RBBH-11417	Tbi	WB	Unbiased	Tbi_Unbiased	0.138995
Tbi_RBBH-1142	Tbi	WB	Unbiased	Tbi_Unbiased	-0.237761
Tbi_RBBH-11420	Tbi	WB	Unbiased	Tbi_Unbiased	1.309
Tbi_RBBH-11421	Tbi	WB	Unbiased	Tbi_Unbiased	1.12709
Tbi_RBBH-11422	Tbi	WB	Unbiased	Tbi_Unbiased	1.44875
Tbi_RBBH-11423	Tbi	WB	Unbiased	Tbi_Unbiased	-0.0318286
Tbi_RBBH-11424	Tbi	WB	Unbiased	Tbi_Unbiased	0.221865
Tbi_RBBH-11425	Tbi	WB	Unbiased	Tbi_Unbiased	-0.229883
Tbi_RBBH-11426	Tbi	WB	Unbiased	Tbi_Unbiased	-0.341311
Tbi_RBBH-11427	Tbi	WB	Unbiased	Tbi_Unbiased	0.673629
Tbi_RBBH-11428	Tbi	WB	Unbiased	Tbi_Unbiased	-0.304363
Tbi_RBBH-11429	Tbi	WB	Unbiased	Tbi_Unbiased	-0.0922983
Tbi_RBBH-1143	Tbi	WB	female_biased	Tbi_female_biased	0.303045
Tbi_RBBH-11430	Tbi	WB	Unbiased	Tbi_Unbiased	0.309638
Tbi_RBBH-11431	Tbi	WB	Unbiased	Tbi_Unbiased	0.16875
Tbi_RBBH-11432	Tbi	WB	Unbiased	Tbi_Unbiased	1.17714
Tbi_RBBH-11433	Tbi	WB	male_biased	Tbi_male_biased	1.97921
Tbi_RBBH-11434	Tbi	WB	Unbiased	Tbi_Unbiased	-0.451281
Tbi_RBBH-11435	Tbi	WB	Unbiased	Tbi_Unbiased	0.518648
Tbi_RBBH-11436	Tbi	WB	Unbiased	Tbi_Unbiased	1.88849
Tbi_RBBH-11439	Tbi	WB	Unbiased	Tbi_Unbiased	-0.306587
Tbi_RBBH-1144	Tbi	WB	Unbiased	Tbi_Unbiased	-0.196566
Tbi_RBBH-11440	Tbi	WB	Unbiased	Tbi_Unbiased	0.249893
Tbi_RBBH-11441	Tbi	WB	Unbiased	Tbi_Unbiased	-1.08166
Tbi_RBBH-11444	Tbi	WB	Unbiased	Tbi_Unbiased	0.73867
Tbi_RBBH-11445	Tbi	WB	Unbiased	Tbi_Unbiased	-0.700018
Tbi_RBBH-11446	Tbi	WB	Unbiased	Tbi_Unbiased	-0.573319
Tbi_RBBH-11447	Tbi	WB	Unbiased	Tbi_Unbiased	0.834911
Tbi_RBBH-11448	Tbi	WB	Unbiased	Tbi_Unbiased	-0.419661
Tbi_RBBH-11449	Tbi	WB	Unbiased	Tbi_Unbiased	-0.0230801
Tbi_RBBH-11451	Tbi	WB	Unbiased	Tbi_Unbiased	0.0172659
Tbi_RBBH-11452	Tbi	WB	Unbiased	Tbi_Unbiased	0.301697
Tbi_RBBH-11455	Tbi	WB	Unbiased	Tbi_Unbiased	-0.279351
Tbi_RBBH-11458	Tbi	WB	Unbiased	Tbi_Unbiased	-0.144103
Tbi_RBBH-11459	Tbi	WB	Unbiased	Tbi_Unbiased	-0.0943208
Tbi_RBBH-1146	Tbi	WB	Unbiased	Tbi_Unbiased	-0.395449
Tbi_RBBH-11461	Tbi	WB	Unbiased	Tbi_Unbiased	-0.280886
Tbi_RBBH-11462	Tbi	WB	Unbiased	Tbi_Unbiased	-0.414092
Tbi_RBBH-11463	Tbi	WB	Unbiased	Tbi_Unbiased	-0.711855
Tbi_RBBH-11465	Tbi	WB	Unbiased	Tbi_Unbiased	0.14677
Tbi_RBBH-11466	Tbi	WB	Unbiased	Tbi_Unbiased	-1.37631
Tbi_RBBH-11468	Tbi	WB	Unbiased	Tbi_Unbiased	-0.827805
Tbi_RBBH-1147	Tbi	WB	Unbiased	Tbi_Unbiased	0.191327
Tbi_RBBH-11471	Tbi	WB	Unbiased	Tbi_Unbiased	-0.18656
Tbi_RBBH-11473	Tbi	WB	Unbiased	Tbi_Unbiased	0.118421
Tbi_RBBH-11474	Tbi	WB	Unbiased	Tbi_Unbiased	0.643022
Tbi_RBBH-11475	Tbi	WB	Unbiased	Tbi_Unbiased	-0.388797
Tbi_RBBH-11476	Tbi	WB	Unbiased	Tbi_Unbiased	0.128159
Tbi_RBBH-11478	Tbi	WB	Unbiased	Tbi_Unbiased	1.1968
Tbi_RBBH-11479	Tbi	WB	Unbiased	Tbi_Unbiased	0.294502
Tbi_RBBH-1148	Tbi	WB	male_biased	Tbi_male_biased	-0.629406
Tbi_RBBH-11480	Tbi	WB	Unbiased	Tbi_Unbiased	-0.341755
Tbi_RBBH-11482	Tbi	WB	Unbiased	Tbi_Unbiased	0.85318
Tbi_RBBH-11484	Tbi	WB	Unbiased	Tbi_Unbiased	0.0972883
Tbi_RBBH-11485	Tbi	WB	Unbiased	Tbi_Unbiased	0.0178918
Tbi_RBBH-11486	Tbi	WB	Unbiased	Tbi_Unbiased	0.417909
Tbi_RBBH-11487	Tbi	WB	Unbiased	Tbi_Unbiased	-1.02535
Tbi_RBBH-11488	Tbi	WB	Unbiased	Tbi_Unbiased	0.247427
Tbi_RBBH-11489	Tbi	WB	Unbiased	Tbi_Unbiased	-0.513598
Tbi_RBBH-1149	Tbi	WB	Unbiased	Tbi_Unbiased	0.630967
Tbi_RBBH-11490	Tbi	WB	Unbiased	Tbi_Unbiased	1.94586
Tbi_RBBH-11492	Tbi	WB	Unbiased	Tbi_Unbiased	0.727598
Tbi_RBBH-11493	Tbi	WB	Unbiased	Tbi_Unbiased	-0.646691
Tbi_RBBH-11494	Tbi	WB	Unbiased	Tbi_Unbiased	0.881307
Tbi_RBBH-11498	Tbi	WB	Unbiased	Tbi_Unbiased	0.911751
Tbi_RBBH-11499	Tbi	WB	Unbiased	Tbi_Unbiased	0.174266
Tbi_RBBH-115	Tbi	WB	Unbiased	Tbi_Unbiased	0.463943
Tbi_RBBH-1150	Tbi	WB	female_biased	Tbi_female_biased	0.2441
Tbi_RBBH-11500	Tbi	WB	Unbiased	Tbi_Unbiased	-0.0297981
Tbi_RBBH-11501	Tbi	WB	Unbiased	Tbi_Unbiased	0.398233
Tbi_RBBH-11502	Tbi	WB	Unbiased	Tbi_Unbiased	-0.458061
Tbi_RBBH-11503	Tbi	WB	Unbiased	Tbi_Unbiased	-0.917208
Tbi_RBBH-11504	Tbi	WB	Unbiased	Tbi_Unbiased	-0.114098
Tbi_RBBH-11506	Tbi	WB	Unbiased	Tbi_Unbiased	0.299974
Tbi_RBBH-11507	Tbi	WB	Unbiased	Tbi_Unbiased	1.20044
Tbi_RBBH-1151	Tbi	WB	Unbiased	Tbi_Unbiased	0.210742
Tbi_RBBH-11510	Tbi	WB	Unbiased	Tbi_Unbiased	-0.172607
Tbi_RBBH-11511	Tbi	WB	Unbiased	Tbi_Unbiased	0.0738446
Tbi_RBBH-11512	Tbi	WB	female_biased	Tbi_female_biased	0.748323
Tbi_RBBH-11513	Tbi	WB	Unbiased	Tbi_Unbiased	0.356159
Tbi_RBBH-11514	Tbi	WB	male_biased	Tbi_male_biased	-2.10439
Tbi_RBBH-11516	Tbi	WB	Unbiased	Tbi_Unbiased	-0.120149
Tbi_RBBH-11517	Tbi	WB	Unbiased	Tbi_Unbiased	0.585571
Tbi_RBBH-11518	Tbi	WB	female_biased	Tbi_female_biased	0.404364
Tbi_RBBH-11519	Tbi	WB	Unbiased	Tbi_Unbiased	0.345119
Tbi_RBBH-1152	Tbi	WB	Unbiased	Tbi_Unbiased	1.13377
Tbi_RBBH-11520	Tbi	WB	Unbiased	Tbi_Unbiased	-0.547159
Tbi_RBBH-11522	Tbi	WB	Unbiased	Tbi_Unbiased	0.0862964
Tbi_RBBH-11525	Tbi	WB	Unbiased	Tbi_Unbiased	0.738313
Tbi_RBBH-11526	Tbi	WB	Unbiased	Tbi_Unbiased	-0.270014
Tbi_RBBH-11527	Tbi	WB	Unbiased	Tbi_Unbiased	-0.476304
Tbi_RBBH-1153	Tbi	WB	Unbiased	Tbi_Unbiased	0.0625509
Tbi_RBBH-11530	Tbi	WB	Unbiased	Tbi_Unbiased	-0.368055
Tbi_RBBH-11531	Tbi	WB	Unbiased	Tbi_Unbiased	-0.821201
Tbi_RBBH-11532	Tbi	WB	Unbiased	Tbi_Unbiased	-0.0494339
Tbi_RBBH-11533	Tbi	WB	Unbiased	Tbi_Unbiased	0.522241
Tbi_RBBH-11534	Tbi	WB	Unbiased	Tbi_Unbiased	-0.412331
Tbi_RBBH-11535	Tbi	WB	Unbiased	Tbi_Unbiased	-0.0937076
Tbi_RBBH-11536	Tbi	WB	Unbiased	Tbi_Unbiased	0.157012
Tbi_RBBH-11538	Tbi	WB	Unbiased	Tbi_Unbiased	0.295283
Tbi_RBBH-11539	Tbi	WB	Unbiased	Tbi_Unbiased	0.956649
Tbi_RBBH-1154	Tbi	WB	Unbiased	Tbi_Unbiased	-0.0752478
Tbi_RBBH-11540	Tbi	WB	Unbiased	Tbi_Unbiased	-0.888411
Tbi_RBBH-11541	Tbi	WB	Unbiased	Tbi_Unbiased	0.106114
Tbi_RBBH-11542	Tbi	WB	Unbiased	Tbi_Unbiased	0.30194
Tbi_RBBH-11543	Tbi	WB	Unbiased	Tbi_Unbiased	-0.0365818
Tbi_RBBH-11544	Tbi	WB	Unbiased	Tbi_Unbiased	-0.324352
Tbi_RBBH-11545	Tbi	WB	Unbiased	Tbi_Unbiased	-0.693002
Tbi_RBBH-11546	Tbi	WB	Unbiased	Tbi_Unbiased	1.11273
Tbi_RBBH-11547	Tbi	WB	Unbiased	Tbi_Unbiased	-0.818599
Tbi_RBBH-11548	Tbi	WB	Unbiased	Tbi_Unbiased	-0.693198
Tbi_RBBH-1155	Tbi	WB	Unbiased	Tbi_Unbiased	-0.00671656
Tbi_RBBH-11550	Tbi	WB	Unbiased	Tbi_Unbiased	0.608703
Tbi_RBBH-11551	Tbi	WB	Unbiased	Tbi_Unbiased	0.564075
Tbi_RBBH-11552	Tbi	WB	Unbiased	Tbi_Unbiased	-0.62481
Tbi_RBBH-11553	Tbi	WB	Unbiased	Tbi_Unbiased	0.446251
Tbi_RBBH-11554	Tbi	WB	Unbiased	Tbi_Unbiased	-0.0930415
Tbi_RBBH-11556	Tbi	WB	Unbiased	Tbi_Unbiased	-0.759366
Tbi_RBBH-11557	Tbi	WB	Unbiased	Tbi_Unbiased	-0.329809
Tbi_RBBH-11558	Tbi	WB	Unbiased	Tbi_Unbiased	-1.20642
Tbi_RBBH-11559	Tbi	WB	Unbiased	Tbi_Unbiased	-0.856745
Tbi_RBBH-1156	Tbi	WB	Unbiased	Tbi_Unbiased	0.350081
Tbi_RBBH-11560	Tbi	WB	Unbiased	Tbi_Unbiased	-0.156835
Tbi_RBBH-11562	Tbi	WB	female_biased	Tbi_female_biased	-1.2478
Tbi_RBBH-11563	Tbi	WB	female_biased	Tbi_female_biased	-0.989183
Tbi_RBBH-11565	Tbi	WB	Unbiased	Tbi_Unbiased	-0.590118
Tbi_RBBH-11566	Tbi	WB	Unbiased	Tbi_Unbiased	0.815127
Tbi_RBBH-11568	Tbi	WB	female_biased	Tbi_female_biased	-0.961953
Tbi_RBBH-11569	Tbi	WB	Unbiased	Tbi_Unbiased	1.37068
Tbi_RBBH-1157	Tbi	WB	Unbiased	Tbi_Unbiased	-0.338133
Tbi_RBBH-11572	Tbi	WB	Unbiased	Tbi_Unbiased	-0.638732
Tbi_RBBH-11573	Tbi	WB	Unbiased	Tbi_Unbiased	0.507848
Tbi_RBBH-11578	Tbi	WB	Unbiased	Tbi_Unbiased	1.13035
Tbi_RBBH-11579	Tbi	WB	Unbiased	Tbi_Unbiased	0.503247
Tbi_RBBH-1158	Tbi	WB	Unbiased	Tbi_Unbiased	-0.713367
Tbi_RBBH-11580	Tbi	WB	Unbiased	Tbi_Unbiased	-0.649455
Tbi_RBBH-11581	Tbi	WB	Unbiased	Tbi_Unbiased	-0.807147
Tbi_RBBH-11582	Tbi	WB	Unbiased	Tbi_Unbiased	-0.0981326
Tbi_RBBH-11583	Tbi	WB	Unbiased	Tbi_Unbiased	-0.709002
Tbi_RBBH-11584	Tbi	WB	Unbiased	Tbi_Unbiased	0.816839
Tbi_RBBH-11585	Tbi	WB	Unbiased	Tbi_Unbiased	-0.01596
Tbi_RBBH-11587	Tbi	WB	Unbiased	Tbi_Unbiased	0.518273
Tbi_RBBH-11588	Tbi	WB	Unbiased	Tbi_Unbiased	-0.135205
Tbi_RBBH-11589	Tbi	WB	Unbiased	Tbi_Unbiased	-0.334256
Tbi_RBBH-1159	Tbi	WB	Unbiased	Tbi_Unbiased	-0.425546
Tbi_RBBH-11590	Tbi	WB	Unbiased	Tbi_Unbiased	-0.390653
Tbi_RBBH-11591	Tbi	WB	Unbiased	Tbi_Unbiased	-0.414037
Tbi_RBBH-11592	Tbi	WB	Unbiased	Tbi_Unbiased	-0.590436
Tbi_RBBH-11594	Tbi	WB	Unbiased	Tbi_Unbiased	0.585155
Tbi_RBBH-11595	Tbi	WB	Unbiased	Tbi_Unbiased	0.136044
Tbi_RBBH-11596	Tbi	WB	male_biased	Tbi_male_biased	1.73596
Tbi_RBBH-11597	Tbi	WB	Unbiased	Tbi_Unbiased	-0.0771973
Tbi_RBBH-11598	Tbi	WB	Unbiased	Tbi_Unbiased	1.19611
Tbi_RBBH-11599	Tbi	WB	Unbiased	Tbi_Unbiased	-0.333618
Tbi_RBBH-1160	Tbi	WB	Unbiased	Tbi_Unbiased	-0.491666
Tbi_RBBH-11600	Tbi	WB	Unbiased	Tbi_Unbiased	0.883843
Tbi_RBBH-11601	Tbi	WB	male_biased	Tbi_male_biased	-0.567456
Tbi_RBBH-11602	Tbi	WB	Unbiased	Tbi_Unbiased	0.479929
Tbi_RBBH-11603	Tbi	WB	Unbiased	Tbi_Unbiased	-0.625845
Tbi_RBBH-11604	Tbi	WB	Unbiased	Tbi_Unbiased	-0.416687
Tbi_RBBH-11605	Tbi	WB	Unbiased	Tbi_Unbiased	0.484623
Tbi_RBBH-11606	Tbi	WB	female_biased	Tbi_female_biased	-0.287416
Tbi_RBBH-11607	Tbi	WB	Unbiased	Tbi_Unbiased	-1.86392
Tbi_RBBH-11608	Tbi	WB	female_biased	Tbi_female_biased	-1.59167
Tbi_RBBH-11609	Tbi	WB	Unbiased	Tbi_Unbiased	-0.809598
Tbi_RBBH-1161	Tbi	WB	Unbiased	Tbi_Unbiased	0.75819
Tbi_RBBH-11610	Tbi	WB	Unbiased	Tbi_Unbiased	-0.222157
Tbi_RBBH-11612	Tbi	WB	Unbiased	Tbi_Unbiased	-0.648037
Tbi_RBBH-11615	Tbi	WB	Unbiased	Tbi_Unbiased	-0.39203
Tbi_RBBH-11616	Tbi	WB	Unbiased	Tbi_Unbiased	0.303966
Tbi_RBBH-11617	Tbi	WB	Unbiased	Tbi_Unbiased	0.335467
Tbi_RBBH-11618	Tbi	WB	Unbiased	Tbi_Unbiased	0.163283
Tbi_RBBH-11619	Tbi	WB	Unbiased	Tbi_Unbiased	1.13093
Tbi_RBBH-1162	Tbi	WB	Unbiased	Tbi_Unbiased	1.50077
Tbi_RBBH-11620	Tbi	WB	Unbiased	Tbi_Unbiased	0.206283
Tbi_RBBH-11622	Tbi	WB	Unbiased	Tbi_Unbiased	-0.745771
Tbi_RBBH-11623	Tbi	WB	Unbiased	Tbi_Unbiased	0.552709
Tbi_RBBH-11624	Tbi	WB	Unbiased	Tbi_Unbiased	0.554872
Tbi_RBBH-11626	Tbi	WB	Unbiased	Tbi_Unbiased	0.0505328
Tbi_RBBH-11627	Tbi	WB	Unbiased	Tbi_Unbiased	-0.804969
Tbi_RBBH-11628	Tbi	WB	Unbiased	Tbi_Unbiased	-0.46959
Tbi_RBBH-11629	Tbi	WB	Unbiased	Tbi_Unbiased	-0.643972
Tbi_RBBH-1163	Tbi	WB	Unbiased	Tbi_Unbiased	-0.0837071
Tbi_RBBH-11630	Tbi	WB	female_biased	Tbi_female_biased	-0.548233
Tbi_RBBH-11631	Tbi	WB	Unbiased	Tbi_Unbiased	-0.0654404
Tbi_RBBH-11634	Tbi	WB	male_biased	Tbi_male_biased	0.292063
Tbi_RBBH-11635	Tbi	WB	Unbiased	Tbi_Unbiased	-0.348454
Tbi_RBBH-11636	Tbi	WB	Unbiased	Tbi_Unbiased	0.650127
Tbi_RBBH-11637	Tbi	WB	Unbiased	Tbi_Unbiased	0.430338
Tbi_RBBH-11638	Tbi	WB	Unbiased	Tbi_Unbiased	0.121021
Tbi_RBBH-11639	Tbi	WB	Unbiased	Tbi_Unbiased	-0.301923
Tbi_RBBH-1164	Tbi	WB	Unbiased	Tbi_Unbiased	0.399947
Tbi_RBBH-11641	Tbi	WB	Unbiased	Tbi_Unbiased	-0.323055
Tbi_RBBH-11642	Tbi	WB	Unbiased	Tbi_Unbiased	0.0495242
Tbi_RBBH-11643	Tbi	WB	Unbiased	Tbi_Unbiased	-0.354899
Tbi_RBBH-11644	Tbi	WB	Unbiased	Tbi_Unbiased	0.134037
Tbi_RBBH-11645	Tbi	WB	male_biased	Tbi_male_biased	0.902316
Tbi_RBBH-11646	Tbi	WB	Unbiased	Tbi_Unbiased	1.80397
Tbi_RBBH-11648	Tbi	WB	Unbiased	Tbi_Unbiased	-0.191225
Tbi_RBBH-11649	Tbi	WB	Unbiased	Tbi_Unbiased	-0.146739
Tbi_RBBH-1165	Tbi	WB	Unbiased	Tbi_Unbiased	-0.0746286
Tbi_RBBH-11650	Tbi	WB	Unbiased	Tbi_Unbiased	-0.379784
Tbi_RBBH-11651	Tbi	WB	Unbiased	Tbi_Unbiased	0.473158
Tbi_RBBH-11652	Tbi	WB	Unbiased	Tbi_Unbiased	-1.50583
Tbi_RBBH-11653	Tbi	WB	Unbiased	Tbi_Unbiased	1.066
Tbi_RBBH-11654	Tbi	WB	Unbiased	Tbi_Unbiased	-0.929838
Tbi_RBBH-11656	Tbi	WB	Unbiased	Tbi_Unbiased	1.7898
Tbi_RBBH-11657	Tbi	WB	Unbiased	Tbi_Unbiased	-0.0683587
Tbi_RBBH-11658	Tbi	WB	Unbiased	Tbi_Unbiased	-0.101405
Tbi_RBBH-11659	Tbi	WB	Unbiased	Tbi_Unbiased	0.202619
Tbi_RBBH-1166	Tbi	WB	Unbiased	Tbi_Unbiased	-0.0392532
Tbi_RBBH-11660	Tbi	WB	Unbiased	Tbi_Unbiased	-0.0278381
Tbi_RBBH-11662	Tbi	WB	Unbiased	Tbi_Unbiased	-0.097081
Tbi_RBBH-11663	Tbi	WB	Unbiased	Tbi_Unbiased	0.240692
Tbi_RBBH-11664	Tbi	WB	Unbiased	Tbi_Unbiased	0.208749
Tbi_RBBH-11665	Tbi	WB	Unbiased	Tbi_Unbiased	0.0135934
Tbi_RBBH-11666	Tbi	WB	female_biased	Tbi_female_biased	-0.413821
Tbi_RBBH-11667	Tbi	WB	Unbiased	Tbi_Unbiased	-0.309773
Tbi_RBBH-11668	Tbi	WB	Unbiased	Tbi_Unbiased	-0.476073
Tbi_RBBH-11669	Tbi	WB	Unbiased	Tbi_Unbiased	-0.291817
Tbi_RBBH-1167	Tbi	WB	Unbiased	Tbi_Unbiased	1.36195
Tbi_RBBH-11670	Tbi	WB	Unbiased	Tbi_Unbiased	0.768045
Tbi_RBBH-11671	Tbi	WB	Unbiased	Tbi_Unbiased	0.39413
Tbi_RBBH-11672	Tbi	WB	Unbiased	Tbi_Unbiased	-0.590645
Tbi_RBBH-11673	Tbi	WB	Unbiased	Tbi_Unbiased	0.114818
Tbi_RBBH-11674	Tbi	WB	Unbiased	Tbi_Unbiased	-0.073337
Tbi_RBBH-11675	Tbi	WB	Unbiased	Tbi_Unbiased	-0.572533
Tbi_RBBH-11676	Tbi	WB	Unbiased	Tbi_Unbiased	0.161013
Tbi_RBBH-11677	Tbi	WB	Unbiased	Tbi_Unbiased	0.497519
Tbi_RBBH-11680	Tbi	WB	Unbiased	Tbi_Unbiased	0.234771
Tbi_RBBH-11681	Tbi	WB	Unbiased	Tbi_Unbiased	0.679109
Tbi_RBBH-11682	Tbi	WB	Unbiased	Tbi_Unbiased	-0.215646
Tbi_RBBH-11683	Tbi	WB	Unbiased	Tbi_Unbiased	-0.327345
Tbi_RBBH-11684	Tbi	WB	Unbiased	Tbi_Unbiased	0.694102
Tbi_RBBH-11685	Tbi	WB	Unbiased	Tbi_Unbiased	-0.808021
Tbi_RBBH-11689	Tbi	WB	Unbiased	Tbi_Unbiased	-0.363411
Tbi_RBBH-1169	Tbi	WB	Unbiased	Tbi_Unbiased	0.0471664
Tbi_RBBH-11691	Tbi	WB	Unbiased	Tbi_Unbiased	0.675259
Tbi_RBBH-11692	Tbi	WB	Unbiased	Tbi_Unbiased	0.476329
Tbi_RBBH-11693	Tbi	WB	Unbiased	Tbi_Unbiased	2.19757
Tbi_RBBH-11694	Tbi	WB	Unbiased	Tbi_Unbiased	-0.304723
Tbi_RBBH-11696	Tbi	WB	Unbiased	Tbi_Unbiased	-1.14752
Tbi_RBBH-11698	Tbi	WB	Unbiased	Tbi_Unbiased	0.0222887
Tbi_RBBH-117	Tbi	WB	Unbiased	Tbi_Unbiased	0.872834
Tbi_RBBH-11701	Tbi	WB	Unbiased	Tbi_Unbiased	0.827611
Tbi_RBBH-11702	Tbi	WB	Unbiased	Tbi_Unbiased	1.18031
Tbi_RBBH-11703	Tbi	WB	Unbiased	Tbi_Unbiased	-0.818638
Tbi_RBBH-11704	Tbi	WB	Unbiased	Tbi_Unbiased	-0.138161
Tbi_RBBH-11705	Tbi	WB	Unbiased	Tbi_Unbiased	-1.07756
Tbi_RBBH-11706	Tbi	WB	Unbiased	Tbi_Unbiased	-0.270169
Tbi_RBBH-11707	Tbi	WB	Unbiased	Tbi_Unbiased	-0.0637706
Tbi_RBBH-11708	Tbi	WB	Unbiased	Tbi_Unbiased	-0.330197
Tbi_RBBH-1171	Tbi	WB	Unbiased	Tbi_Unbiased	0.259533
Tbi_RBBH-11711	Tbi	WB	Unbiased	Tbi_Unbiased	0.714106
Tbi_RBBH-11712	Tbi	WB	Unbiased	Tbi_Unbiased	1.1302
Tbi_RBBH-11713	Tbi	WB	Unbiased	Tbi_Unbiased	0.520821
Tbi_RBBH-11714	Tbi	WB	Unbiased	Tbi_Unbiased	0.660441
Tbi_RBBH-11715	Tbi	WB	Unbiased	Tbi_Unbiased	0.291998
Tbi_RBBH-11717	Tbi	WB	Unbiased	Tbi_Unbiased	-0.608927
Tbi_RBBH-11718	Tbi	WB	Unbiased	Tbi_Unbiased	-2.10261
Tbi_RBBH-1172	Tbi	WB	Unbiased	Tbi_Unbiased	-0.554347
Tbi_RBBH-11721	Tbi	WB	Unbiased	Tbi_Unbiased	0.504895
Tbi_RBBH-11722	Tbi	WB	male_biased	Tbi_male_biased	-0.370996
Tbi_RBBH-11724	Tbi	WB	Unbiased	Tbi_Unbiased	-0.229243
Tbi_RBBH-11727	Tbi	WB	Unbiased	Tbi_Unbiased	-0.180626
Tbi_RBBH-11728	Tbi	WB	male_biased	Tbi_male_biased	0.201587
Tbi_RBBH-11729	Tbi	WB	Unbiased	Tbi_Unbiased	0.442401
Tbi_RBBH-1173	Tbi	WB	Unbiased	Tbi_Unbiased	0.0122339
Tbi_RBBH-11730	Tbi	WB	Unbiased	Tbi_Unbiased	0.0796704
Tbi_RBBH-11731	Tbi	WB	Unbiased	Tbi_Unbiased	-0.542248
Tbi_RBBH-11732	Tbi	WB	Unbiased	Tbi_Unbiased	-0.527046
Tbi_RBBH-11733	Tbi	WB	Unbiased	Tbi_Unbiased	0.110559
Tbi_RBBH-11734	Tbi	WB	Unbiased	Tbi_Unbiased	-0.22844
Tbi_RBBH-11735	Tbi	WB	Unbiased	Tbi_Unbiased	0.294268
Tbi_RBBH-11736	Tbi	WB	Unbiased	Tbi_Unbiased	-0.00775627
Tbi_RBBH-11737	Tbi	WB	Unbiased	Tbi_Unbiased	1.28361
Tbi_RBBH-1174	Tbi	WB	Unbiased	Tbi_Unbiased	0.0054579
Tbi_RBBH-11740	Tbi	WB	Unbiased	Tbi_Unbiased	0.242843
Tbi_RBBH-11741	Tbi	WB	Unbiased	Tbi_Unbiased	0.613008
Tbi_RBBH-11742	Tbi	WB	Unbiased	Tbi_Unbiased	-0.156483
Tbi_RBBH-11743	Tbi	WB	Unbiased	Tbi_Unbiased	-0.77726
Tbi_RBBH-11745	Tbi	WB	Unbiased	Tbi_Unbiased	0.21049
Tbi_RBBH-11746	Tbi	WB	Unbiased	Tbi_Unbiased	-0.242212
Tbi_RBBH-11747	Tbi	WB	Unbiased	Tbi_Unbiased	0.262856
Tbi_RBBH-11748	Tbi	WB	Unbiased	Tbi_Unbiased	0.437398
Tbi_RBBH-1175	Tbi	WB	Unbiased	Tbi_Unbiased	-0.0636647
Tbi_RBBH-11751	Tbi	WB	Unbiased	Tbi_Unbiased	0.171688
Tbi_RBBH-11752	Tbi	WB	Unbiased	Tbi_Unbiased	0.0961214
Tbi_RBBH-11754	Tbi	WB	Unbiased	Tbi_Unbiased	0.257829
Tbi_RBBH-11755	Tbi	WB	Unbiased	Tbi_Unbiased	-1.36793
Tbi_RBBH-11756	Tbi	WB	Unbiased	Tbi_Unbiased	0.309716
Tbi_RBBH-11757	Tbi	WB	Unbiased	Tbi_Unbiased	-0.461727
Tbi_RBBH-11758	Tbi	WB	Unbiased	Tbi_Unbiased	0.446293
Tbi_RBBH-11759	Tbi	WB	Unbiased	Tbi_Unbiased	-0.163747
Tbi_RBBH-1176	Tbi	WB	Unbiased	Tbi_Unbiased	-0.0706638
Tbi_RBBH-11760	Tbi	WB	Unbiased	Tbi_Unbiased	-0.322688
Tbi_RBBH-11761	Tbi	WB	Unbiased	Tbi_Unbiased	0.0561126
Tbi_RBBH-11762	Tbi	WB	Unbiased	Tbi_Unbiased	-0.378314
Tbi_RBBH-11763	Tbi	WB	Unbiased	Tbi_Unbiased	-0.338515
Tbi_RBBH-11764	Tbi	WB	female_biased	Tbi_female_biased	0.125359
Tbi_RBBH-11765	Tbi	WB	Unbiased	Tbi_Unbiased	-0.601215
Tbi_RBBH-11766	Tbi	WB	Unbiased	Tbi_Unbiased	0.370868
Tbi_RBBH-11767	Tbi	WB	Unbiased	Tbi_Unbiased	-0.00550245
Tbi_RBBH-11768	Tbi	WB	Unbiased	Tbi_Unbiased	-0.729775
Tbi_RBBH-11769	Tbi	WB	Unbiased	Tbi_Unbiased	1.02509
Tbi_RBBH-1177	Tbi	WB	Unbiased	Tbi_Unbiased	-0.100159
Tbi_RBBH-11771	Tbi	WB	male_biased	Tbi_male_biased	0.141478
Tbi_RBBH-11772	Tbi	WB	Unbiased	Tbi_Unbiased	0.0745137
Tbi_RBBH-11774	Tbi	WB	Unbiased	Tbi_Unbiased	0.447155
Tbi_RBBH-11775	Tbi	WB	Unbiased	Tbi_Unbiased	-0.0086821
Tbi_RBBH-11776	Tbi	WB	Unbiased	Tbi_Unbiased	0.0762849
Tbi_RBBH-11777	Tbi	WB	Unbiased	Tbi_Unbiased	0.711255
Tbi_RBBH-11778	Tbi	WB	Unbiased	Tbi_Unbiased	-0.513798
Tbi_RBBH-11779	Tbi	WB	Unbiased	Tbi_Unbiased	-0.128845
Tbi_RBBH-1178	Tbi	WB	Unbiased	Tbi_Unbiased	1.06817
Tbi_RBBH-11783	Tbi	WB	Unbiased	Tbi_Unbiased	-0.0905793
Tbi_RBBH-11784	Tbi	WB	Unbiased	Tbi_Unbiased	-0.250332
Tbi_RBBH-11785	Tbi	WB	male_biased	Tbi_male_biased	-0.462229
Tbi_RBBH-11786	Tbi	WB	Unbiased	Tbi_Unbiased	0.745128
Tbi_RBBH-11789	Tbi	WB	Unbiased	Tbi_Unbiased	-0.351668
Tbi_RBBH-1179	Tbi	WB	Unbiased	Tbi_Unbiased	0.559691
Tbi_RBBH-11790	Tbi	WB	Unbiased	Tbi_Unbiased	-0.063874
Tbi_RBBH-11792	Tbi	WB	Unbiased	Tbi_Unbiased	0.116879
Tbi_RBBH-11794	Tbi	WB	Unbiased	Tbi_Unbiased	0.207867
Tbi_RBBH-11795	Tbi	WB	Unbiased	Tbi_Unbiased	0.310342
Tbi_RBBH-11796	Tbi	WB	Unbiased	Tbi_Unbiased	0.374348
Tbi_RBBH-11798	Tbi	WB	Unbiased	Tbi_Unbiased	-0.565517
Tbi_RBBH-118	Tbi	WB	Unbiased	Tbi_Unbiased	-0.24147
Tbi_RBBH-1180	Tbi	WB	Unbiased	Tbi_Unbiased	-0.719816
Tbi_RBBH-11800	Tbi	WB	Unbiased	Tbi_Unbiased	-0.564317
Tbi_RBBH-11801	Tbi	WB	Unbiased	Tbi_Unbiased	-0.33073
Tbi_RBBH-11802	Tbi	WB	male_biased	Tbi_male_biased	0.730644
Tbi_RBBH-11804	Tbi	WB	Unbiased	Tbi_Unbiased	-0.577073
Tbi_RBBH-11805	Tbi	WB	Unbiased	Tbi_Unbiased	0.383452
Tbi_RBBH-11806	Tbi	WB	Unbiased	Tbi_Unbiased	0.22083
Tbi_RBBH-11807	Tbi	WB	female_biased	Tbi_female_biased	1.13749
Tbi_RBBH-11808	Tbi	WB	Unbiased	Tbi_Unbiased	-0.537467
Tbi_RBBH-11809	Tbi	WB	Unbiased	Tbi_Unbiased	-0.0589314
Tbi_RBBH-11811	Tbi	WB	male_biased	Tbi_male_biased	0.537128
Tbi_RBBH-11812	Tbi	WB	Unbiased	Tbi_Unbiased	0.00559284
Tbi_RBBH-11813	Tbi	WB	Unbiased	Tbi_Unbiased	0.518285
Tbi_RBBH-11814	Tbi	WB	Unbiased	Tbi_Unbiased	-0.196065
Tbi_RBBH-11815	Tbi	WB	Unbiased	Tbi_Unbiased	-0.339352
Tbi_RBBH-11816	Tbi	WB	Unbiased	Tbi_Unbiased	-0.0583986
Tbi_RBBH-11817	Tbi	WB	Unbiased	Tbi_Unbiased	0.0601313
Tbi_RBBH-11818	Tbi	WB	Unbiased	Tbi_Unbiased	0.0914693
Tbi_RBBH-11819	Tbi	WB	Unbiased	Tbi_Unbiased	-0.029633
Tbi_RBBH-1182	Tbi	WB	Unbiased	Tbi_Unbiased	-0.65389
Tbi_RBBH-11820	Tbi	WB	Unbiased	Tbi_Unbiased	-0.440106
Tbi_RBBH-11821	Tbi	WB	Unbiased	Tbi_Unbiased	-0.5056
Tbi_RBBH-11823	Tbi	WB	Unbiased	Tbi_Unbiased	1.43169
Tbi_RBBH-11824	Tbi	WB	Unbiased	Tbi_Unbiased	-0.300523
Tbi_RBBH-11825	Tbi	WB	Unbiased	Tbi_Unbiased	0.484902
Tbi_RBBH-11826	Tbi	WB	Unbiased	Tbi_Unbiased	0.0800553
Tbi_RBBH-11827	Tbi	WB	Unbiased	Tbi_Unbiased	1.47902
Tbi_RBBH-11829	Tbi	WB	Unbiased	Tbi_Unbiased	0.424025
Tbi_RBBH-1183	Tbi	WB	Unbiased	Tbi_Unbiased	2.55571
Tbi_RBBH-11831	Tbi	WB	Unbiased	Tbi_Unbiased	-0.345046
Tbi_RBBH-11832	Tbi	WB	Unbiased	Tbi_Unbiased	-0.856841
Tbi_RBBH-11833	Tbi	WB	Unbiased	Tbi_Unbiased	0.352319
Tbi_RBBH-11835	Tbi	WB	Unbiased	Tbi_Unbiased	0.254004
Tbi_RBBH-11836	Tbi	WB	Unbiased	Tbi_Unbiased	1.36099
Tbi_RBBH-11837	Tbi	WB	Unbiased	Tbi_Unbiased	0.448291
Tbi_RBBH-11838	Tbi	WB	Unbiased	Tbi_Unbiased	-0.228741
Tbi_RBBH-11839	Tbi	WB	Unbiased	Tbi_Unbiased	-0.35039
Tbi_RBBH-1184	Tbi	WB	Unbiased	Tbi_Unbiased	0.0224793
Tbi_RBBH-11840	Tbi	WB	Unbiased	Tbi_Unbiased	0.714395
Tbi_RBBH-11841	Tbi	WB	Unbiased	Tbi_Unbiased	-0.27083
Tbi_RBBH-11842	Tbi	WB	Unbiased	Tbi_Unbiased	-0.213033
Tbi_RBBH-11843	Tbi	WB	Unbiased	Tbi_Unbiased	-0.265028
Tbi_RBBH-11845	Tbi	WB	male_biased	Tbi_male_biased	1.19375
Tbi_RBBH-11846	Tbi	WB	Unbiased	Tbi_Unbiased	0.176142
Tbi_RBBH-11847	Tbi	WB	male_biased	Tbi_male_biased	0.142231
Tbi_RBBH-11849	Tbi	WB	Unbiased	Tbi_Unbiased	-0.190483
Tbi_RBBH-1185	Tbi	WB	Unbiased	Tbi_Unbiased	0.0441769
Tbi_RBBH-11850	Tbi	WB	Unbiased	Tbi_Unbiased	0.46233
Tbi_RBBH-11851	Tbi	WB	Unbiased	Tbi_Unbiased	0.0855768
Tbi_RBBH-11852	Tbi	WB	Unbiased	Tbi_Unbiased	0.744592
Tbi_RBBH-11853	Tbi	WB	Unbiased	Tbi_Unbiased	0.0486147
Tbi_RBBH-11854	Tbi	WB	male_biased	Tbi_male_biased	0.0360739
Tbi_RBBH-11855	Tbi	WB	Unbiased	Tbi_Unbiased	-0.650065
Tbi_RBBH-11856	Tbi	WB	male_biased	Tbi_male_biased	3.69866
Tbi_RBBH-11857	Tbi	WB	Unbiased	Tbi_Unbiased	0.11041
Tbi_RBBH-11858	Tbi	WB	Unbiased	Tbi_Unbiased	0.603676
Tbi_RBBH-11859	Tbi	WB	Unbiased	Tbi_Unbiased	-0.48443
Tbi_RBBH-1186	Tbi	WB	male_biased	Tbi_male_biased	-0.462826
Tbi_RBBH-11860	Tbi	WB	Unbiased	Tbi_Unbiased	0.259693
Tbi_RBBH-11861	Tbi	WB	Unbiased	Tbi_Unbiased	-0.00504775
Tbi_RBBH-11862	Tbi	WB	Unbiased	Tbi_Unbiased	-0.46452
Tbi_RBBH-11863	Tbi	WB	Unbiased	Tbi_Unbiased	0.663614
Tbi_RBBH-11864	Tbi	WB	Unbiased	Tbi_Unbiased	-1.0463
Tbi_RBBH-11865	Tbi	WB	Unbiased	Tbi_Unbiased	-0.0524219
Tbi_RBBH-11868	Tbi	WB	Unbiased	Tbi_Unbiased	-1.43499
Tbi_RBBH-11869	Tbi	WB	Unbiased	Tbi_Unbiased	-0.29361
Tbi_RBBH-11870	Tbi	WB	Unbiased	Tbi_Unbiased	0.00335956
Tbi_RBBH-11871	Tbi	WB	Unbiased	Tbi_Unbiased	-0.587054
Tbi_RBBH-11873	Tbi	WB	Unbiased	Tbi_Unbiased	0.531577
Tbi_RBBH-11874	Tbi	WB	Unbiased	Tbi_Unbiased	-0.315327
Tbi_RBBH-11875	Tbi	WB	Unbiased	Tbi_Unbiased	0.454132
Tbi_RBBH-11876	Tbi	WB	Unbiased	Tbi_Unbiased	0.704897
Tbi_RBBH-11877	Tbi	WB	Unbiased	Tbi_Unbiased	-0.117793
Tbi_RBBH-11878	Tbi	WB	Unbiased	Tbi_Unbiased	-0.327033
Tbi_RBBH-11879	Tbi	WB	Unbiased	Tbi_Unbiased	-0.981103
Tbi_RBBH-11880	Tbi	WB	Unbiased	Tbi_Unbiased	0.762777
Tbi_RBBH-11881	Tbi	WB	Unbiased	Tbi_Unbiased	0.975977
Tbi_RBBH-11882	Tbi	WB	Unbiased	Tbi_Unbiased	-0.236949
Tbi_RBBH-11883	Tbi	WB	Unbiased	Tbi_Unbiased	-0.0645803
Tbi_RBBH-11884	Tbi	WB	Unbiased	Tbi_Unbiased	0.36805
Tbi_RBBH-11885	Tbi	WB	Unbiased	Tbi_Unbiased	-0.280801
Tbi_RBBH-11887	Tbi	WB	female_biased	Tbi_female_biased	1.02921
Tbi_RBBH-11888	Tbi	WB	Unbiased	Tbi_Unbiased	-0.601821
Tbi_RBBH-11889	Tbi	WB	Unbiased	Tbi_Unbiased	-0.2418
Tbi_RBBH-1189	Tbi	WB	Unbiased	Tbi_Unbiased	-0.457051
Tbi_RBBH-11890	Tbi	WB	Unbiased	Tbi_Unbiased	0.426757
Tbi_RBBH-11891	Tbi	WB	Unbiased	Tbi_Unbiased	-0.505599
Tbi_RBBH-11892	Tbi	WB	Unbiased	Tbi_Unbiased	0.0955296
Tbi_RBBH-11893	Tbi	WB	Unbiased	Tbi_Unbiased	0.802759
Tbi_RBBH-11894	Tbi	WB	Unbiased	Tbi_Unbiased	-0.805049
Tbi_RBBH-11895	Tbi	WB	male_biased	Tbi_male_biased	-0.347412
Tbi_RBBH-11896	Tbi	WB	Unbiased	Tbi_Unbiased	1.70072
Tbi_RBBH-11897	Tbi	WB	Unbiased	Tbi_Unbiased	-0.0778201
Tbi_RBBH-11898	Tbi	WB	female_biased	Tbi_female_biased	0.586765
Tbi_RBBH-119	Tbi	WB	Unbiased	Tbi_Unbiased	-0.230473
Tbi_RBBH-11900	Tbi	WB	Unbiased	Tbi_Unbiased	0.616053
Tbi_RBBH-11901	Tbi	WB	Unbiased	Tbi_Unbiased	-0.116683
Tbi_RBBH-11902	Tbi	WB	Unbiased	Tbi_Unbiased	0.0680028
Tbi_RBBH-11903	Tbi	WB	Unbiased	Tbi_Unbiased	0.274262
Tbi_RBBH-11904	Tbi	WB	female_biased	Tbi_female_biased	0.240002
Tbi_RBBH-11905	Tbi	WB	Unbiased	Tbi_Unbiased	0.403637
Tbi_RBBH-11906	Tbi	WB	Unbiased	Tbi_Unbiased	-0.68068
Tbi_RBBH-11907	Tbi	WB	female_biased	Tbi_female_biased	0.413184
Tbi_RBBH-11908	Tbi	WB	Unbiased	Tbi_Unbiased	-0.419451
Tbi_RBBH-11909	Tbi	WB	Unbiased	Tbi_Unbiased	0.315425
Tbi_RBBH-1191	Tbi	WB	Unbiased	Tbi_Unbiased	-0.25914
Tbi_RBBH-11910	Tbi	WB	Unbiased	Tbi_Unbiased	-0.098082
Tbi_RBBH-11911	Tbi	WB	male_biased	Tbi_male_biased	2.96642
Tbi_RBBH-11912	Tbi	WB	Unbiased	Tbi_Unbiased	-0.339643
Tbi_RBBH-11913	Tbi	WB	Unbiased	Tbi_Unbiased	-0.65788
Tbi_RBBH-11916	Tbi	WB	Unbiased	Tbi_Unbiased	-0.636357
Tbi_RBBH-11917	Tbi	WB	Unbiased	Tbi_Unbiased	0.193096
Tbi_RBBH-11918	Tbi	WB	Unbiased	Tbi_Unbiased	-0.746271
Tbi_RBBH-11919	Tbi	WB	Unbiased	Tbi_Unbiased	0.906632
Tbi_RBBH-1192	Tbi	WB	Unbiased	Tbi_Unbiased	0.133829
Tbi_RBBH-11920	Tbi	WB	Unbiased	Tbi_Unbiased	-0.468571
Tbi_RBBH-11921	Tbi	WB	Unbiased	Tbi_Unbiased	-0.119728
Tbi_RBBH-11922	Tbi	WB	Unbiased	Tbi_Unbiased	0.063675
Tbi_RBBH-11923	Tbi	WB	Unbiased	Tbi_Unbiased	-0.566311
Tbi_RBBH-11924	Tbi	WB	Unbiased	Tbi_Unbiased	0.117134
Tbi_RBBH-11925	Tbi	WB	Unbiased	Tbi_Unbiased	-0.411931
Tbi_RBBH-11927	Tbi	WB	Unbiased	Tbi_Unbiased	0.0313704
Tbi_RBBH-11928	Tbi	WB	female_biased	Tbi_female_biased	0.431501
Tbi_RBBH-11929	Tbi	WB	Unbiased	Tbi_Unbiased	-0.243494
Tbi_RBBH-11931	Tbi	WB	Unbiased	Tbi_Unbiased	-0.0659461
Tbi_RBBH-11932	Tbi	WB	Unbiased	Tbi_Unbiased	-1.25752
Tbi_RBBH-11933	Tbi	WB	Unbiased	Tbi_Unbiased	0.808454
Tbi_RBBH-11934	Tbi	WB	Unbiased	Tbi_Unbiased	-0.17894
Tbi_RBBH-11935	Tbi	WB	Unbiased	Tbi_Unbiased	-0.335361
Tbi_RBBH-11936	Tbi	WB	Unbiased	Tbi_Unbiased	-0.222709
Tbi_RBBH-11938	Tbi	WB	Unbiased	Tbi_Unbiased	0.405058
Tbi_RBBH-1194	Tbi	WB	Unbiased	Tbi_Unbiased	-0.14545
Tbi_RBBH-11941	Tbi	WB	Unbiased	Tbi_Unbiased	-0.871663
Tbi_RBBH-11943	Tbi	WB	Unbiased	Tbi_Unbiased	-0.483058
Tbi_RBBH-11944	Tbi	WB	male_biased	Tbi_male_biased	0.347667
Tbi_RBBH-11945	Tbi	WB	Unbiased	Tbi_Unbiased	-0.811895
Tbi_RBBH-11946	Tbi	WB	male_biased	Tbi_male_biased	0.395501
Tbi_RBBH-11947	Tbi	WB	Unbiased	Tbi_Unbiased	-0.632688
Tbi_RBBH-11948	Tbi	WB	Unbiased	Tbi_Unbiased	-0.248848
Tbi_RBBH-11949	Tbi	WB	Unbiased	Tbi_Unbiased	-0.467865
Tbi_RBBH-1195	Tbi	WB	Unbiased	Tbi_Unbiased	-0.0067902
Tbi_RBBH-11950	Tbi	WB	Unbiased	Tbi_Unbiased	-0.12267
Tbi_RBBH-11951	Tbi	WB	Unbiased	Tbi_Unbiased	0.372271
Tbi_RBBH-11952	Tbi	WB	Unbiased	Tbi_Unbiased	-0.420865
Tbi_RBBH-11953	Tbi	WB	Unbiased	Tbi_Unbiased	0.442327
Tbi_RBBH-11954	Tbi	WB	Unbiased	Tbi_Unbiased	0.404145
Tbi_RBBH-11955	Tbi	WB	Unbiased	Tbi_Unbiased	0.236378
Tbi_RBBH-11956	Tbi	WB	Unbiased	Tbi_Unbiased	0.214166
Tbi_RBBH-11957	Tbi	WB	Unbiased	Tbi_Unbiased	-0.499619
Tbi_RBBH-11958	Tbi	WB	male_biased	Tbi_male_biased	-0.682419
Tbi_RBBH-11959	Tbi	WB	Unbiased	Tbi_Unbiased	-0.151874
Tbi_RBBH-1196	Tbi	WB	Unbiased	Tbi_Unbiased	-0.833473
Tbi_RBBH-11960	Tbi	WB	Unbiased	Tbi_Unbiased	0.0898006
Tbi_RBBH-11961	Tbi	WB	female_biased	Tbi_female_biased	-3.32435
Tbi_RBBH-11964	Tbi	WB	Unbiased	Tbi_Unbiased	-0.762203
Tbi_RBBH-11966	Tbi	WB	Unbiased	Tbi_Unbiased	-0.738838
Tbi_RBBH-11967	Tbi	WB	Unbiased	Tbi_Unbiased	-0.574714
Tbi_RBBH-11969	Tbi	WB	Unbiased	Tbi_Unbiased	0.442573
Tbi_RBBH-11970	Tbi	WB	Unbiased	Tbi_Unbiased	0.386949
Tbi_RBBH-11971	Tbi	WB	Unbiased	Tbi_Unbiased	-0.584723
Tbi_RBBH-11972	Tbi	WB	Unbiased	Tbi_Unbiased	-0.566718
Tbi_RBBH-11973	Tbi	WB	female_biased	Tbi_female_biased	0.640843
Tbi_RBBH-11974	Tbi	WB	Unbiased	Tbi_Unbiased	-0.272179
Tbi_RBBH-11976	Tbi	WB	male_biased	Tbi_male_biased	0.965676
Tbi_RBBH-11977	Tbi	WB	Unbiased	Tbi_Unbiased	-0.702067
Tbi_RBBH-11979	Tbi	WB	Unbiased	Tbi_Unbiased	-0.708657
Tbi_RBBH-1198	Tbi	WB	Unbiased	Tbi_Unbiased	0.250766
Tbi_RBBH-11980	Tbi	WB	Unbiased	Tbi_Unbiased	-1.32768
Tbi_RBBH-11981	Tbi	WB	Unbiased	Tbi_Unbiased	1.71239
Tbi_RBBH-11983	Tbi	WB	Unbiased	Tbi_Unbiased	-0.873157
Tbi_RBBH-11984	Tbi	WB	Unbiased	Tbi_Unbiased	0.111532
Tbi_RBBH-11986	Tbi	WB	Unbiased	Tbi_Unbiased	-0.259489
Tbi_RBBH-11987	Tbi	WB	Unbiased	Tbi_Unbiased	-0.326341
Tbi_RBBH-11988	Tbi	WB	Unbiased	Tbi_Unbiased	-0.0515914
Tbi_RBBH-11989	Tbi	WB	Unbiased	Tbi_Unbiased	1.39111
Tbi_RBBH-1199	Tbi	WB	Unbiased	Tbi_Unbiased	0.296638
Tbi_RBBH-11990	Tbi	WB	Unbiased	Tbi_Unbiased	0.505153
Tbi_RBBH-11991	Tbi	WB	male_biased	Tbi_male_biased	0.197114
Tbi_RBBH-11993	Tbi	WB	Unbiased	Tbi_Unbiased	0.988615
Tbi_RBBH-11994	Tbi	WB	Unbiased	Tbi_Unbiased	0.924019
Tbi_RBBH-11996	Tbi	WB	Unbiased	Tbi_Unbiased	0.443337
Tbi_RBBH-11997	Tbi	WB	Unbiased	Tbi_Unbiased	1.31485
Tbi_RBBH-11999	Tbi	WB	Unbiased	Tbi_Unbiased	0.0643932
Tbi_RBBH-12	Tbi	WB	female_biased	Tbi_female_biased	-0.191968
Tbi_RBBH-1200	Tbi	WB	Unbiased	Tbi_Unbiased	0.0486108
Tbi_RBBH-12000	Tbi	WB	Unbiased	Tbi_Unbiased	0.792447
Tbi_RBBH-12001	Tbi	WB	Unbiased	Tbi_Unbiased	0.827288
Tbi_RBBH-12002	Tbi	WB	male_biased	Tbi_male_biased	1.39221
Tbi_RBBH-12003	Tbi	WB	Unbiased	Tbi_Unbiased	0.383887
Tbi_RBBH-12004	Tbi	WB	Unbiased	Tbi_Unbiased	0.550295
Tbi_RBBH-12005	Tbi	WB	Unbiased	Tbi_Unbiased	0.18629
Tbi_RBBH-12006	Tbi	WB	female_biased	Tbi_female_biased	0.893757
Tbi_RBBH-12007	Tbi	WB	Unbiased	Tbi_Unbiased	-0.692685
Tbi_RBBH-12008	Tbi	WB	male_biased	Tbi_male_biased	0.102074
Tbi_RBBH-12009	Tbi	WB	Unbiased	Tbi_Unbiased	0.379421
Tbi_RBBH-1201	Tbi	WB	Unbiased	Tbi_Unbiased	0.175316
Tbi_RBBH-12010	Tbi	WB	Unbiased	Tbi_Unbiased	-0.117564
Tbi_RBBH-12011	Tbi	WB	Unbiased	Tbi_Unbiased	-0.125589
Tbi_RBBH-12013	Tbi	WB	Unbiased	Tbi_Unbiased	0.167292
Tbi_RBBH-12014	Tbi	WB	Unbiased	Tbi_Unbiased	0.126507
Tbi_RBBH-12015	Tbi	WB	Unbiased	Tbi_Unbiased	0.031573
Tbi_RBBH-12016	Tbi	WB	Unbiased	Tbi_Unbiased	0.410888
Tbi_RBBH-12017	Tbi	WB	Unbiased	Tbi_Unbiased	-0.0576917
Tbi_RBBH-12018	Tbi	WB	male_biased	Tbi_male_biased	-1.41144
Tbi_RBBH-12019	Tbi	WB	Unbiased	Tbi_Unbiased	0.372277
Tbi_RBBH-1202	Tbi	WB	Unbiased	Tbi_Unbiased	-0.201839
Tbi_RBBH-12020	Tbi	WB	Unbiased	Tbi_Unbiased	1.92193
Tbi_RBBH-12021	Tbi	WB	Unbiased	Tbi_Unbiased	-0.409204
Tbi_RBBH-12022	Tbi	WB	Unbiased	Tbi_Unbiased	-0.898626
Tbi_RBBH-12024	Tbi	WB	Unbiased	Tbi_Unbiased	-0.10892
Tbi_RBBH-12026	Tbi	WB	Unbiased	Tbi_Unbiased	0.00605759
Tbi_RBBH-12027	Tbi	WB	Unbiased	Tbi_Unbiased	0.476723
Tbi_RBBH-12028	Tbi	WB	Unbiased	Tbi_Unbiased	1.90689
Tbi_RBBH-1203	Tbi	WB	Unbiased	Tbi_Unbiased	-0.599456
Tbi_RBBH-12030	Tbi	WB	Unbiased	Tbi_Unbiased	-0.511332
Tbi_RBBH-12031	Tbi	WB	Unbiased	Tbi_Unbiased	0.547127
Tbi_RBBH-12033	Tbi	WB	Unbiased	Tbi_Unbiased	0.544585
Tbi_RBBH-12034	Tbi	WB	Unbiased	Tbi_Unbiased	0.115347
Tbi_RBBH-12035	Tbi	WB	Unbiased	Tbi_Unbiased	-0.0405965
Tbi_RBBH-12036	Tbi	WB	male_biased	Tbi_male_biased	0.447626
Tbi_RBBH-12038	Tbi	WB	Unbiased	Tbi_Unbiased	-0.396515
Tbi_RBBH-12039	Tbi	WB	Unbiased	Tbi_Unbiased	0.465739
Tbi_RBBH-1204	Tbi	WB	Unbiased	Tbi_Unbiased	-0.46479
Tbi_RBBH-12040	Tbi	WB	Unbiased	Tbi_Unbiased	0.288692
Tbi_RBBH-12042	Tbi	WB	Unbiased	Tbi_Unbiased	-0.558198
Tbi_RBBH-12043	Tbi	WB	Unbiased	Tbi_Unbiased	-0.913281
Tbi_RBBH-12044	Tbi	WB	Unbiased	Tbi_Unbiased	-0.0433001
Tbi_RBBH-12045	Tbi	WB	Unbiased	Tbi_Unbiased	-0.408634
Tbi_RBBH-12046	Tbi	WB	Unbiased	Tbi_Unbiased	0.112964
Tbi_RBBH-12048	Tbi	WB	Unbiased	Tbi_Unbiased	-0.425398
Tbi_RBBH-12050	Tbi	WB	Unbiased	Tbi_Unbiased	0.57772
Tbi_RBBH-12052	Tbi	WB	Unbiased	Tbi_Unbiased	0.0697356
Tbi_RBBH-12053	Tbi	WB	Unbiased	Tbi_Unbiased	0.418842
Tbi_RBBH-12054	Tbi	WB	Unbiased	Tbi_Unbiased	0.166368
Tbi_RBBH-12055	Tbi	WB	Unbiased	Tbi_Unbiased	-0.276282
Tbi_RBBH-12059	Tbi	WB	Unbiased	Tbi_Unbiased	-0.364263
Tbi_RBBH-1206	Tbi	WB	Unbiased	Tbi_Unbiased	0.00277713
Tbi_RBBH-12060	Tbi	WB	Unbiased	Tbi_Unbiased	0.296343
Tbi_RBBH-12061	Tbi	WB	Unbiased	Tbi_Unbiased	-0.0456549
Tbi_RBBH-12063	Tbi	WB	Unbiased	Tbi_Unbiased	0.636857
Tbi_RBBH-12064	Tbi	WB	Unbiased	Tbi_Unbiased	0.157006
Tbi_RBBH-12065	Tbi	WB	Unbiased	Tbi_Unbiased	0.136376
Tbi_RBBH-12067	Tbi	WB	Unbiased	Tbi_Unbiased	3.074
Tbi_RBBH-12068	Tbi	WB	Unbiased	Tbi_Unbiased	-0.146875
Tbi_RBBH-12069	Tbi	WB	Unbiased	Tbi_Unbiased	-0.777345
Tbi_RBBH-1207	Tbi	WB	male_biased	Tbi_male_biased	-0.878181
Tbi_RBBH-12070	Tbi	WB	Unbiased	Tbi_Unbiased	0.240542
Tbi_RBBH-12071	Tbi	WB	Unbiased	Tbi_Unbiased	0.194368
Tbi_RBBH-12072	Tbi	WB	Unbiased	Tbi_Unbiased	0.872553
Tbi_RBBH-12073	Tbi	WB	Unbiased	Tbi_Unbiased	0.145288
Tbi_RBBH-12075	Tbi	WB	Unbiased	Tbi_Unbiased	0.345213
Tbi_RBBH-12076	Tbi	WB	Unbiased	Tbi_Unbiased	-0.0342549
Tbi_RBBH-12077	Tbi	WB	Unbiased	Tbi_Unbiased	0.690546
Tbi_RBBH-12078	Tbi	WB	Unbiased	Tbi_Unbiased	0.379221
Tbi_RBBH-12079	Tbi	WB	Unbiased	Tbi_Unbiased	0.842388
Tbi_RBBH-1208	Tbi	WB	Unbiased	Tbi_Unbiased	0.38122
Tbi_RBBH-12080	Tbi	WB	Unbiased	Tbi_Unbiased	-0.348605
Tbi_RBBH-12081	Tbi	WB	Unbiased	Tbi_Unbiased	0.490225
Tbi_RBBH-12082	Tbi	WB	Unbiased	Tbi_Unbiased	-0.981515
Tbi_RBBH-12084	Tbi	WB	Unbiased	Tbi_Unbiased	0.649251
Tbi_RBBH-12087	Tbi	WB	Unbiased	Tbi_Unbiased	-0.576818
Tbi_RBBH-12088	Tbi	WB	Unbiased	Tbi_Unbiased	0.99047
Tbi_RBBH-12089	Tbi	WB	Unbiased	Tbi_Unbiased	0.0178653
Tbi_RBBH-1209	Tbi	WB	Unbiased	Tbi_Unbiased	-0.16804
Tbi_RBBH-12091	Tbi	WB	Unbiased	Tbi_Unbiased	0.769052
Tbi_RBBH-12093	Tbi	WB	Unbiased	Tbi_Unbiased	0.191559
Tbi_RBBH-12095	Tbi	WB	Unbiased	Tbi_Unbiased	-0.216996
Tbi_RBBH-12098	Tbi	WB	male_biased	Tbi_male_biased	-0.679634
Tbi_RBBH-12099	Tbi	WB	Unbiased	Tbi_Unbiased	0.0511841
Tbi_RBBH-121	Tbi	WB	Unbiased	Tbi_Unbiased	0.7298
Tbi_RBBH-12100	Tbi	WB	Unbiased	Tbi_Unbiased	0.18161
Tbi_RBBH-12102	Tbi	WB	male_biased	Tbi_male_biased	-0.533673
Tbi_RBBH-12103	Tbi	WB	Unbiased	Tbi_Unbiased	-0.0529798
Tbi_RBBH-12104	Tbi	WB	Unbiased	Tbi_Unbiased	0.30812
Tbi_RBBH-12106	Tbi	WB	Unbiased	Tbi_Unbiased	0.0181815
Tbi_RBBH-12107	Tbi	WB	Unbiased	Tbi_Unbiased	0.664207
Tbi_RBBH-12108	Tbi	WB	Unbiased	Tbi_Unbiased	-0.304854
Tbi_RBBH-12109	Tbi	WB	Unbiased	Tbi_Unbiased	0.489206
Tbi_RBBH-1211	Tbi	WB	Unbiased	Tbi_Unbiased	1.17657
Tbi_RBBH-12110	Tbi	WB	Unbiased	Tbi_Unbiased	0.628658
Tbi_RBBH-12111	Tbi	WB	Unbiased	Tbi_Unbiased	0.160287
Tbi_RBBH-12112	Tbi	WB	Unbiased	Tbi_Unbiased	0.609263
Tbi_RBBH-12113	Tbi	WB	Unbiased	Tbi_Unbiased	0.413801
Tbi_RBBH-12114	Tbi	WB	Unbiased	Tbi_Unbiased	-0.847706
Tbi_RBBH-12115	Tbi	WB	Unbiased	Tbi_Unbiased	-0.894212
Tbi_RBBH-12116	Tbi	WB	Unbiased	Tbi_Unbiased	-0.40885
Tbi_RBBH-12118	Tbi	WB	Unbiased	Tbi_Unbiased	0.0054664
Tbi_RBBH-12119	Tbi	WB	Unbiased	Tbi_Unbiased	1.0604
Tbi_RBBH-1212	Tbi	WB	Unbiased	Tbi_Unbiased	0.759544
Tbi_RBBH-12120	Tbi	WB	male_biased	Tbi_male_biased	-0.384386
Tbi_RBBH-12122	Tbi	WB	Unbiased	Tbi_Unbiased	0.564403
Tbi_RBBH-12123	Tbi	WB	Unbiased	Tbi_Unbiased	-0.629841
Tbi_RBBH-12124	Tbi	WB	Unbiased	Tbi_Unbiased	-0.135891
Tbi_RBBH-12125	Tbi	WB	male_biased	Tbi_male_biased	0.937213
Tbi_RBBH-12128	Tbi	WB	Unbiased	Tbi_Unbiased	1.67735
Tbi_RBBH-12129	Tbi	WB	Unbiased	Tbi_Unbiased	-0.0389534
Tbi_RBBH-1213	Tbi	WB	Unbiased	Tbi_Unbiased	-0.494491
Tbi_RBBH-12130	Tbi	WB	Unbiased	Tbi_Unbiased	1.92594
Tbi_RBBH-12131	Tbi	WB	Unbiased	Tbi_Unbiased	0.358465
Tbi_RBBH-12132	Tbi	WB	Unbiased	Tbi_Unbiased	0.233585
Tbi_RBBH-12133	Tbi	WB	Unbiased	Tbi_Unbiased	0.242235
Tbi_RBBH-12135	Tbi	WB	Unbiased	Tbi_Unbiased	-0.175934
Tbi_RBBH-12138	Tbi	WB	Unbiased	Tbi_Unbiased	0.250851
Tbi_RBBH-1214	Tbi	WB	Unbiased	Tbi_Unbiased	0.424632
Tbi_RBBH-12141	Tbi	WB	Unbiased	Tbi_Unbiased	-0.461322
Tbi_RBBH-12142	Tbi	WB	Unbiased	Tbi_Unbiased	1.07032
Tbi_RBBH-12143	Tbi	WB	Unbiased	Tbi_Unbiased	0.712658
Tbi_RBBH-12144	Tbi	WB	Unbiased	Tbi_Unbiased	-0.0951787
Tbi_RBBH-12145	Tbi	WB	Unbiased	Tbi_Unbiased	-0.557731
Tbi_RBBH-12146	Tbi	WB	Unbiased	Tbi_Unbiased	-0.762194
Tbi_RBBH-12147	Tbi	WB	male_biased	Tbi_male_biased	-0.372487
Tbi_RBBH-12148	Tbi	WB	Unbiased	Tbi_Unbiased	-0.887402
Tbi_RBBH-12149	Tbi	WB	Unbiased	Tbi_Unbiased	0.106781
Tbi_RBBH-1215	Tbi	WB	Unbiased	Tbi_Unbiased	-0.895751
Tbi_RBBH-12150	Tbi	WB	Unbiased	Tbi_Unbiased	-0.162499
Tbi_RBBH-12151	Tbi	WB	Unbiased	Tbi_Unbiased	0.310812
Tbi_RBBH-12153	Tbi	WB	Unbiased	Tbi_Unbiased	0.534233
Tbi_RBBH-12154	Tbi	WB	male_biased	Tbi_male_biased	1.60204
Tbi_RBBH-12155	Tbi	WB	male_biased	Tbi_male_biased	-0.253966
Tbi_RBBH-12158	Tbi	WB	Unbiased	Tbi_Unbiased	0.799175
Tbi_RBBH-12160	Tbi	WB	Unbiased	Tbi_Unbiased	-0.255134
Tbi_RBBH-12161	Tbi	WB	Unbiased	Tbi_Unbiased	-0.535084
Tbi_RBBH-12162	Tbi	WB	Unbiased	Tbi_Unbiased	-0.152088
Tbi_RBBH-12163	Tbi	WB	Unbiased	Tbi_Unbiased	-0.504515
Tbi_RBBH-12164	Tbi	WB	Unbiased	Tbi_Unbiased	0.719796
Tbi_RBBH-12165	Tbi	WB	male_biased	Tbi_male_biased	-0.17831
Tbi_RBBH-12168	Tbi	WB	Unbiased	Tbi_Unbiased	0.0460098
Tbi_RBBH-12169	Tbi	WB	Unbiased	Tbi_Unbiased	-0.601251
Tbi_RBBH-1217	Tbi	WB	Unbiased	Tbi_Unbiased	0.223147
Tbi_RBBH-12170	Tbi	WB	Unbiased	Tbi_Unbiased	-0.916527
Tbi_RBBH-12171	Tbi	WB	Unbiased	Tbi_Unbiased	0.0980502
Tbi_RBBH-12173	Tbi	WB	Unbiased	Tbi_Unbiased	0.0053956
Tbi_RBBH-12174	Tbi	WB	Unbiased	Tbi_Unbiased	0.0644594
Tbi_RBBH-12176	Tbi	WB	Unbiased	Tbi_Unbiased	1.41327
Tbi_RBBH-12177	Tbi	WB	Unbiased	Tbi_Unbiased	0.156107
Tbi_RBBH-12179	Tbi	WB	Unbiased	Tbi_Unbiased	0.20261
Tbi_RBBH-1218	Tbi	WB	Unbiased	Tbi_Unbiased	-0.971688
Tbi_RBBH-12180	Tbi	WB	Unbiased	Tbi_Unbiased	-0.254057
Tbi_RBBH-12181	Tbi	WB	Unbiased	Tbi_Unbiased	-0.293391
Tbi_RBBH-12182	Tbi	WB	Unbiased	Tbi_Unbiased	0.202893
Tbi_RBBH-12183	Tbi	WB	Unbiased	Tbi_Unbiased	0.367472
Tbi_RBBH-12186	Tbi	WB	Unbiased	Tbi_Unbiased	0.599145
Tbi_RBBH-12187	Tbi	WB	female_biased	Tbi_female_biased	0.142039
Tbi_RBBH-12189	Tbi	WB	Unbiased	Tbi_Unbiased	0.284828
Tbi_RBBH-1219	Tbi	WB	Unbiased	Tbi_Unbiased	-0.0211665
Tbi_RBBH-12190	Tbi	WB	Unbiased	Tbi_Unbiased	-1.81856
Tbi_RBBH-12192	Tbi	WB	Unbiased	Tbi_Unbiased	-0.000193855
Tbi_RBBH-12194	Tbi	WB	Unbiased	Tbi_Unbiased	0.537835
Tbi_RBBH-12196	Tbi	WB	Unbiased	Tbi_Unbiased	-0.467264
Tbi_RBBH-12197	Tbi	WB	Unbiased	Tbi_Unbiased	-0.181186
Tbi_RBBH-12198	Tbi	WB	Unbiased	Tbi_Unbiased	0.013367
Tbi_RBBH-12199	Tbi	WB	Unbiased	Tbi_Unbiased	-0.568615
Tbi_RBBH-122	Tbi	WB	Unbiased	Tbi_Unbiased	0.655996
Tbi_RBBH-1220	Tbi	WB	Unbiased	Tbi_Unbiased	0.358896
Tbi_RBBH-12201	Tbi	WB	Unbiased	Tbi_Unbiased	1.43535
Tbi_RBBH-12202	Tbi	WB	Unbiased	Tbi_Unbiased	-0.338946
Tbi_RBBH-12203	Tbi	WB	Unbiased	Tbi_Unbiased	-0.0174495
Tbi_RBBH-12204	Tbi	WB	Unbiased	Tbi_Unbiased	-0.268654
Tbi_RBBH-12205	Tbi	WB	Unbiased	Tbi_Unbiased	-0.160531
Tbi_RBBH-12207	Tbi	WB	Unbiased	Tbi_Unbiased	0.209938
Tbi_RBBH-12209	Tbi	WB	Unbiased	Tbi_Unbiased	-0.378322
Tbi_RBBH-1221	Tbi	WB	Unbiased	Tbi_Unbiased	0.0416888
Tbi_RBBH-12211	Tbi	WB	Unbiased	Tbi_Unbiased	-0.726011
Tbi_RBBH-12212	Tbi	WB	Unbiased	Tbi_Unbiased	-0.171753
Tbi_RBBH-12213	Tbi	WB	Unbiased	Tbi_Unbiased	1.60456
Tbi_RBBH-12214	Tbi	WB	Unbiased	Tbi_Unbiased	-0.451919
Tbi_RBBH-12215	Tbi	WB	Unbiased	Tbi_Unbiased	-0.109438
Tbi_RBBH-12217	Tbi	WB	Unbiased	Tbi_Unbiased	-0.149959
Tbi_RBBH-12218	Tbi	WB	Unbiased	Tbi_Unbiased	-0.508364
Tbi_RBBH-12219	Tbi	WB	Unbiased	Tbi_Unbiased	0.0325124
Tbi_RBBH-12220	Tbi	WB	Unbiased	Tbi_Unbiased	-0.132694
Tbi_RBBH-12222	Tbi	WB	Unbiased	Tbi_Unbiased	-2.11898
Tbi_RBBH-12223	Tbi	WB	Unbiased	Tbi_Unbiased	-0.0401369
Tbi_RBBH-12224	Tbi	WB	Unbiased	Tbi_Unbiased	1.89363
Tbi_RBBH-12225	Tbi	WB	Unbiased	Tbi_Unbiased	0.222547
Tbi_RBBH-12226	Tbi	WB	Unbiased	Tbi_Unbiased	0.191211
Tbi_RBBH-12227	Tbi	WB	male_biased	Tbi_male_biased	-0.0373326
Tbi_RBBH-12228	Tbi	WB	Unbiased	Tbi_Unbiased	0.325845
Tbi_RBBH-12229	Tbi	WB	Unbiased	Tbi_Unbiased	0.34302
Tbi_RBBH-1223	Tbi	WB	Unbiased	Tbi_Unbiased	0.79904
Tbi_RBBH-12230	Tbi	WB	male_biased	Tbi_male_biased	0.146005
Tbi_RBBH-12231	Tbi	WB	Unbiased	Tbi_Unbiased	0.987812
Tbi_RBBH-12233	Tbi	WB	Unbiased	Tbi_Unbiased	2.1193
Tbi_RBBH-12234	Tbi	WB	Unbiased	Tbi_Unbiased	0.315797
Tbi_RBBH-12235	Tbi	WB	Unbiased	Tbi_Unbiased	0.403041
Tbi_RBBH-12236	Tbi	WB	Unbiased	Tbi_Unbiased	-0.182672
Tbi_RBBH-12237	Tbi	WB	Unbiased	Tbi_Unbiased	0.119098
Tbi_RBBH-12238	Tbi	WB	Unbiased	Tbi_Unbiased	-1.41033
Tbi_RBBH-1224	Tbi	WB	Unbiased	Tbi_Unbiased	0.704969
Tbi_RBBH-12240	Tbi	WB	Unbiased	Tbi_Unbiased	-0.318978
Tbi_RBBH-12241	Tbi	WB	Unbiased	Tbi_Unbiased	0.220391
Tbi_RBBH-12243	Tbi	WB	Unbiased	Tbi_Unbiased	-0.45193
Tbi_RBBH-12244	Tbi	WB	Unbiased	Tbi_Unbiased	0.0929704
Tbi_RBBH-12245	Tbi	WB	Unbiased	Tbi_Unbiased	-0.0236408
Tbi_RBBH-12246	Tbi	WB	female_biased	Tbi_female_biased	0.098288
Tbi_RBBH-12247	Tbi	WB	Unbiased	Tbi_Unbiased	-1.5545
Tbi_RBBH-12248	Tbi	WB	Unbiased	Tbi_Unbiased	0.394277
Tbi_RBBH-12249	Tbi	WB	Unbiased	Tbi_Unbiased	0.00664798
Tbi_RBBH-12251	Tbi	WB	Unbiased	Tbi_Unbiased	-0.211369
Tbi_RBBH-12252	Tbi	WB	Unbiased	Tbi_Unbiased	-0.455519
Tbi_RBBH-12254	Tbi	WB	Unbiased	Tbi_Unbiased	0.0348198
Tbi_RBBH-12256	Tbi	WB	Unbiased	Tbi_Unbiased	-0.300375
Tbi_RBBH-12257	Tbi	WB	Unbiased	Tbi_Unbiased	-0.491444
Tbi_RBBH-12258	Tbi	WB	Unbiased	Tbi_Unbiased	-1.58899
Tbi_RBBH-12259	Tbi	WB	Unbiased	Tbi_Unbiased	0.589907
Tbi_RBBH-1226	Tbi	WB	male_biased	Tbi_male_biased	0.490549
Tbi_RBBH-12261	Tbi	WB	Unbiased	Tbi_Unbiased	0.101384
Tbi_RBBH-12262	Tbi	WB	Unbiased	Tbi_Unbiased	-0.285805
Tbi_RBBH-12263	Tbi	WB	Unbiased	Tbi_Unbiased	0.419683
Tbi_RBBH-12266	Tbi	WB	Unbiased	Tbi_Unbiased	-0.164466
Tbi_RBBH-12267	Tbi	WB	Unbiased	Tbi_Unbiased	0.421013
Tbi_RBBH-12268	Tbi	WB	Unbiased	Tbi_Unbiased	-0.675816
Tbi_RBBH-12269	Tbi	WB	Unbiased	Tbi_Unbiased	-0.993736
Tbi_RBBH-12270	Tbi	WB	Unbiased	Tbi_Unbiased	0.258154
Tbi_RBBH-12273	Tbi	WB	Unbiased	Tbi_Unbiased	0.720974
Tbi_RBBH-12274	Tbi	WB	Unbiased	Tbi_Unbiased	0.954805
Tbi_RBBH-12275	Tbi	WB	Unbiased	Tbi_Unbiased	1.98262
Tbi_RBBH-12276	Tbi	WB	Unbiased	Tbi_Unbiased	-0.681353
Tbi_RBBH-12277	Tbi	WB	Unbiased	Tbi_Unbiased	0.361147
Tbi_RBBH-12279	Tbi	WB	Unbiased	Tbi_Unbiased	-0.558178
Tbi_RBBH-1228	Tbi	WB	Unbiased	Tbi_Unbiased	-0.133586
Tbi_RBBH-12280	Tbi	WB	Unbiased	Tbi_Unbiased	0.0958545
Tbi_RBBH-12281	Tbi	WB	Unbiased	Tbi_Unbiased	-0.570318
Tbi_RBBH-12284	Tbi	WB	Unbiased	Tbi_Unbiased	-0.308675
Tbi_RBBH-12285	Tbi	WB	Unbiased	Tbi_Unbiased	0.327169
Tbi_RBBH-12286	Tbi	WB	Unbiased	Tbi_Unbiased	0.214089
Tbi_RBBH-12287	Tbi	WB	Unbiased	Tbi_Unbiased	-0.324657
Tbi_RBBH-12288	Tbi	WB	Unbiased	Tbi_Unbiased	-0.244932
Tbi_RBBH-12289	Tbi	WB	Unbiased	Tbi_Unbiased	0.965971
Tbi_RBBH-1229	Tbi	WB	Unbiased	Tbi_Unbiased	0.0159617
Tbi_RBBH-12290	Tbi	WB	Unbiased	Tbi_Unbiased	-0.0588891
Tbi_RBBH-12291	Tbi	WB	Unbiased	Tbi_Unbiased	0.23375
Tbi_RBBH-12292	Tbi	WB	Unbiased	Tbi_Unbiased	1.13356
Tbi_RBBH-12293	Tbi	WB	Unbiased	Tbi_Unbiased	0.211756
Tbi_RBBH-12294	Tbi	WB	Unbiased	Tbi_Unbiased	0.484525
Tbi_RBBH-12295	Tbi	WB	Unbiased	Tbi_Unbiased	0.472614
Tbi_RBBH-12297	Tbi	WB	Unbiased	Tbi_Unbiased	-0.566604
Tbi_RBBH-12298	Tbi	WB	Unbiased	Tbi_Unbiased	0.529601
Tbi_RBBH-12299	Tbi	WB	Unbiased	Tbi_Unbiased	-0.708229
Tbi_RBBH-123	Tbi	WB	male_biased	Tbi_male_biased	0.571021
Tbi_RBBH-1230	Tbi	WB	Unbiased	Tbi_Unbiased	0.600485
[truncated: 184,435 more rows]

## Sheet: Fig_3
# Source data for Fig 3. sp_genename = gene name, sp = species, tissue = tissue-type (WB = Whole-body, RT = reproductive tract, LG = legs), Class = sex-limited class, SF_Re1 = sexual female expression (FPKM) replicate 1, SF_Re2 = sexual female expression (FPKM) replicate 2, SF_Re3 = sexual female expression (FPKM) replicate 3, SM_Re1 = sexual male expression (FPKM) replicate 1, SM_Re2 = sexual ma…
sp_genename	species	tissue	SF_Re1	SF_Re2	SF_Re3	SM_Re1	SM_Re2	SM_Re3	AF_Re1	AF_Re2	AF_Re3	Avg_FPKM_SF	Avg_FPKM_SM	Avg_FPKM_AF	Class
Tbi_RBBH-10918	Tbi	RT	3.75056	3.23616	2.87725	0	0	0	2.75712	2.28416	1.04248	3.28799	0	2.02792	Female-limited
Tbi_RBBH-12086	Tbi	RT	123.046	119.222	129.842	0	0	0	6.37948	4.6406	1.55317	124.037	0	4.19108	Female-limited
Tbi_RBBH-12595	Tbi	RT	29.0314	27.4041	58.8517	0	0	0	19.117	33.0809	17.1425	38.4291	0	23.1134	Female-limited
Tbi_RBBH-13038	Tbi	RT	115.123	96.6755	240.526	0	0	0	1.04297	57.8919	83.6932	150.775	0	47.5427	Female-limited
Tbi_RBBH-1319	Tbi	RT	5.08573	3.98928	8.51243	0	0	0	1.86931	1.97101	11.5658	5.86248	0	5.13538	Female-limited
Tbi_RBBH-14083	Tbi	RT	15.2082	12.6939	8.9613	0	0	0	3.42241	10.7742	4.34796	12.2878	0	6.18154	Female-limited
Tbi_RBBH-14712	Tbi	RT	32.1048	30.4717	77.7631	0	0	0	0	0	3.70676	46.7799	0	1.23559	Female-limited
Tbi_RBBH-14954	Tbi	RT	36.1779	48.971	20.6032	0	0	0	22.9627	10.9628	41.4986	35.2507	0	25.1413	Female-limited
Tbi_RBBH-14977	Tbi	RT	72.5561	69.9446	415.42	0	0	0	187.601	297.583	14.6873	185.974	0	166.624	Female-limited
Tbi_RBBH-1566	Tbi	RT	56.8523	48.9971	69.8996	0	0	0	1.84382	29.0231	53.8767	58.583	0	28.2479	Female-limited
Tbi_RBBH-16085	Tbi	RT	7.55699	9.45963	12.1768	0	0	0	9.94981	12.4675	13.8821	9.73115	0	12.0998	Female-limited
Tbi_RBBH-16152	Tbi	RT	10.0284	8.66801	11.1659	0	0	0	3.46168	7.32897	6.28264	9.95412	0	5.69109	Female-limited
Tbi_RBBH-1795	Tbi	RT	45.3757	40.8811	26.5083	0	0	0	50.9015	32.1208	41.3752	37.5884	0	41.4658	Female-limited
Tbi_RBBH-17968	Tbi	RT	20.258	17.4218	9.98314	0	0	0	6.55377	12.312	2.51292	15.8877	0	7.12624	Female-limited
Tbi_RBBH-18129	Tbi	RT	5.90162	6.85131	13.9191	0	0	0	0.788802	5.71803	2.50531	8.89067	0	3.00405	Female-limited
Tbi_RBBH-18147	Tbi	RT	10.0657	10.9092	13.9349	0	0	0	11.4104	19.164	18.3557	11.6366	0	16.31	Female-limited
Tbi_RBBH-18470	Tbi	RT	6.09504	4.98229	2.81892	0	0	0	3.18358	2.05136	2.56796	4.63208	0	2.60097	Female-limited
Tbi_RBBH-18504	Tbi	RT	18.9607	18.0864	4.49804	0	0	0	8.23136	7.36489	0	13.8484	0	5.19875	Female-limited
Tbi_RBBH-18917	Tbi	RT	56.4634	57.1425	28.6647	0	0	0	38.3172	36.2061	26.5531	47.4235	0	33.6921	Female-limited
Tbi_RBBH-2566	Tbi	RT	76.7113	80.5396	75.5671	0	0	0	207.692	78.2247	219.539	77.606	0	168.485	Female-limited
Tbi_RBBH-3020	Tbi	RT	27.6264	30.7377	82.5945	0	0	0	0.13361	11.7332	19.0355	46.9862	0	10.3008	Female-limited
Tbi_RBBH-3651	Tbi	RT	4.42738	3.27441	6.15335	0	0	0	1.91793	3.0334	2.84798	4.61838	0	2.59977	Female-limited
Tbi_RBBH-4448	Tbi	RT	2.47722	2.95957	3.10976	0	0	0	0.210122	3.48155	1.14406	2.84885	0	1.61191	Female-limited
Tbi_RBBH-4822	Tbi	RT	3.19885	3.01104	4.13733	0	0	0	1.28266	3.27644	3.68586	3.44907	0	2.74832	Female-limited
Tbi_RBBH-5870	Tbi	RT	71.054	70.3799	29.3531	0	0	0	40.3743	32.7033	30.9245	56.929	0	34.6673	Female-limited
Tbi_RBBH-6030	Tbi	RT	39.5026	37.7643	52.2659	0	0	0	44.6725	56.693	41.0998	43.1776	0	47.4884	Female-limited
Tbi_RBBH-6238	Tbi	RT	10.7188	12.6521	13.9939	0	0	0	2.71846	3.32924	2.46688	12.4549	0	2.83819	Female-limited
Tbi_RBBH-6870	Tbi	RT	4.47891	5.10129	4.31062	0	0	0	3.95105	4.63715	3.7348	4.63027	0	4.10767	Female-limited
Tbi_RBBH-7227	Tbi	RT	21.3978	19.9262	17.5698	0	0	0	10.3877	20.8998	16.2942	19.6313	0	15.8606	Female-limited
Tbi_RBBH-7240	Tbi	RT	2.89233	3.93062	7.48863	0	0	0	0.996662	801.748	712.688	4.77053	0	505.144	Female-limited
Tbi_RBBH-749	Tbi	RT	3.79348	3.10092	3.50892	0	0	0	3.30237	8.20763	0.998918	3.46777	0	4.16964	Female-limited
Tbi_RBBH-7868	Tbi	RT	28.6139	30.9605	47.4147	0	0	0	2.99745	52.6713	12.5981	35.663	0	22.7556	Female-limited
Tbi_RBBH-8538	Tbi	RT	6.14114	6.2204	21.7869	0	0	0	0	13.6594	19.3702	11.3828	0	11.0099	Female-limited
Tbi_RBBH-10261	Tbi	RT	0	0	0	3.81419	8.36373	4.61901	0	0	0.073065	0	5.59898	0.024355	Male-limited
Tbi_RBBH-10411	Tbi	RT	0	0	0	9.21887	6.62159	7.14047	0.131937	0	0	0	7.66031	0.0439791	Male-limited
Tbi_RBBH-1068	Tbi	RT	0	0	0	7.64558	10.2749	12.9169	2.93447	1.62072	2.48537	0	10.2791	2.34685	Male-limited
Tbi_RBBH-11044	Tbi	RT	0	0	0	14.3525	21.8233	20.4261	1.55816	1.29087	0.471321	0	18.8673	1.10678	Male-limited
Tbi_RBBH-11378	Tbi	RT	0	0	0	2.42946	2.79335	2.27332	0.390744	0.242787	0.31026	0	2.49871	0.314597	Male-limited
Tbi_RBBH-13199	Tbi	RT	0	0	0	11.2782	2.4163	9.9718	0	0	0.0939334	0	7.88877	0.0313111	Male-limited
Tbi_RBBH-14550	Tbi	RT	0	0	0	8.58192	5.26257	6.10058	0	0	0	0	6.64836	0	Male-limited
Tbi_RBBH-15063	Tbi	RT	0	0	0	11.5866	5.27024	3.86933	0.376291	0.623482	0.682934	0	6.90872	0.560902	Male-limited
Tbi_RBBH-15682	Tbi	RT	0	0	0	7.74678	2.09953	3.27464	0.081766	0.0677398	0	0	4.37365	0.0498353	Male-limited
Tbi_RBBH-1640	Tbi	RT	0	0	0	8.17836	19.0216	5.83031	0	0	0	0	11.0101	0	Male-limited
Tbi_RBBH-17218	Tbi	RT	0	0	0	18.753	36.7133	30.4962	0	0	0	0	28.6541	0	Male-limited
Tbi_RBBH-17247	Tbi	RT	0	0	0	2.12461	2.0163	2.44526	0.132888	0.165139	0.723541	0	2.19539	0.340523	Male-limited
Tbi_RBBH-17339	Tbi	RT	0	0	0	14.2765	7.64423	9.45225	0	0	0	0	10.4576	0	Male-limited
Tbi_RBBH-17846	Tbi	RT	0	0	0	3.81462	10.1215	5.00617	0.24777	0	0	0	6.31408	0.0825901	Male-limited
Tbi_RBBH-18499	Tbi	RT	0	0	0	5.41776	18.7528	10.2656	0.111578	0.184875	0	0	11.4787	0.0988177	Male-limited
Tbi_RBBH-19424	Tbi	RT	0	0	0	34.3804	69.5971	25.8418	0	0	0.101714	0	43.2731	0.0339045	Male-limited
Tbi_RBBH-2166	Tbi	RT	0	0	0	7.79133	13.7406	9.18238	0	0	0	0	10.2381	0	Male-limited
Tbi_RBBH-2610	Tbi	RT	0	0	0	5.75568	11.8423	10.7979	0.170527	0	0	0	9.46529	0.0568424	Male-limited
Tbi_RBBH-3033	Tbi	RT	0	0	0	15.6574	12.2426	11.8267	0.218527	0.0905204	0	0	13.2422	0.103016	Male-limited
Tbi_RBBH-6191	Tbi	RT	0	0	0	39.1314	64.6434	62.2042	4.54447	4.23552	5.67037	0	55.3263	4.81679	Male-limited
Tbi_RBBH-6483	Tbi	RT	0	0	0	48.6185	12.0305	6.92505	0.177718	0.883392	0.322542	0	22.5247	0.461217	Male-limited
Tbi_RBBH-7600	Tbi	RT	0	0	0	7.49931	4.56488	4.23343	0	0	0	0	5.43254	0	Male-limited
Tbi_RBBH-8049	Tbi	RT	0	0	0	20.1158	33.3889	28.5454	0	0	0	0	27.35	0	Male-limited
Tbi_RBBH-8115	Tbi	RT	0	0	0	85.0464	10.1938	56.9842	0.242608	0.200991	0.220156	0	50.7415	0.221252	Male-limited
Tbi_RBBH-8968	Tbi	RT	0	0	0	6.2797	2.13795	4.38285	0.192818	0.0798709	0	0	4.26683	0.0908964	Male-limited
Tbi_RBBH-9956	Tbi	RT	0	0	0	4.22167	2.72589	3.06017	0.245843	0	0.111546	0	3.33591	0.11913	Male-limited
Tce_RBBH-10019	Tce	RT	16.414	7.43028	13.2871	0	0	0	1.37542	2.70768	12.7301	12.3771	0	5.60441	Female-limited
Tce_RBBH-11486	Tce	RT	44.4625	23.0993	10.6619	0	0	0	6.77021	14.8088	11.4294	26.0746	0	11.0028	Female-limited
Tce_RBBH-11755	Tce	RT	95.2398	19.3221	40.2567	0	0	0	1.9467	15.6389	8.84499	51.6062	0	8.8102	Female-limited
Tce_RBBH-11790	Tce	RT	35.5454	30.1864	32.8862	0	0	0	15.1889	33.6932	29.1383	32.8727	0	26.0068	Female-limited
Tce_RBBH-11884	Tce	RT	35.5462	3.38925	6.26748	0	0	0	0	0	0	15.0676	0	0	Female-limited
Tce_RBBH-12005	Tce	RT	32.5932	27.9014	25.469	0	0	0	10.8443	7.31052	3.15915	28.6546	0	7.10466	Female-limited
Tce_RBBH-12443	Tce	RT	29.6693	13.7539	51.8083	0	0	0	20.267	4.59729	85.4066	31.7438	0	36.757	Female-limited
Tce_RBBH-12541	Tce	RT	8.7743	6.01716	3.33138	0	0	0	5.45106	9.11787	9.7936	6.04094	0	8.12084	Female-limited
Tce_RBBH-12719	Tce	RT	16.9449	5.03967	7.26919	0	0	0	0.340865	1.93854	4.3537	9.75125	0	2.21103	Female-limited
Tce_RBBH-13399	Tce	RT	5.95921	2.42292	3.26181	0	0	0	1.13622	0.497061	1.89291	3.88131	0	1.1754	Female-limited
Tce_RBBH-13732	Tce	RT	23.8368	3.74266	26.0393	0	0	0	3.4844	0.508107	23.2197	17.8729	0	9.07075	Female-limited
Tce_RBBH-14001	Tce	RT	166.797	15.2819	72.0385	0	0	0	42.2304	29.6123	42.6393	84.7056	0	38.1607	Female-limited
Tce_RBBH-16001	Tce	RT	10.6908	11.7354	17.111	0	0	0	17.1042	5.39727	24.6025	13.1791	0	15.7013	Female-limited
Tce_RBBH-16576	Tce	RT	3.3139	2.17471	4.60064	0	0	0	3.05947	2.17495	1.27425	3.36308	0	2.16956	Female-limited
Tce_RBBH-17486	Tce	RT	10.9882	5.65426	32.6227	0	0	0	10.3257	3.34607	16.5653	16.4217	0	10.079	Female-limited
Tce_RBBH-18264	Tce	RT	14.8418	29.1603	16.1772	0	0	0	0.246538	0.215706	0	20.0598	0	0.154081	Female-limited
Tce_RBBH-18350	Tce	RT	26.7595	74.9653	137.073	0	0	0	29.8366	6.99052	46.0328	79.5994	0	27.6199	Female-limited
Tce_RBBH-2650	Tce	RT	54.6323	2.39984	9.76325	0	0	0	3.24634	6.24877	9.19415	22.2651	0	6.22975	Female-limited
Tce_RBBH-2783	Tce	RT	95.1626	62.6678	20.4932	0	0	0	16.4091	21.89	11.9249	59.4412	0	16.7413	Female-limited
Tce_RBBH-5003	Tce	RT	22.4066	9.70889	11.8129	0	0	0	8.18834	4.87783	1.74148	14.6428	0	4.93588	Female-limited
Tce_RBBH-5537	Tce	RT	45.9387	67.719	88.7237	0	0	0	145.386	20.1876	7.43987	67.4605	0	57.671	Female-limited
Tce_RBBH-6318	Tce	RT	20.1071	24.1038	36.7264	0	0	0	18.4611	9.77643	21.0435	26.9791	0	16.427	Female-limited
Tce_RBBH-643	Tce	RT	6.25146	84.4105	141.68	0	0	0	26.7459	5.70402	35.6465	77.4472	0	22.6988	Female-limited
Tce_RBBH-6532	Tce	RT	15.833	14.6427	4.77725	0	0	0	13.9095	12.7735	13.5335	11.751	0	13.4055	Female-limited
Tce_RBBH-6920	Tce	RT	17.7331	5.76798	6.00867	0	0	0	2.74714	2.95825	8.44923	9.83657	0	4.71821	Female-limited
Tce_RBBH-8056	Tce	RT	110.111	44.4858	22.495	0	0	0	82.4454	19.6195	11.2354	59.0305	0	37.7668	Female-limited
Tce_RBBH-8289	Tce	RT	4.53841	23.5526	8.23566	0	0	0	1.88265	6.35352	2.09097	12.1089	0	3.44238	Female-limited
Tce_RBBH-9583	Tce	RT	27.0108	4.84583	3.02883	0	0	0	0.852163	0.186398	0.236614	11.6285	0	0.425058	Female-limited
Tce_RBBH-9894	Tce	RT	22.5054	16.1563	47.4252	0	0	0	12.39	8.22386	51.8411	28.6956	0	24.1517	Female-limited
Tce_RBBH-12047	Tce	RT	0	0	0	23.2485	31.5126	55.8751	0	0.093965	0.357838	0	36.8787	0.150601	Male-limited
Tce_RBBH-12206	Tce	RT	0	0	0	3.49931	3.50437	4.54485	0.540372	0.827388	0.300083	0	3.84951	0.555948	Male-limited
Tce_RBBH-13116	Tce	RT	0	0	0	5.79211	7.52452	9.54505	0	0.238175	0.30234	0	7.62056	0.180172	Male-limited
Tce_RBBH-15613	Tce	RT	0	0	0	4.13458	3.5636	8.20616	0	0.325864	0	0	5.30144	0.108621	Male-limited
Tce_RBBH-16389	Tce	RT	0	0	0	6.20892	7.44553	4.14807	0	0	0	0	5.93417	0	Male-limited
Tce_RBBH-17345	Tce	RT	0	0	0	6.26302	2.98562	2.1386	0	0	0	0	3.79575	0	Male-limited
Tce_RBBH-17562	Tce	RT	0	0	0	2.27835	3.14193	2.13943	0	0	0	0	2.5199	0	Male-limited
Tce_RBBH-18825	Tce	RT	0	0	0	16.9986	9.52555	29.6855	0	0	0	0	18.7365	0	Male-limited
Tce_RBBH-2063	Tce	RT	0	0	0	26.4166	25.331	42.1919	0	0	0	0	31.3132	0	Male-limited
Tce_RBBH-2322	Tce	RT	0	0	0	9.06592	9.26095	3.09569	1.08888	1.27027	0.604681	0	7.14085	0.987941	Male-limited
Tce_RBBH-3242	Tce	RT	0	0	0	9.62097	8.16475	7.01269	0	0	0	0	8.26614	0	Male-limited
Tce_RBBH-3689	Tce	RT	0	0	0	4.30855	4.15917	22.7303	0.310491	0.271661	0.172424	0	10.3994	0.251525	Male-limited
Tce_RBBH-5451	Tce	RT	0	0	0	2.79429	3.25402	13.1673	0.53698	1.05711	1.0437	0	6.4052	0.87926	Male-limited
Tce_RBBH-6372	Tce	RT	0	0	0	9.30242	7.68256	20.0278	0.227244	0.198824	0.126194	0	12.3376	0.184087	Male-limited
Tce_RBBH-7101	Tce	RT	0	0	0	2.99925	4.17787	5.67931	0	0	0	0	4.28548	0	Male-limited
Tce_RBBH-9124	Tce	RT	0	0	0	25.4404	29.39	3.42907	0.361842	0.42212	1.07168	0	19.4198	0.618547	Male-limited
Tce_RBBH-9275	Tce	RT	0	0	0	5.26408	7.46104	7.63937	0	0	0	0	6.78816	0	Male-limited
Tcm_RBBH-10791	Tcm	RT	8.20111	4.59115	3.79003	0	0	0	2.99375	8.66784	2.05961	5.52743	0	4.57373	Female-limited
Tcm_RBBH-11100	Tcm	RT	12.9398	5.63956	6.39717	0	0	0	0	6.5363	2.27352	8.32552	0	2.9366	Female-limited
Tcm_RBBH-11672	Tcm	RT	3.63331	3.39745	2.5832	0	0	0	0	4.81065	0	3.20466	0	1.60355	Female-limited
Tcm_RBBH-12205	Tcm	RT	36.1181	6.96913	144.887	0	0	0	0	77.7357	42.9878	62.6579	0	40.2412	Female-limited
Tcm_RBBH-13106	Tcm	RT	13.4034	4.92822	17.1602	0	0	0	0.529704	4.80129	13.8176	11.8306	0	6.38287	Female-limited
Tcm_RBBH-13471	Tcm	RT	61.6625	78.9178	77.6586	0	0	0	99.933	63.3352	75.5426	72.7463	0	79.6036	Female-limited
Tcm_RBBH-15359	Tcm	RT	27.5235	47.7969	26.6178	0	0	0	0.113393	14.3719	3.80304	33.9794	0	6.09609	Female-limited
Tcm_RBBH-16375	Tcm	RT	44.3322	18.9677	166.318	0	0	0	1.32217	239.686	82.775	76.5392	0	107.928	Female-limited
Tcm_RBBH-2599	Tcm	RT	11.8761	32.4025	19.0264	0	0	0	0.168965	2.33621	13.9782	21.1017	0	5.49447	Female-limited
Tcm_RBBH-5004	Tcm	RT	3.50198	2.1831	22.4085	0	0	0	0.287444	6.84476	12.4255	9.36453	0	6.51923	Female-limited
Tcm_RBBH-5589	Tcm	RT	77.0328	23.0409	37.682	0	0	0	0	13.1907	12.2865	45.9186	0	8.49241	Female-limited
Tcm_RBBH-8080	Tcm	RT	8.19433	7.70801	4.32788	0	0	0	0.312276	1.19936	5.12027	6.74341	0	2.21064	Female-limited
Tcm_RBBH-8525	Tcm	RT	22.3258	9.38153	26.7492	0	0	0	0.176464	2.03324	5.26074	19.4855	0	2.49015	Female-limited
Tcm_RBBH-8829	Tcm	RT	54.5441	28.7088	150.978	0	0	0	198.157	44.5901	8.04123	78.0768	0	83.5961	Female-limited
Tcm_RBBH-9066	Tcm	RT	23.4487	21.9137	32.2042	0	0	0	0.704812	15.7005	47.6707	25.8555	0	21.3587	Female-limited
Tcm_RBBH-10469	Tcm	RT	0	0	0	4.70894	194.121	28.2893	0	0	0	0	75.7065	0	Male-limited
Tcm_RBBH-12466	Tcm	RT	0	0	0	7.01061	30.7292	5.59708	0	146.873	0.085078	0	14.4456	48.9862	Male-limited
Tcm_RBBH-5453	Tcm	RT	0	0	0	125.153	19.8905	34.2261	0	0	0	0	59.7565	0	Male-limited
Tcm_RBBH-7408	Tcm	RT	0	0	0	10.9593	11.9576	10.9633	0	0.0858777	0	0	11.2934	0.0286259	Male-limited
Tcm_RBBH-749	Tcm	RT	0	0	0	7.64679	2.35785	10.0208	0	0	0	0	6.67515	0	Male-limited
Tpa_RBBH-10430	Tpa	RT	105.435	273.733	244.043	0	0	0	80.1555	103.393	1.57074	207.737	0	61.7064	Female-limited
Tpa_RBBH-11870	Tpa	RT	32.5415	20.3427	27.3457	0	0	0	7.01228	9.53138	2.92309	26.7433	0	6.48892	Female-limited
Tpa_RBBH-12565	Tpa	RT	3.98331	6.708	11.9777	0	0	0	2.80143	1.18923	0	7.55633	0	1.33022	Female-limited
Tpa_RBBH-12891	Tpa	RT	57.0426	199.324	44.6164	0	0	0	23.2667	40.3115	0.29322	100.328	0	21.2905	Female-limited
Tpa_RBBH-13059	Tpa	RT	6.61513	23.7597	113.05	0	0	0	22.5253	48.7324	0	47.8083	0	23.7526	Female-limited
Tpa_RBBH-1341	Tpa	RT	52.4083	127.625	97.1445	0	0	0	46.1992	49.4317	0	92.3926	0	31.877	Female-limited
Tpa_RBBH-14046	Tpa	RT	8.06868	8.74221	14.4305	0	0	0	18.0439	18.1024	9.14504	10.4138	0	15.0971	Female-limited
Tpa_RBBH-14571	Tpa	RT	39.1774	138.27	133.481	0	0	0	57.1618	36.646	0	103.643	0	31.2693	Female-limited
Tpa_RBBH-1538	Tpa	RT	22.6805	153.086	98.9991	0	0	0	49.2252	67.2764	0	91.5886	0	38.8339	Female-limited
Tpa_RBBH-16285	Tpa	RT	36.5057	46.0302	31.9246	0	0	0	31.7625	10.3686	0	38.1535	0	14.0437	Female-limited
Tpa_RBBH-16452	Tpa	RT	59.4855	233.942	157.101	0	0	0	54.9261	66.4352	0	150.176	0	40.4538	Female-limited
Tpa_RBBH-16697	Tpa	RT	32.883	27.2553	6.05113	0	0	0	38.2579	50.031	28.2142	22.0632	0	38.8344	Female-limited
Tpa_RBBH-17547	Tpa	RT	20.1461	77.759	24.7137	0	0	0	7.1548	7.30515	1.33698	40.8729	0	5.26564	Female-limited
Tpa_RBBH-17885	Tpa	RT	4.92289	68.0063	18.9149	0	0	0	11.669	18.8617	0	30.6147	0	10.1769	Female-limited
Tpa_RBBH-2607	Tpa	RT	11.8149	57.1253	47.8629	0	0	0	32.5162	27.3924	0	38.9344	0	19.9695	Female-limited
Tpa_RBBH-2873	Tpa	RT	260.243	781.343	471.756	0	0	0	178.15	238.044	4.16078	504.447	0	140.118	Female-limited
Tpa_RBBH-3296	Tpa	RT	8.60764	15.5022	14.0599	0	0	0	3.40053	14.491	0.850514	12.7232	0	6.24736	Female-limited
Tpa_RBBH-3305	Tpa	RT	32.9946	89.5206	48.8636	0	0	0	24.9431	28.037	0	57.1263	0	17.66	Female-limited
Tpa_RBBH-337	Tpa	RT	99.0862	239.472	77.4969	0	0	0	173.073	15.2955	0	138.685	0	62.7895	Female-limited
Tpa_RBBH-3485	Tpa	RT	3.73161	2.8118	3.40026	0	0	0	1.25256	1.32931	0	3.31456	0	0.860623	Female-limited
Tpa_RBBH-3607	Tpa	RT	2.47487	2.0969	2.72869	0	0	0	2.3691	2.52143	2.78776	2.43349	0	2.55943	Female-limited
Tpa_RBBH-4733	Tpa	RT	82.1536	193.392	168.528	0	0	0	54.6706	87.2147	0.448207	148.025	0	47.4445	Female-limited
Tpa_RBBH-5431	Tpa	RT	2.47584	7.86646	4.03258	0	0	0	1.01572	1.94032	0	4.79163	0	0.985349	Female-limited
Tpa_RBBH-6363	Tpa	RT	21.5162	87.1877	66.4411	0	0	0	24.6089	33.2136	0	58.3817	0	19.2742	Female-limited
Tpa_RBBH-6727	Tpa	RT	9.66595	45.6667	20.3456	0	0	0	13.2844	35.4142	0.214894	25.2261	0	16.3045	Female-limited
Tpa_RBBH-7362	Tpa	RT	66.3706	49.7611	128.068	0	0	0	38.6242	13.9776	0	81.3997	0	17.5339	Female-limited
Tpa_RBBH-7503	Tpa	RT	25.9829	251.888	100.535	0	0	0	52.2007	89.2373	1.35918	126.135	0	47.5991	Female-limited
Tpa_RBBH-8592	Tpa	RT	7.08764	58.4854	30.074	0	0	0	42.2591	62.9522	6.72311	31.8824	0	37.3115	Female-limited
Tpa_RBBH-8604	Tpa	RT	8.79304	34.5514	13.7098	0	0	0	4.54263	10.2091	3.18572	19.0181	0	5.97914	Female-limited
Tpa_RBBH-8692	Tpa	RT	114.605	311.667	284.057	0	0	0	58.6531	38.854	0	236.776	0	32.5024	Female-limited
Tpa_RBBH-10948	Tpa	RT	0	0	0	10.2829	7.23167	3.69452	0	0	0	0	7.06971	0	Male-limited
Tpa_RBBH-12537	Tpa	RT	0	0	0	5.23811	4.07008	5.23681	0	0	0	0	4.84833	0	Male-limited
Tpa_RBBH-12838	Tpa	RT	0	0	0	18.9157	8.13818	9.96766	0	0	0	0	12.3405	0	Male-limited
Tpa_RBBH-13605	Tpa	RT	0	0	0	4.99291	8.57463	2.19791	0.162326	0.232567	0	0	5.25515	0.131631	Male-limited
Tpa_RBBH-13649	Tpa	RT	0	0	0	48.5448	23.4809	57.7208	0.0748659	1.57317	0.081141	0	43.2488	0.576391	Male-limited
Tpa_RBBH-16619	Tpa	RT	0	0	0	10.7397	17.6023	4.73652	0	9.59738	0.111126	0	11.0262	3.23617	Male-limited
Tpa_RBBH-17253	Tpa	RT	0	0	0	26.2986	13.0553	13.8097	0	1.59796	0	0	17.7212	0.532654	Male-limited
Tpa_RBBH-4333	Tpa	RT	0	0	0	3.33573	7.09689	9.58786	0	0	0	0	6.67349	0	Male-limited
Tpa_RBBH-7572	Tpa	RT	0	0	0	112.915	113.67	52.7724	0	0.226018	0.512935	0	93.1192	0.246318	Male-limited
Tpa_RBBH-8043	Tpa	RT	0	0	0	86.9765	42.5392	49.6707	0.515397	0.246139	1.11719	0	59.7288	0.626243	Male-limited
Tpa_RBBH-9760	Tpa	RT	0	0	0	4.16873	3.01012	7.98808	0.911752	1.30628	2.47043	0	5.05565	1.56282	Male-limited
Tps_RBBH-12043	Tps	RT	18.957	12.1377	6.218	0	0	0	3.82728	0.245463	4.46008	12.4376	0	2.84427	Female-limited
Tps_RBBH-12396	Tps	RT	20.6412	34.8028	2.72599	0	0	0	17.6254	0.0999254	0.165059	19.39	0	5.96346	Female-limited
Tps_RBBH-13320	Tps	RT	16.4014	14.3866	3.49836	0	0	0	4.13531	1.63212	1.75238	11.4288	0	2.5066	Female-limited
Tps_RBBH-1430	Tps	RT	42.2109	47.7052	41.3162	0	0	0	54.139	55.5554	53.4858	43.7441	0	54.3934	Female-limited
Tps_RBBH-14490	Tps	RT	164.853	65.9702	21.9732	0	0	0	105.452	3.03596	4.83577	84.2654	0	37.7744	Female-limited
Tps_RBBH-1483	Tps	RT	4.61259	3.1973	3.54186	0	0	0	0.322056	0	0	3.78391	0	0.107352	Female-limited
Tps_RBBH-15798	Tps	RT	3.43023	2.09799	5.91585	0	0	0	61.4958	42.7203	0.358205	3.81469	0	34.8581	Female-limited
Tps_RBBH-1640	Tps	RT	6.18307	5.5806	4.0464	0	0	0	4.85672	2.69955	5.83123	5.27002	0	4.4625	Female-limited
Tps_RBBH-17028	Tps	RT	15.8954	7.07995	5.01324	0	0	0	4.41259	0	1.5299	9.32953	0	1.98083	Female-limited
Tps_RBBH-1880	Tps	RT	36.9054	16.2928	26.8184	0	0	0	93.2053	172.24	7.91372	26.6722	0	91.1197	Female-limited
Tps_RBBH-194	Tps	RT	5.25316	5.54114	2.86985	0	0	0	2.15285	2.7001	3.24369	4.55471	0	2.69888	Female-limited
Tps_RBBH-540	Tps	RT	52.98	75.5885	2.27356	0	0	0	46.6938	0	3.46914	43.614	0	16.721	Female-limited
Tps_RBBH-7563	Tps	RT	6.22348	6.31836	4.54184	0	0	0	4.14779	0.608043	2.67834	5.69456	0	2.47806	Female-limited
Tps_RBBH-10241	Tps	RT	0	0	0	5.90037	6.13447	7.02442	0.223849	0	0.379432	0	6.35309	0.201094	Male-limited
Tps_RBBH-13828	Tps	RT	0	0	0	28.4031	43.9669	26.1786	0	0	0.121767	0	32.8496	0.040589	Male-limited
Tps_RBBH-15512	Tps	RT	0	0	0	14.657	9.80538	18.5251	0	0	0	0	14.3292	0	Male-limited
Tps_RBBH-15916	Tps	RT	0	0	0	13.7911	16.2839	23.8097	1.01864	2.28063	0.392416	0	17.9616	1.23056	Male-limited
Tps_RBBH-16847	Tps	RT	0	0	0	2.12279	2.36465	2.09628	0	0	0	0	2.19457	0	Male-limited
Tps_RBBH-17611	Tps	RT	0	0	0	8.2974	10.927	4.71599	0	0	0	0	7.98014	0	Male-limited
Tps_RBBH-2493	Tps	RT	0	0	0	92.2115	79.3817	94.483	0	0.305519	0	0	88.6921	0.10184	Male-limited
Tps_RBBH-267	Tps	RT	0	0	0	9.88706	8.08214	5.10552	0.0423837	0.0869851	0	0	7.69157	0.0431229	Male-limited
Tps_RBBH-3692	Tps	RT	0	0	0	6.30364	2.23423	5.72191	0	0	0	0	4.75326	0	Male-limited
Tps_RBBH-5513	Tps	RT	0	0	0	3.32492	3.2524	2.88328	0	0	0	0	3.15353	0	Male-limited
Tps_RBBH-7801	Tps	RT	0	0	0	4.13304	5.20851	5.19456	0	0	0.241619	0	4.84537	0.0805398	Male-limited

## Sheet: Fig_4
# Source data for Fig 4. genename = gene name, issue = tissue-type (WB = Whole-body, RT = reproductive tract, LG = legs). Other columns = expression values (log cpm) for each sexual species
genename	Tbi_SF_cpm	Tbi_SM_cpm	Tce_SF_cpm	Tce_SM_cpm	Tcm_SF_cpm	Tcm_SM_cpm	Tpa_SF_cpm	Tpa_SM_cpm	Tps_SF_cpm	Tps_SM_cpm	tissue
OG-1	4.58846	4.59689	6.26947	5.31702	6.24292	5.45051	8.53505	7.59732	8.04422	4.98974	WB
OG-10	7.24434	7.62704	7.50469	8.20438	7.52946	7.54784	7.52463	7.91305	7.22759	7.52239	WB
OG-100	8.42663	8.8119	8.57757	8.94768	8.35687	8.41004	8.85089	9.02215	8.31388	8.39313	WB
OG-1000	6.48507	5.34033	7.13835	5.90239	6.7543	6.16249	6.69179	6.46673	7.55049	5.79222	WB
OG-1001	6.52251	6.91963	6.87332	6.90853	7.10684	6.83629	7.23378	7.38757	7.35591	7.09038	WB
OG-1002	14.1343	13.9324	13.7043	14.0314	13.9107	14.3813	14.0067	13.8468	13.8162	13.9234	WB
OG-1003	5.41632	6.14662	6.77126	7.14117	6.51058	6.61877	6.14986	7.08245	6.22227	6.66546	WB
OG-1004	3.65488	3.48109	3.58188	3.39772	3.31069	2.76061	3.24414	3.16328	3.76729	3.4015	WB
OG-1005	5.72205	6.50734	5.77746	6.15577	5.57989	5.63909	6.47219	6.79228	5.85748	6.12794	WB
OG-1006	6.41852	6.58522	6.70695	6.35427	6.36635	6.15038	7.05798	6.83276	6.74424	6.12266	WB
OG-1007	3.11458	4.14369	4.78489	5.96523	3.43065	3.74226	3.33931	3.89639	1.62389	2.79079	WB
OG-1008	4.42378	4.72543	5.97915	5.6653	4.84863	4.64718	5.29761	5.13221	5.11338	4.90956	WB
OG-1009	6.46678	6.47478	6.73409	6.54933	7.34805	7.18069	7.12885	7.65172	6.33648	6.85783	WB
OG-101	4.91729	5.47488	5.24488	5.73971	5.30055	4.84328	5.52899	5.96093	5.18496	5.04211	WB
OG-1010	4.07934	4.84998	5.05667	5.72293	5.19243	5.42419	5.22437	5.39391	6.06363	6.25547	WB
OG-1011	7.86791	8.43621	8.23423	8.49995	8.22006	8.41087	8.3085	8.40351	8.35499	8.40734	WB
OG-1012	5.13653	5.53816	5.60517	5.41422	5.13434	4.97794	5.00968	5.28374	5.04695	4.60751	WB
OG-1013	5.39654	5.91079	4.82141	5.19418	5.33207	5.65941	6.20021	6.16289	5.06658	5.25906	WB
OG-1014	8.4977	8.87371	9.60519	8.5499	9.52838	9.52886	10.2736	9.70684	10.649	8.69431	WB
OG-1015	4.71529	5.13806	5.49687	5.40314	5.63768	5.48804	6.08061	6.4332	5.94687	5.79572	WB
OG-1016	5.53657	6.03869	6.64968	7.56682	6.19108	6.18347	6.42464	6.57768	6.05616	6.35827	WB
OG-1017	4.90593	5.20193	6.38284	6.17971	5.85125	5.84216	6.74485	6.76716	6.13997	5.53445	WB
OG-1018	4.50911	6.28184	4.7005	6.48493	4.81668	4.97132	5.71121	5.74634	5.80382	6.69884	WB
OG-1019	5.06677	5.25736	5.36613	5.65773	5.21204	5.87645	4.81706	5.49558	4.73784	5.7256	WB
OG-102	5.339	6.23479	4.961	5.70405	4.85885	4.65843	5.02291	5.95153	4.91047	5.16322	WB
OG-1020	5.77242	7.44769	5.84354	6.58777	6.06911	6.32909	6.34849	7.54903	5.47548	6.51983	WB
OG-1021	4.98864	5.27312	6.30362	6.486	6.17679	5.98213	6.37454	7.16197	5.24503	5.86414	WB
OG-1022	5.00745	5.43614	5.0699	5.84205	5.56632	5.48663	5.21942	5.55004	5.22048	5.50754	WB
OG-1023	5.53052	5.57569	5.15314	5.44534	5.391	5.27697	5.55843	5.96877	5.47068	5.50375	WB
OG-1024	5.27474	6.5384	5.76854	6.54548	4.24512	3.64811	5.89156	6.29482	5.04994	5.86052	WB
OG-1025	6.28421	6.11137	6.33624	6.16977	5.4888	5.12735	5.64971	5.83705	4.29523	4.8741	WB
OG-1026	4.15574	4.62968	3.70505	4.02304	4.38814	4.77031	4.94507	5.20793	4.49729	4.48503	WB
OG-1027	6.73288	6.72146	6.40968	6.66701	4.93404	5.22476	6.7508	7.15261	5.42995	5.3916	WB
OG-1028	4.29385	5.72317	3.63989	5.79393	4.85845	4.70203	4.71071	6.24348	3.85019	4.59337	WB
OG-1029	6.08445	6.60647	5.66625	6.25917	6.26755	6.15773	6.23668	6.75923	5.99143	5.99957	WB
OG-103	7.11399	9.08566	6.78416	7.80093	7.16137	7.28117	8.11161	8.55022	6.3854	8.47143	WB
OG-1030	5.25828	5.24192	4.90129	5.73399	4.44979	5.23364	5.41241	5.74226	5.04004	5.10549	WB
OG-1031	7.40137	7.80638	7.07287	7.20258	7.64266	7.82883	7.87358	7.90441	7.73987	7.8124	WB
OG-1032	6.20666	6.23091	5.36621	5.51009	5.64949	5.51772	6.48488	6.47982	5.63239	5.53609	WB
OG-1033	4.27572	4.57372	3.81211	4.32421	4.22467	3.6583	3.65362	4.25879	4.94954	4.12519	WB
OG-1034	5.04508	5.94041	5.35593	6.12713	5.69838	5.94831	5.82166	6.23496	4.70375	5.84541	WB
OG-1035	11.5039	12.3579	10.9977	12.0098	10.7594	11.506	12.1287	12.2508	11.3495	12.0489	WB
OG-1036	5.51074	6.18931	4.86258	5.49858	5.22804	5.64704	5.66185	6.46983	4.58477	4.77192	WB
OG-1037	7.94427	8.50301	7.95166	8.64363	7.95996	8.5256	8.83855	8.77196	8.67329	8.66405	WB
OG-1038	5.08032	5.89454	4.46577	5.13428	4.72929	5.47991	5.11913	5.76193	5.19875	4.70078	WB
OG-1039	7.05801	6.74971	6.09144	6.32082	7.03285	7.025	6.60788	6.84058	6.35998	6.1568	WB
OG-104	5.75834	6.26932	5.81359	6.22952	5.76506	5.77267	5.64688	6.10043	5.76294	6.11135	WB
OG-1040	3.44485	4.53486	3.90461	5.68681	3.94816	5.52207	4.66493	5.54228	3.8029	4.80875	WB
OG-1041	1.26175	2.48007	1.99369	3.16618	-3.13497	-1.29839	2.48845	3.31497	2.33794	2.68496	WB
OG-1042	6.91799	7.26593	6.37148	6.91774	6.24105	6.78221	7.05282	7.35273	5.25104	5.63709	WB
OG-1043	5.27624	3.25615	3.60324	1.53001	4.61902	1.90713	4.81107	1.27133	3.37773	2.5276	WB
OG-1044	4.69111	6.03648	4.8983	5.4897	4.59763	5.1269	6.42553	6.6902	5.73305	5.75351	WB
OG-1045	5.5378	5.79298	5.84223	6.05245	6.71864	6.88693	5.49195	5.58968	7.01489	7.21882	WB
OG-1046	10.862	10.7173	10.4886	10.3649	10.5107	10.036	10.7555	10.2776	10.6869	9.83439	WB
OG-1047	9.74839	10.5075	10.0105	10.7942	10.1864	10.2344	10.6483	11.091	10.0207	9.97432	WB
OG-1048	6.00022	5.66097	6.35543	6.69486	6.88233	7.2679	5.75714	5.57772	6.27241	6.64198	WB
OG-1049	5.34789	5.76301	5.84754	6.39443	5.40098	5.32806	6.2795	6.35052	5.86259	5.7358	WB
OG-105	6.10167	6.74717	5.90214	6.64016	5.57578	5.68402	6.45319	7.13923	5.62186	5.99134	WB
OG-1050	4.69581	4.65606	6.42504	6.89713	7.22796	6.83971	3.84883	4.30854	5.6749	5.26713	WB
OG-1051	5.77518	7.45621	5.55255	6.54282	5.31228	5.77111	5.84109	6.46205	5.33428	6.28701	WB
OG-1052	4.23324	3.65714	3.97942	4.74191	4.46544	3.31035	3.95761	4.15194	3.29693	3.21106	WB
OG-1053	6.20052	5.81844	5.3433	5.71526	5.68806	5.65389	6.03569	5.90513	5.33597	5.94379	WB
OG-1054	4.18473	4.45118	4.58912	5.09716	4.42156	4.19611	4.9371	5.14677	4.74706	4.47467	WB
OG-1055	1.10729	1.62971	4.34167	4.58046	4.49336	4.86145	1.5913	1.98566	1.37394	2.35411	WB
OG-1056	4.65709	0.430286	5.44699	1.79824	4.45308	-0.145949	4.9143	0.389675	6.49788	1.12434	WB
OG-1057	5.66159	6.83139	7.01121	7.60989	7.40829	7.57146	5.83034	6.47613	7.50093	7.62048	WB
OG-1058	5.90676	6.92426	4.62375	7.49556	5.24336	6.36386	6.93537	8.23824	5.14885	6.54423	WB
OG-1059	6.10546	6.72972	5.785	6.2445	5.69671	5.65657	5.99477	6.72429	5.24243	5.65409	WB
OG-106	5.62346	6.46381	5.61773	6.59444	5.73266	5.98957	5.67164	6.67787	5.06824	5.66921	WB
OG-1060	5.71229	6.36152	5.07301	6.55718	4.91755	5.2312	5.71421	6.60238	4.53856	5.89518	WB
OG-1061	5.74652	6.52427	4.57242	5.10533	4.94868	4.72925	6.38548	6.55591	5.16843	5.09205	WB
OG-1062	4.71699	5.14842	5.60966	5.84216	6.57788	6.7499	5.37351	5.93428	5.12821	4.92315	WB
OG-1063	5.87021	6.28991	6.37038	6.49352	6.39357	6.34858	6.05877	6.6342	5.47903	6.08741	WB
OG-1064	4.00889	5.0642	3.39771	5.53078	3.83663	5.34424	4.28474	5.76344	3.74228	5.375	WB
OG-1065	3.47919	4.08269	4.00858	5.00661	3.93404	4.04001	4.36267	5.11665	3.30574	3.68277	WB
OG-1066	4.54112	5.60031	4.65263	5.28696	4.4101	4.40754	5.11831	5.482	4.51227	4.70548	WB
OG-1067	5.86427	6.71762	6.09733	6.67271	5.83059	5.91303	6.38618	6.94614	6.11643	6.07919	WB
OG-1068	4.24486	4.78039	5.08306	5.40648	4.74964	4.47423	4.84139	4.83627	4.51567	4.47357	WB
OG-1069	5.45503	4.65131	5.3195	4.60638	4.9653	4.45496	5.69019	5.64608	6.30162	3.94344	WB
OG-107	6.78022	7.04024	6.33986	6.73446	5.91149	5.65372	7.04225	7.2308	6.28297	6.19664	WB
OG-1070	7.12369	7.3188	7.06052	7.17903	7.02933	6.92347	7.06103	7.24826	6.52289	6.83499	WB
OG-1071	5.55158	6.53881	5.60085	6.17628	5.86543	5.80167	5.79248	6.19113	5.7018	5.80066	WB
OG-1072	4.71071	4.99094	4.33371	4.95674	4.6	4.51693	4.91209	5.11412	4.02742	4.28508	WB
OG-1073	3.98974	4.17389	5.97799	6.11143	6.26389	6.20219	5.1938	5.29242	6.19707	6.79285	WB
OG-1074	10.5688	10.4539	9.12896	9.43299	9.76884	10.4196	9.93813	10.0012	9.38326	9.78	WB
OG-1075	5.82221	6.19976	5.56196	6.30864	5.03292	5.36148	5.43955	5.78011	4.65652	4.83698	WB
OG-1076	5.19414	-1.17182	6.17012	-0.171467	3.58903	-3.05624	1.03335	0.0525545	7.02293	-0.958963	WB
OG-1077	4.56822	5.01552	2.58118	3.22749	3.71935	4.30868	4.42446	4.95659	3.93221	3.81059	WB
OG-1078	9.03098	9.66272	8.95071	9.33108	9.14476	9.2274	9.38166	9.66066	9.38336	9.32056	WB
OG-1079	4.76701	5.25784	4.50076	4.07887	4.46342	4.59289	5.3802	5.48182	5.3663	5.15556	WB
OG-108	5.72179	6.79572	6.20417	7.34849	7.71025	6.92812	6.4991	7.40632	6.74461	6.51035	WB
OG-1080	8.82416	8.80434	8.81943	9.22181	8.97306	9.51633	8.60358	8.7148	8.47012	8.89353	WB
OG-1081	4.80594	4.77045	3.12849	4.08129	3.66943	4.18044	5.18961	5.08404	3.93355	4.81723	WB
OG-1082	5.86653	8.1838	2.6643	2.25879	3.47115	3.57381	7.12586	4.33929	5.42687	5.41537	WB
OG-1083	5.42301	5.94013	5.34854	5.68177	5.56641	5.54595	5.65122	5.95931	4.51116	5.24459	WB
OG-1084	3.82571	4.14847	4.37691	4.69106	4.12475	4.52995	4.20825	4.6245	3.66579	3.93916	WB
OG-1085	3.56311	4.12916	3.72189	3.89866	2.47589	2.39303	4.06675	4.10924	3.55112	3.0638	WB
OG-1086	4.42608	5.01923	3.96315	4.80202	4.19169	4.18634	4.56272	4.99265	3.79757	4.76062	WB
OG-1087	6.71105	6.66017	6.33731	6.30705	6.31908	6.40053	6.67229	6.49187	6.68021	6.31228	WB
OG-1088	6.75784	9.10958	6.54598	7.90772	6.01534	6.61701	7.2564	6.84435	6.61448	8.42463	WB
OG-1089	5.7043	6.5882	6.03962	7.17503	4.67685	5.33344	6.97111	7.32819	5.48798	6.40609	WB
OG-109	7.30893	6.77724	7.55836	6.60363	7.94984	7.38	6.88711	7.40703	7.01166	6.79329	WB
OG-1090	4.63594	5.3711	4.04071	4.24119	3.61938	4.04688	5.06021	5.81977	4.16957	4.20315	WB
OG-1091	4.00494	4.26123	5.5217	5.26385	5.71222	5.89589	4.65566	4.85272	5.31169	5.90564	WB
OG-1092	5.81313	6.18329	4.98603	5.60794	5.2164	5.22717	5.804	6.02757	5.16501	5.05762	WB
OG-1093	7.26457	5.26385	7.32688	5.13303	8.10763	7.43825	6.61657	4.82689	8.42009	5.97663	WB
OG-1094	3.26045	4.42884	3.78752	5.41245	4.13239	4.25103	3.91888	4.92422	3.26549	3.95254	WB
OG-1095	8.10511	8.43948	8.59398	8.38604	8.15812	8.23224	8.41392	8.21767	8.59267	7.81792	WB
OG-1096	5.77694	4.98227	4.823	3.98373	6.35206	6.23419	4.48949	4.46332	6.78157	6.33109	WB
OG-1097	4.58461	5.42637	5.06531	5.97225	4.40201	4.43116	4.62818	5.60918	4.30402	4.81166	WB
OG-1098	5.04286	5.92059	5.44634	6.13763	5.55473	5.59077	6.01421	6.37326	5.4232	5.5942	WB
OG-1099	3.41851	4.27893	5.86352	5.84735	7.77473	8.48615	4.70398	4.20603	7.03121	6.37257	WB
OG-11	6.0378	5.77074	6.09849	6.18157	6.91006	6.38804	6.18892	6.63057	5.68094	5.14569	WB
OG-110	7.77945	8.39544	8.13103	9.71866	7.66099	8.46355	7.89089	8.5278	6.62305	7.75533	WB
OG-1100	6.31624	7.02968	5.24027	7.18094	5.16688	6.04637	5.28925	6.84091	4.84991	6.77283	WB
OG-1101	7.22198	7.45814	5.84976	6.77108	5.07163	5.42497	6.9558	7.32479	6.7832	7.47109	WB
OG-1102	5.76296	5.32826	5.84702	4.5576	6.53177	6.02867	6.2817	5.63195	6.27275	4.92512	WB
OG-1103	5.02238	5.49205	5.55696	6.18021	5.99905	6.37487	6.02977	5.91329	5.03956	5.53798	WB
OG-1104	6.919	6.94624	6.38674	6.70833	6.23291	6.15595	6.51137	6.48476	6.13926	5.87182	WB
OG-1105	7.26752	8.08398	7.3275	7.83958	7.24888	7.41521	7.29848	7.70952	7.29236	7.48839	WB
OG-1106	6.4581	7.56981	6.73375	7.4371	7.03638	7.62488	7.00829	7.56633	7.42503	8.33442	WB
OG-1107	2.2624	3.76632	3.73456	4.84975	3.68559	5.30821	3.95622	4.31687	3.64399	5.37161	WB
OG-1108	5.65775	6.31314	5.52208	5.71398	5.85658	6.37371	6.18106	6.34297	5.64029	5.99087	WB
OG-1109	7.33683	6.6366	6.9859	6.8333	7.39284	7.3323	6.40979	5.93573	6.83121	6.72395	WB
OG-111	4.78353	4.7925	4.91772	4.42054	5.27086	4.19241	5.05957	4.67279	5.51628	4.38455	WB
OG-1110	8.99273	9.67944	8.69493	9.77552	8.4839	9.11907	9.74331	9.90131	8.65568	9.48766	WB
OG-1111	5.06177	5.66646	5.03134	5.3121	5.11338	5.13452	5.1016	5.48958	4.90556	4.94167	WB
OG-1112	4.26239	4.55674	4.61294	5.02637	4.41136	5.18386	5.28037	4.97828	4.68518	4.94383	WB
OG-1113	5.2682	5.84241	6.00823	6.43704	6.27392	5.55279	5.8351	6.10934	6.91217	6.93121	WB
OG-1114	4.07243	5.40027	3.06629	4.16196	3.81993	3.95762	4.03724	5.11751	3.86527	4.58865	WB
OG-1115	5.54421	5.56787	6.27336	5.52102	5.73117	5.54405	5.88426	5.06152	5.85156	5.42931	WB
OG-1116	7.55617	7.61382	7.84899	7.45999	7.78393	7.6679	7.89914	7.24795	7.23547	6.72477	WB
OG-1117	9.52829	9.60441	9.41317	10.205	9.66818	10.198	9.58366	9.8507	9.98335	10.638	WB
OG-1118	7.41752	8.12641	6.48349	7.34403	7.27938	7.93718	7.61176	7.9972	7.18049	7.70902	WB
OG-1119	6.32033	6.74698	6.01468	6.5894	7.07834	7.388	6.67863	6.73047	7.18926	6.74144	WB
OG-112	7.08098	7.86312	7.15988	8.19376	7.27409	7.75893	7.64534	8.18425	7.22331	8.06856	WB
OG-1120	12.1082	11.6451	11.8991	11.5886	12.1498	12.0253	12.2323	11.6579	12.255	11.3785	WB
OG-1121	5.40278	6.06411	5.42089	6.04558	5.94434	5.92748	5.78133	6.29401	5.92738	6.05792	WB
OG-1122	4.09721	4.88699	3.91732	4.81826	5.02745	5.09701	5.39956	5.98756	4.6362	4.7425	WB
OG-1123	4.75772	5.61509	5.532	7.32814	5.79947	6.27928	4.55226	5.33009	4.07502	5.22751	WB
OG-1124	7.8902	8.61547	7.41547	7.79488	7.83092	8.11141	8.05486	8.18433	7.71525	7.90356	WB
OG-1125	7.0496	7.27295	8.21037	7.61982	7.56589	8.53553	7.98591	7.91289	7.56923	7.5028	WB
OG-1126	3.05322	5.78343	7.80668	9.0621	7.45843	8.33082	4.75829	6.22538	6.26073	7.55558	WB
OG-1127	4.69159	4.0461	3.97741	4.29326	3.72777	4.65941	5.81124	5.63663	4.6815	4.53884	WB
OG-1128	8.92356	8.70835	8.5627	8.40157	8.47706	8.65178	8.76174	8.7499	8.33899	8.59067	WB
OG-1129	4.31738	5.54897	4.36485	5.14752	5.0336	5.20521	4.72426	5.97133	4.775	5.48422	WB
OG-113	3.66085	3.8191	4.50308	4.89503	4.93958	5.14466	5.19315	4.95578	4.64259	5.50624	WB
OG-1130	6.80391	6.66316	5.18618	5.09424	4.74922	4.93241	6.78455	6.59798	4.1307	3.51372	WB
OG-1131	11.0396	11.0927	10.3862	11.0755	10.1312	10.7245	11.2804	11.3597	10.581	10.9237	WB
OG-1132	5.2107	5.08659	6.24402	6.34556	5.06608	4.87623	5.48173	5.58288	5.49457	4.78988	WB
OG-1133	5.86424	6.56968	6.25382	7.15285	5.7031	6.07022	6.42206	6.66668	6.31946	6.639	WB
OG-1134	5.86208	5.68394	6.69862	8.0578	7.65504	8.04221	4.4428	5.17615	6.95895	7.36093	WB
OG-1135	3.82924	4.50395	4.63868	5.20102	4.40909	4.66793	5.13337	5.27688	4.08497	4.08206	WB
OG-1136	4.49869	5.74821	4.38316	4.91249	4.64292	4.73055	4.96483	6.38314	3.7838	4.3783	WB
OG-1137	7.90371	8.36995	8.09007	8.54337	7.83652	8.33474	8.12004	8.32965	7.80181	8.09991	WB
OG-1138	6.10646	6.87641	6.26973	6.89574	6.5044	6.56029	6.03491	6.53619	6.83426	7.5077	WB
OG-1139	5.18392	5.21302	4.70277	4.73341	4.33681	4.51523	5.22445	5.50653	3.36072	3.48238	WB
OG-114	7.34275	8.38043	8.12574	8.61734	8.5785	8.5386	7.45615	8.0701	7.31709	7.86425	WB
OG-1140	5.64072	6.00143	6.39646	7.02778	6.08142	5.98739	5.87766	6.44668	5.58871	5.95517	WB
OG-1141	5.73904	6.45043	5.92657	7.14498	5.43575	6.67379	5.77822	6.01691	5.34826	6.5696	WB
OG-1142	11.665	11.3972	11.2037	11.2794	11.4706	11.7861	11.3636	11.1239	11.1636	11.1977	WB
OG-1143	7.56119	8.38048	6.46861	7.27483	5.78864	6.93509	7.22075	7.41031	6.1228	7.32248	WB
OG-1144	6.46483	7.13925	6.80583	7.46533	7.35806	7.61473	7.49856	7.68558	7.69615	7.94101	WB
OG-1145	4.63656	4.96951	4.91584	4.63068	4.78672	4.85885	5.51084	5.36882	5.24084	4.841	WB
OG-1146	10.7275	10.3465	10.5763	10.4638	10.5734	10.7785	10.944	10.3778	10.7522	10.494	WB
OG-1147	3.0667	2.71729	5.37198	5.63198	6.73763	6.16461	3.51179	4.94897	3.27513	4.49375	WB
OG-1148	5.11286	5.59702	5.32201	4.72749	5.38647	5.49191	5.21638	5.40913	5.52276	5.71847	WB
OG-1149	4.24002	5.46414	4.28611	5.54651	3.38418	4.57302	4.79322	4.81429	3.82885	5.65613	WB
OG-115	4.16622	4.12508	4.09386	4.3379	3.76471	3.78654	3.68917	4.08869	3.34182	3.97392	WB
OG-1150	5.7421	5.8177	6.41756	6.54857	6.54128	7.25673	6.73487	6.7753	5.20129	4.90237	WB
OG-1151	5.24136	6.09341	5.17481	5.76486	5.47261	5.3856	5.50087	5.95226	5.46791	5.30816	WB
OG-1152	11.3683	11.5981	10.8262	11.2001	11.0989	11.7651	11.3161	11.553	10.6193	11.0723	WB
OG-1153	6.59286	5.60498	8.22953	7.61486	9.39298	7.33062	4.6768	2.75783	6.85527	4.35152	WB
OG-1154	7.71781	8.06874	7.88992	8.34502	8.29526	8.5789	7.76596	8.51681	7.67824	8.64154	WB
OG-1155	4.00249	3.83702	3.80781	5.07569	5.77175	5.87827	4.77744	5.51516	5.24682	6.37316	WB
OG-1156	6.02171	6.48389	8.01546	8.05123	7.66461	7.68845	6.75721	6.60739	7.5044	7.27989	WB
OG-1157	2.81298	5.40281	3.70398	4.81751	4.29362	5.75957	4.84154	4.14428	3.34455	2.97392	WB
OG-1158	7.17087	7.75443	7.32886	7.67264	6.97921	7.33211	6.89656	7.24906	5.98367	6.95483	WB
OG-1159	5.48811	5.6026	5.71218	6.32	6.05088	6.10236	6.43172	6.44628	6.25083	6.51621	WB
OG-116	7.34241	8.10307	7.06837	8.13235	7.88787	8.24776	7.76272	8.342	7.89896	8.45061	WB
OG-1160	2.81848	5.19034	2.04371	3.55738	2.00867	2.4868	4.87992	4.36339	3.02957	3.87081	WB
OG-1161	4.19451	4.80257	4.48136	4.72117	4.09977	4.10904	4.86669	5.0902	4.37278	4.4591	WB
OG-1162	4.72352	5.55738	4.26093	6.01731	5.0022	6.96363	3.29499	4.70297	3.56024	5.05278	WB
OG-1163	3.27265	3.78772	4.2119	4.99157	4.0541	3.2555	4.72837	4.56077	4.49479	4.07156	WB
OG-1164	6.65741	6.67749	6.3827	6.62952	6.53594	6.54147	6.39978	6.69265	6.05319	6.58733	WB
OG-1165	5.10942	5.52392	5.35505	6.05803	7.24136	7.70994	5.31814	5.83673	5.4464	6.44108	WB
OG-1166	4.3827	5.19046	3.36711	3.3842	3.74701	3.28285	4.69748	5.32808	4.43205	4.13102	WB
OG-1167	4.33918	5.03109	4.89881	5.68673	4.40261	4.396	4.98714	5.35122	4.83168	4.67387	WB
OG-1168	6.74722	8.09442	6.50012	7.47737	6.11543	7.34249	6.64918	7.36259	5.78299	7.09369	WB
OG-1169	5.60164	6.52572	5.86424	6.13116	5.98908	5.84276	6.68274	6.84961	5.76555	5.69023	WB
OG-117	3.85709	3.55293	4.90936	4.28571	4.91083	4.68971	4.38651	4.36168	5.06124	4.594	WB
OG-1170	4.55673	4.76918	4.33399	4.80615	4.37616	4.01079	4.607	4.97842	4.17282	4.33952	WB
OG-1171	5.4123	5.61352	5.54618	5.95768	5.6768	5.92561	5.36998	5.80639	5.47198	5.53077	WB
OG-1172	8.85338	10.1772	9.99275	10.1798	9.86503	10.4776	8.58906	8.02756	9.54557	10.1207	WB
OG-1173	10.09	10.3352	10.164	10.2523	9.96693	9.66422	10.2474	10.1952	10.3157	9.85287	WB
OG-1174	4.86905	5.42449	4.67764	5.24236	4.0965	4.30501	4.78354	5.3961	3.94478	4.15149	WB
OG-1175	5.55606	6.32514	5.77307	6.30584	5.55874	5.73876	5.94524	6.29887	5.32017	5.69215	WB
OG-1176	4.70453	6.97236	4.72502	6.81364	5.42592	7.2218	6.27286	7.14633	4.95364	7.05486	WB
OG-1177	6.56483	5.97784	5.34547	3.40737	6.44506	5.30284	5.83521	6.06111	5.9962	3.92841	WB
OG-1178	6.15267	6.80836	6.34065	6.45522	6.35555	6.3819	6.28667	6.73902	5.62188	5.7074	WB
OG-1179	5.70743	6.2103	6.37702	6.93454	6.05991	6.02812	6.08279	6.32542	6.10812	6.20853	WB
OG-118	3.17092	5.13731	3.9225	5.28417	4.46318	4.90457	3.73187	5.47515	3.76274	5.07027	WB
OG-1180	4.77299	5.53042	4.69998	5.63694	4.91045	5.6257	5.22361	5.3189	4.42962	5.06643	WB
OG-1181	7.96426	8.15683	8.14289	7.90122	8.05869	8.15418	7.95803	8.32244	7.94105	7.41411	WB
OG-1182	4.17861	4.35632	3.97867	3.86274	4.96165	4.23551	4.18077	4.38978	5.08179	4.387	WB
OG-1183	6.27735	6.79933	6.25499	6.73918	5.56712	5.47413	7.32655	7.46616	5.45498	6.09355	WB
OG-1184	4.51422	4.0746	3.97578	4.17018	5.12351	4.95037	6.81533	4.23995	5.76757	5.09776	WB
OG-1185	4.82975	4.11262	5.34489	5.28042	3.65547	3.20105	4.71288	4.63377	5.38725	4.123	WB
OG-1186	7.06937	7.78523	7.24363	7.72621	7.14183	7.37783	7.81503	8.03433	7.36637	7.21679	WB
OG-1187	3.7388	5.16898	4.90001	5.69756	4.42714	4.57725	5.40562	6.01193	4.40395	4.46941	WB
OG-1188	2.28811	3.51412	1.84468	3.52621	2.76868	3.28257	3.36877	4.02464	1.61523	3.01868	WB
OG-1189	5.09298	5.04427	6.2687	6.49448	6.15073	6.80925	5.12456	5.67749	4.96835	5.64479	WB
OG-119	7.11638	8.04526	6.74688	7.26186	6.90179	6.76878	7.24289	7.72172	6.91975	7.00827	WB
OG-1190	8.2461	8.69121	10.586	10.6728	11.0466	11.17	7.92194	6.0889	9.67522	9.90804	WB
OG-1191	4.5029	5.37151	5.24332	5.80761	5.4769	6.02885	5.50456	5.74787	5.49902	5.97417	WB
OG-1192	4.29238	4.79256	3.8396	4.2986	3.74026	4.14174	3.84929	4.59005	3.4747	3.79178	WB
OG-1193	4.02799	4.55065	4.56388	5.16633	4.43844	4.4823	4.91566	4.86253	4.87488	4.6404	WB
OG-1194	6.48132	7.1444	6.81327	7.31612	6.27238	6.73658	6.86995	6.77212	6.55677	6.94041	WB
OG-1195	5.09419	5.77942	6.03638	6.63303	7.40406	8.60615	4.88101	5.16889	6.21082	8.22351	WB
OG-1196	4.09392	5.02185	6.06106	5.86558	6.86735	6.12293	5.29658	4.92258	5.45774	4.33225	WB
OG-1197	6.09205	6.11822	6.36975	6.22381	5.95551	5.67894	6.1849	6.0869	6.66995	6.15246	WB
OG-1198	5.95728	5.58722	5.71465	5.32163	5.52423	5.04856	5.87004	5.54158	6.25568	4.68194	WB
OG-1199	4.79906	6.20047	4.81029	5.86164	5.31225	6.00118	5.49133	6.62123	5.35891	5.66598	WB
OG-12	4.51044	5.3645	4.27427	4.98274	4.99358	4.78789	5.00671	5.57087	4.48799	5.20255	WB
OG-120	5.47489	5.25693	5.21366	5.38723	5.61117	5.63342	5.97868	5.9714	5.43211	5.46746	WB
OG-1200	4.59569	5.05229	4.7965	5.10768	4.82698	4.80909	5.08659	5.54009	4.66981	5.01172	WB
OG-1201	7.20551	8.10139	6.86055	7.54688	6.65618	6.93686	7.43059	7.56676	6.91074	6.96134	WB
OG-1202	4.65894	5.36225	5.07934	5.3568	4.83233	5.01441	4.81416	5.09273	5.02238	5.06643	WB
OG-1203	4.74218	6.78645	3.79818	4.74991	2.35082	3.28955	5.35892	5.37951	4.13664	3.9132	WB
OG-1204	4.49732	4.86206	5.38417	6.06432	5.67782	5.74439	5.11553	5.3778	5.6468	5.37933	WB
OG-1205	6.2392	7.06897	6.42032	6.77424	6.47409	6.8159	6.57188	6.90141	6.50217	6.76015	WB
OG-1206	7.61439	-0.528864	6.39823	-2.35554	7.08139	-2.15572	5.59153	-2.56899	5.91457	-2.66367	WB
OG-1207	6.54041	6.62722	6.16288	6.19491	5.90053	5.87055	5.87842	6.26708	6.17927	6.20512	WB
OG-1208	6.51504	7.56006	7.2792	7.61689	7.69091	7.61543	7.10578	7.10019	6.9188	7.14734	WB
OG-1209	4.31458	4.3685	4.1866	4.45629	5.25284	4.3212	4.49865	4.38166	4.46226	4.19795	WB
OG-121	4.3795	4.5517	3.89471	4.64136	4.82464	4.56907	4.86214	5.21963	4.91579	4.94718	WB
OG-1210	6.5908	7.0638	6.39542	6.76241	6.21199	6.4244	6.73762	6.96684	6.57126	6.09074	WB
OG-1211	6.73782	7.58809	7.06307	7.61634	7.0409	7.35683	7.16689	7.47602	6.91759	7.27912	WB
OG-1212	6.98344	6.98114	5.90624	6.00718	6.88176	7.29136	6.73667	6.6595	6.45092	6.98827	WB
OG-1213	4.85913	6.09024	5.89478	6.81302	5.89432	6.04842	5.71946	5.80278	5.74919	5.63675	WB
OG-1214	5.00656	5.19884	5.0865	5.69552	5.6546	6.04769	4.77924	4.84481	5.14374	5.75263	WB
OG-1215	4.41671	4.95718	5.78339	5.94615	5.3231	5.32677	4.81517	5.33682	4.80668	4.79529	WB
OG-1216	5.30488	5.58691	4.96221	5.60079	5.22258	5.18407	4.18735	4.30377	4.2118	5.15816	WB
OG-1217	6.41251	6.92092	6.251	7.14098	7.35618	7.989	6.55819	6.949	6.91547	7.33297	WB
OG-1218	5.12749	4.53854	4.51702	5.03624	5.40506	5.58041	3.86317	4.08974	3.46539	4.62232	WB
OG-1219	6.51768	7.28493	7.44076	7.67375	6.96189	7.70105	8.00943	7.7916	7.39072	7.19944	WB
OG-122	5.48833	5.65939	6.69239	5.56936	6.07923	5.92785	5.84135	6.20872	5.51791	5.65743	WB
OG-1220	5.96713	6.80248	6.52494	6.67099	6.30605	5.91978	6.38996	7.1676	6.11043	5.62453	WB
OG-1221	5.355	5.57282	5.22274	5.85057	4.69694	5.36256	5.53808	5.72925	3.68741	4.86702	WB
OG-1222	6.5755	6.70275	6.75274	6.60748	6.61204	6.5433	6.32891	6.70599	6.32212	6.54291	WB
OG-1223	7.58146	7.70727	7.51116	7.55257	7.4368	7.19928	7.51603	7.60617	6.82182	6.87081	WB
OG-1224	4.89944	5.5651	5.43197	5.13669	4.61573	4.22202	4.95546	5.24839	4.79497	4.97527	WB
OG-1225	3.19647	4.84758	4.8066	5.096	6.32103	6.22478	4.05833	5.46656	6.42983	5.92645	WB
OG-1226	5.69163	5.97491	5.54942	5.99694	5.96905	6.30156	5.34534	5.73659	5.20022	6.20494	WB
OG-1227	9.22698	-2.12649	10.234	-1.8567	7.74206	-2.17315	1.44121	-3.16518	10.6981	-0.327805	WB
OG-1228	6.04584	5.33866	5.81527	6.37558	6.35154	6.1244	5.34119	5.51462	5.34836	6.02173	WB
OG-1229	5.83298	8.35187	4.01003	5.79565	5.13048	6.16826	6.25222	6.75272	5.01324	7.9553	WB
OG-123	10.8062	11.3418	11.094	11.9277	10.7647	11.6577	12.7283	12.8287	10.6386	12.4134	WB
OG-1230	9.80164	7.91976	11.0726	9.99837	11.9109	11.2094	6.0532	5.073	9.69633	9.50241	WB
OG-1231	9.35119	9.34252	8.94743	9.15397	8.84515	9.17095	9.96543	9.64088	8.9087	9.01402	WB
OG-1232	4.58523	4.81237	4.25757	4.6724	4.319	4.42981	4.65141	4.62373	4.07119	4.25742	WB
OG-1233	8.11844	8.87512	8.30629	8.60513	8.43671	8.68162	8.44084	9.00241	8.50038	8.58365	WB
OG-1234	6.12161	6.71089	6.29463	6.67787	6.35061	6.49406	6.60348	6.88842	6.5547	6.39546	WB
OG-1235	7.19432	7.3856	5.43756	5.66099	5.78634	5.85901	7.19596	7.39848	5.32235	5.28637	WB
OG-1236	4.95448	5.46419	5.32555	5.86005	5.01405	5.06441	5.06864	5.54168	5.62275	5.06647	WB
OG-1237	4.96105	5.96393	4.34631	4.97594	5.12149	5.3147	5.04155	5.38802	4.41718	4.46655	WB
OG-1238	4.79838	5.37535	5.51864	5.86907	5.12027	5.88616	4.90102	5.74158	5.02854	5.56952	WB
OG-1239	7.76581	8.68124	7.27987	7.96242	7.98854	8.48726	8.05841	8.76362	7.89228	8.01373	WB
OG-124	4.43651	5.28156	5.50219	5.67169	5.77094	5.51171	5.48475	6.13653	5.45815	5.59295	WB
OG-1240	6.81873	7.89676	6.85407	7.99242	7.00285	7.74106	7.41031	8.10805	7.05878	7.59691	WB
OG-1241	6.73562	7.22119	7.62944	8.9226	6.34197	7.07155	8.29804	8.73385	6.58664	8.13513	WB
OG-1242	6.05976	6.67723	6.01389	6.19804	6.05353	5.76491	6.72593	6.95485	5.59657	5.84725	WB
OG-1243	6.94279	7.10323	6.83507	6.91298	7.25064	7.27874	6.32129	6.66453	6.66298	7.40619	WB
OG-1244	7.51901	7.52411	6.59209	6.61686	5.63332	6.60811	7.56697	8.00084	8.57654	6.62307	WB
OG-1245	4.69857	4.96322	5.41428	6.18507	4.58583	5.21756	4.77762	5.31199	6.03038	6.1385	WB
OG-1246	4.13561	3.69092	6.048	5.61762	5.53995	5.98122	5.98396	6.13515	5.43245	5.35527	WB
OG-1247	4.999	6.0456	5.79704	6.18336	6.33469	6.07399	4.95931	5.3092	7.20519	6.65359	WB
OG-1248	4.66318	5.09591	5.29366	5.87426	5.50744	4.94644	5.28036	5.371	4.25307	5.45535	WB
OG-1249	8.12079	7.73857	8.11882	7.78286	8.1991	7.97007	7.59741	7.62996	7.02449	7.37055	WB
OG-125	6.38309	6.91926	6.81074	7.40195	6.48616	6.23084	6.82381	7.1695	6.36377	6.41641	WB
OG-1250	4.78879	5.16763	5.3678	5.5983	5.32445	5.59541	4.86226	5.28094	5.00163	5.36087	WB
OG-1251	5.29434	5.43715	5.32416	5.449	5.28261	5.10511	5.23632	5.57103	5.05015	5.12582	WB
OG-1252	4.144	5.65537	5.06803	5.90065	5.29662	5.62502	5.60226	6.08	3.61223	4.60023	WB
OG-1253	8.47427	9.20705	7.38876	10.1647	6.44006	7.40471	8.77574	10.657	6.23035	9.7787	WB
OG-1254	5.34715	5.79492	3.74866	4.24886	5.14864	5.02385	5.6611	5.66507	5.81528	5.38476	WB
OG-1255	4.87164	4.99158	5.1851	4.89915	5.32674	5.45194	5.10154	5.44901	5.23669	5.14092	WB
OG-1256	6.00451	6.7192	5.87093	6.58341	5.94878	5.97124	6.33607	6.69326	5.54932	5.8694	WB
OG-1257	5.21242	8.5009	5.74742	7.92564	5.27147	4.89122	3.82514	5.08306	4.08003	4.41335	WB
OG-1258	7.00322	7.33618	6.91361	7.18709	6.17898	6.30287	7.28018	7.39558	6.53323	6.08007	WB
OG-1259	5.67066	4.96356	4.88504	4.86322	4.85001	2.64509	1.78359	3.73615	4.19178	2.24594	WB
OG-126	5.83169	6.95268	5.57565	6.87209	5.59762	5.7309	6.82523	7.35836	6.08974	7.01258	WB
OG-1260	4.80653	4.44546	5.67742	5.59129	5.07871	4.95012	5.76563	5.85802	5.786	5.58443	WB
OG-1261	7.01959	7.52441	7.36832	7.62092	6.97166	7.31575	7.31972	7.42709	7.46416	7.39939	WB
OG-1262	4.05934	4.07154	4.49068	4.56324	5.19099	5.06966	5.108	4.91849	5.30925	5.21604	WB
OG-1263	6.73924	6.83544	6.74839	6.98562	6.3944	6.52347	6.89734	6.82628	6.72499	6.72275	WB
OG-1264	3.49845	2.31492	5.84693	4.8199	8.27769	7.54908	5.35839	1.26571	4.5694	4.63834	WB
OG-1265	3.39235	4.24853	4.47865	5.39994	3.91518	4.30013	4.14047	5.02479	4.45876	4.41484	WB
OG-1266	5.87195	6.4546	5.99563	6.4894	7.48367	8.19979	5.92817	6.03066	5.71618	6.77848	WB
OG-1267	5.55799	6.34499	5.55679	6.48573	5.76557	6.08332	6.56822	6.74013	5.59029	6.4549	WB
OG-1268	5.21614	6.27865	4.3336	5.68231	5.08834	5.47351	4.88043	5.05615	4.13748	5.10037	WB
OG-1269	4.8826	5.10024	3.84276	3.93898	4.20143	4.5565	4.47797	5.18432	3.52325	4.19175	WB
OG-127	6.60117	7.32831	6.09133	6.50662	6.27716	6.81127	7.39597	7.1194	5.25212	5.99898	WB
OG-1270	7.3342	7.28286	7.52607	6.70615	7.36478	7.24647	7.64032	6.97147	8.35409	7.32451	WB
OG-1271	6.02219	6.34053	6.14686	6.74983	6.49393	6.87434	5.57347	6.3546	5.45937	6.43107	WB
OG-1272	6.07825	6.91764	6.30593	6.58491	6.64587	6.19844	6.30765	7.00626	6.03313	6.24316	WB
OG-1273	7.80967	9.76604	8.39661	8.72223	6.65237	6.89096	8.57445	8.55812	7.72618	8.34954	WB
OG-1274	4.55659	4.85568	4.54447	4.73724	4.49791	4.3335	4.24236	4.62104	4.06129	4.4275	WB
OG-1275	5.28835	5.624	6.05393	6.26011	5.49035	5.79432	5.6972	5.87124	4.89814	5.04915	WB
OG-1276	2.99869	3.99798	3.07827	4.23651	3.67595	3.44214	4.0814	4.85287	3.20156	4.22172	WB
OG-1277	4.58059	5.24713	4.50528	5.1966	4.49522	4.59797	4.64394	5.62559	4.29918	4.97075	WB
OG-1278	5.80905	5.95944	5.99412	6.45302	6.28461	6.32633	5.68568	6.23878	5.385	5.41338	WB
OG-1279	6.98832	7.61586	7.19069	8.32042	6.98473	7.35056	7.50022	8.04879	6.5007	7.38337	WB
OG-128	6.19704	6.022	6.71995	6.65101	6.53093	5.37804	6.98608	6.37346	7.00357	5.94305	WB
OG-1280	7.43978	8.20731	7.52608	8.55417	6.96323	7.2925	8.47086	8.7544	8.09374	8.39663	WB
OG-1281	5.02078	5.98298	4.04136	5.66025	4.93913	5.16912	5.04308	6.18622	3.14999	4.48665	WB
OG-1282	5.7185	5.9357	5.86503	6.19796	5.53701	5.42052	6.1803	5.9134	5.75864	5.41866	WB
OG-1283	3.84003	4.13088	3.68526	4.14255	4.01805	3.94046	3.57381	3.58489	3.89882	3.99359	WB
OG-1284	5.52236	7.06227	4.66661	6.13647	4.06624	5.04668	7.20014	6.73279	5.47761	5.79885	WB
OG-1285	4.92469	5.578	4.67752	5.00139	4.53866	4.53571	4.74972	5.69555	4.22346	4.67924	WB
OG-1286	6.24682	6.42593	5.90411	6.33187	5.67173	5.81492	5.75991	6.26814	6.02234	6.87374	WB
OG-1287	5.19368	4.91074	6.51558	6.75571	5.99102	6.3205	4.99215	5.10571	5.02324	5.46253	WB
OG-1288	6.05106	6.22103	4.98864	5.04776	5.45565	5.76359	5.38771	6.1158	5.4619	5.47605	WB
OG-1289	5.51284	6.19593	5.01278	5.59435	5.36276	5.84417	4.84861	5.21215	5.52027	5.66876	WB
OG-129	3.98786	3.52601	3.31909	4.39372	4.20135	4.30574	3.18256	4.29072	2.10918	3.83487	WB
OG-1290	5.64525	6.32158	6.3371	6.43692	6.2752	6.33407	5.99089	6.43851	5.69861	5.96191	WB
OG-1291	1.61936	4.22898	5.88506	7.45922	6.05295	7.6362	2.24841	3.87069	5.64391	6.93449	WB
OG-1292	9.00105	9.69891	8.62706	9.54331	8.66122	9.0177	9.57663	9.84848	8.92743	9.29195	WB
OG-1293	6.40428	7.02376	5.81452	7.18904	6.16748	7.13909	6.96129	8.08276	6.3109	7.20092	WB
OG-1294	5.5576	6.40688	5.39101	5.99939	5.58855	5.89857	5.81819	6.43094	5.18092	5.42951	WB
OG-1295	4.64983	5.72339	4.93059	5.82832	4.94274	4.82364	5.19343	6.08987	3.89845	4.50719	WB
OG-1296	5.96927	6.32726	5.92339	6.45123	5.66679	5.73409	5.7001	5.76845	5.85039	6.13611	WB
OG-1297	5.64265	6.46501	4.80944	5.51968	6.31003	6.70553	5.88548	6.3984	6.25021	6.35256	WB
OG-1298	3.62149	3.79047	2.99273	3.75373	3.72714	4.2895	3.84144	4.02741	4.36416	4.15088	WB
OG-1299	6.68386	6.93028	6.77021	7.25814	7.40587	8.04141	5.87439	6.42022	7.05375	7.72643	WB
OG-13	8.82262	9.1906	8.68746	8.96462	9.09485	8.32404	8.93491	9.18042	9.03631	8.58084	WB
OG-130	6.06141	6.76945	5.94104	6.39222	5.96277	5.6518	6.55529	6.98078	6.08337	6.35782	WB
OG-1300	5.19006	5.69732	5.03083	5.4786	5.29365	5.37556	5.13853	6.0149	4.88805	5.34107	WB
OG-1301	5.84532	6.40941	6.33086	6.52731	6.12597	6.31879	6.29632	6.75111	5.5773	5.61041	WB
OG-1302	5.3935	5.70246	5.25271	5.84277	5.44991	5.8543	5.02537	5.48267	4.4003	5.11629	WB
OG-1303	6.28056	7.88734	6.63861	7.23614	6.62289	6.95413	6.76104	7.348	6.67919	6.88708	WB
OG-1304	4.40874	4.94137	5.42616	5.19375	4.81668	4.76758	4.96642	5.11417	4.82026	4.7985	WB
OG-1305	10.3862	10.5432	9.14806	9.90982	9.64276	9.71876	10.1605	10.2656	9.78453	9.93233	WB
OG-1306	5.86402	6.25728	6.26326	6.65278	6.27668	6.23598	5.87576	6.30879	5.79647	6.07919	WB
OG-1307	4.1699	3.68517	4.70041	4.97874	4.83409	4.23348	4.93412	5.01605	4.60067	4.20726	WB
OG-1308	7.0979	7.54092	6.49086	6.68422	7.02806	7.44225	7.11959	7.57914	6.72871	6.93819	WB
OG-1309	5.48383	5.55349	6.41592	6.43989	6.14813	6.06791	5.52867	6.0185	5.95146	5.82547	WB
OG-131	5.2986	5.5143	5.83605	6.38379	5.80363	5.4472	5.19529	5.70764	5.24634	5.50678	WB
OG-1310	5.80183	6.7295	6.22078	6.85722	6.22412	6.23284	6.55138	7.18307	6.18528	6.3172	WB
OG-1311	10.7084	10.7919	9.00657	7.89214	8.2476	8.45223	9.46891	9.55507	9.67895	8.11506	WB
OG-1312	5.58316	7.04511	6.66543	7.2537	6.28744	6.10338	6.33028	6.3806	6.14963	6.75896	WB
OG-1313	4.78757	5.25003	6.08992	6.61984	7.9489	7.26779	3.20397	4.28707	2.89098	3.54475	WB
OG-1314	2.96898	4.75769	4.19263	5.19676	4.30592	4.30336	4.36938	5.51827	4.45499	4.21113	WB
OG-1315	8.44259	7.90883	9.02764	8.1537	8.99161	8.84793	8.34609	8.18482	8.72981	7.8362	WB
OG-1316	6.2119	5.54891	6.3531	6.26439	5.57667	5.04844	5.67605	5.45971	4.92419	4.92865	WB
OG-1317	5.20553	5.01072	6.25407	6.08758	7.97954	7.03109	3.7141	4.4237	3.53163	4.00477	WB
OG-1318	5.73018	6.38597	5.68674	6.3509	5.61398	5.73448	6.59091	6.73595	5.88255	5.9706	WB
OG-1319	6.80995	6.76035	7.72142	7.50771	6.53815	6.53439	7.35581	7.49361	5.82956	5.99175	WB
OG-132	4.77087	5.10132	5.12059	5.71539	6.25742	6.14919	5.11503	5.52811	5.75943	5.33554	WB
OG-1320	6.57038	6.7283	6.62534	6.82702	6.92355	6.62226	6.6117	7.14662	6.2398	6.81802	WB
OG-1321	5.26617	5.60062	5.23431	5.50833	4.92863	4.92381	5.32734	6.00975	5.17143	4.94976	WB
OG-1322	7.19764	8.32337	7.4428	8.34369	7.63204	8.16756	7.69158	8.26794	7.29359	7.90498	WB
OG-1323	5.83758	6.61559	6.08166	6.88676	5.92983	6.09727	6.54941	6.95489	6.12708	6.38255	WB
OG-1324	4.49145	3.1861	3.36253	1.7409	4.2763	1.7733	4.97356	1.44283	7.60411	0.433312	WB
OG-1325	7.70424	0.93369	8.26029	1.90481	6.80646	0.605438	4.30958	3.02753	8.7245	-0.458018	WB
OG-1326	5.15785	5.30901	5.81214	5.6064	5.95591	5.85043	5.77245	6.07584	5.96678	5.79493	WB
OG-1327	6.72172	7.4772	6.82418	7.18345	7.09445	7.57421	7.0196	7.25895	6.81396	7.00844	WB
OG-1328	5.70403	5.90359	5.70263	5.86327	6.0531	5.95769	5.96181	5.94215	5.1798	5.46847	WB
OG-1329	7.09454	7.52335	7.20548	7.50051	7.21019	7.2323	7.28964	7.48349	6.99565	7.14	WB
OG-133	6.76191	7.27624	6.02539	6.62024	6.20828	6.31413	6.75423	6.92512	6.18	6.26123	WB
OG-1330	6.27526	6.61147	6.52636	6.83676	6.60618	6.54059	6.42185	6.99074	6.25089	6.31014	WB
OG-1331	8.06338	8.17726	7.12889	6.95032	6.52597	6.56651	7.84934	7.95601	6.82895	6.98981	WB
OG-1332	5.02494	5.52208	5.18145	5.73588	5.19018	4.99758	5.67081	5.5498	5.35367	5.16004	WB
OG-1333	6.49068	6.36018	8.18721	8.66246	8.77797	8.97678	7.75334	8.03958	8.0616	8.21946	WB
OG-1334	8.8765	9.98941	6.96862	9.73985	7.33427	9.00672	8.51298	10.271	8.19033	9.95219	WB
OG-1335	4.58947	4.98841	3.51092	3.8965	3.74379	3.27581	5.0198	5.18888	3.66386	3.88811	WB
OG-1336	6.45132	7.27123	6.59425	6.39046	7.16253	6.7816	7.19763	7.16075	6.77799	6.69397	WB
OG-1337	6.02834	6.63595	5.29908	5.83664	6.16641	6.98494	6.32848	6.90936	6.14942	7.21993	WB
OG-1338	8.00982	6.92126	9.88171	9.24683	10.2743	9.83107	4.96648	5.96434	7.54287	7.27862	WB
OG-1339	7.62331	7.61265	6.18534	5.50746	6.28417	6.06197	7.63291	7.30661	6.97703	5.62348	WB
OG-134	6.03216	6.58618	6.17412	7.00576	6.5626	7.07112	6.0237	6.46294	6.39919	6.93704	WB
OG-1340	10.3709	10.5046	9.51886	10.1834	9.85882	10.5665	10.169	10.2225	9.19848	10.0605	WB
OG-1341	8.05769	5.31294	7.4641	7.17089	9.2897	8.26084	6.59012	5.52603	7.72475	7.9897	WB
OG-1342	6.97849	7.44651	6.78799	7.32398	6.96547	7.08784	7.23841	7.39965	6.70422	7.09081	WB
OG-1343	5.05178	5.3005	5.3491	5.87652	5.20833	5.66615	5.08023	5.62829	5.12769	5.14178	WB
OG-1344	1.95527	4.98099	4.53946	4.62853	3.77023	4.18917	3.80597	4.45526	2.23423	3.12171	WB
OG-1345	4.94735	4.86849	6.00646	5.91247	5.61942	5.8656	4.77201	4.76501	5.49546	4.93962	WB
OG-1346	3.61407	4.97694	4.52437	5.51626	4.3126	4.49626	4.51866	5.05166	4.36457	4.83481	WB
OG-1347	5.6048	6.63281	5.65669	5.73152	5.69799	5.61045	6.03458	6.35615	5.10989	4.82089	WB
OG-1348	5.33295	5.69137	5.40166	5.68049	4.86446	4.96566	5.74887	5.5985	4.15772	4.55072	WB
OG-1349	4.66956	5.58257	4.33806	4.71466	4.54721	5.08371	4.19073	5.30297	3.35402	3.90781	WB
OG-135	7.98004	8.47719	8.52614	8.92928	8.23032	8.77327	7.94746	8.62593	8.10596	8.85702	WB
OG-1350	5.19323	6.65764	5.02986	5.20117	5.34925	5.03495	6.39248	6.14274	5.66641	5.77507	WB
OG-1351	5.35743	6.07993	5.3444	6.24099	5.37074	6.01246	5.05794	6.07032	4.78198	5.88636	WB
OG-1352	4.03818	4.4625	6.20674	6.21191	5.87612	5.97447	4.82829	4.79042	5.06417	4.97482	WB
OG-1353	6.21357	6.30722	6.11436	6.13948	6.29353	6.27616	6.06897	6.44621	5.52085	5.52055	WB
OG-1354	10.3139	11.4407	9.26535	11.7266	9.19906	10.8344	10.4272	12.0893	8.92224	11.2769	WB
OG-1355	4.6087	5.16071	5.75618	6.42148	5.77826	6.17252	5.14282	5.43521	5.81532	6.03031	WB
OG-1356	5.68017	6.37205	5.75883	6.30843	5.95121	6.14792	6.03544	6.44358	5.71748	5.54811	WB
OG-1357	5.8436	6.54833	4.83999	5.88339	6.01583	5.77665	5.96837	6.35308	5.28702	6.09693	WB
OG-1358	3.09153	3.43734	3.26709	3.71653	3.50242	3.95361	3.57958	3.93492	3.11529	3.10476	WB
OG-1359	12.6124	13.7828	13.0699	14.1772	12.6812	12.5081	14.0106	14.3041	13.0696	14.1408	WB
OG-136	5.4517	5.34915	5.33065	4.9593	5.73285	5.69187	5.30715	5.55918	5.92256	5.66769	WB
OG-1360	4.40062	5.1299	4.18621	4.6934	4.21409	4.47746	4.42756	5.05392	3.76656	4.06962	WB
OG-1361	4.39297	5.05219	4.44825	5.29409	4.06957	4.13003	5.08456	5.12221	3.94077	4.24995	WB
OG-1362	5.0223	5.2736	5.79962	6.05104	5.83769	6.70643	5.53477	5.93821	5.23716	5.42464	WB
OG-1363	4.25622	4.55613	4.3129	5.48703	4.97527	5.60568	4.64487	5.53505	3.28274	4.63862	WB
OG-1364	6.18527	5.93727	6.64899	6.82982	6.64623	6.48592	6.53305	6.4497	6.16018	5.70749	WB
OG-1365	5.14331	5.64752	4.70029	5.16138	4.78638	4.99545	5.2522	5.34112	6.13907	6.4273	WB
OG-1366	8.1809	8.68201	7.66971	8.64175	7.92104	8.67149	8.14934	8.4325	8.11107	8.57703	WB
OG-1367	9.60338	11.1683	9.02044	11.1706	9.09651	10.2287	9.85352	10.7973	9.55956	11.2684	WB
OG-1368	16.4438	17.3336	15.925	17.2435	16.0519	17.0154	17.0872	17.3449	16.2013	17.6457	WB
OG-1369	5.13067	6.01364	5.38033	5.53789	5.66937	5.73905	5.31256	6.09178	5.30065	5.30287	WB
OG-137	6.26709	6.62199	6.41092	6.74169	6.93726	6.95513	6.37113	6.86839	6.51476	6.53329	WB
OG-1370	6.4129	-2.83938	7.44755	0.125045	5.647	-3.66238	-0.937896	-4.55074	7.87391	-1.60657	WB
OG-1371	6.40974	7.15127	6.61809	6.79268	6.14822	6.7152	6.39241	6.95166	6.03593	6.77563	WB
OG-1372	5.19322	5.79057	4.98342	5.79201	6.76835	7.04327	5.99879	6.39609	6.52974	6.12381	WB
OG-1373	5.14276	5.37686	5.71974	5.60656	5.48517	5.78834	5.68055	5.77261	4.94317	5.1313	WB
OG-1374	5.19235	5.72166	5.26555	5.74611	5.50559	5.45124	5.54434	5.59339	5.24801	5.47684	WB
OG-1375	4.74029	5.36919	3.81605	5.4775	5.74979	5.88999	4.43538	5.09942	4.6556	4.64296	WB
OG-1376	7.14925	7.50985	7.01507	8.41751	6.27152	6.96326	7.84996	8.286	6.89173	7.99546	WB
OG-1377	4.83086	5.09561	5.10572	5.5356	4.90948	4.75997	5.38198	5.83283	4.27235	4.72623	WB
OG-1378	4.87373	5.44834	4.53316	4.9175	4.78099	4.75508	5.45848	5.94427	4.67049	4.83643	WB
OG-1379	4.56162	4.70826	6.16432	6.48952	5.2075	5.57658	4.50081	5.06421	5.07033	5.14007	WB
OG-138	8.98465	10.0271	8.69099	10.0571	8.64662	8.93573	8.91347	9.79371	8.20708	9.49176	WB
OG-1380	6.30841	6.43764	6.77118	7.04426	6.6527	6.80116	6.22725	6.66055	6.62527	6.81212	WB
OG-1381	5.50926	5.76498	5.14604	5.94233	5.55926	5.67152	5.68233	5.69484	5.2253	5.62845	WB
OG-1382	5.26316	6.31856	5.26896	6.08017	5.40095	5.54975	5.89827	6.61038	5.39828	5.43032	WB
OG-1383	5.06038	4.77835	5.74695	5.93138	5.69368	5.70101	4.5729	4.8126	5.37385	5.19334	WB
OG-1384	3.4121	3.59764	3.88278	4.20128	3.26195	3.32098	3.5121	3.38247	4.15373	3.48653	WB
OG-1385	5.94427	6.3867	5.74712	6.37245	6.97895	7.37745	6.71999	6.67129	5.90976	6.36836	WB
OG-1386	3.82974	4.26065	4.49061	2.1986	4.06945	4.57436	4.41528	3.67126	5.74303	4.00661	WB
OG-1387	4.78723	6.09444	4.14182	6.29436	4.46537	5.17096	5.1008	6.67451	4.93312	5.56317	WB
OG-1388	5.92879	6.25926	5.53819	5.75965	5.6227	6.29195	6.37637	6.55982	5.8342	6.02931	WB
OG-1389	10.6128	0.109859	11.7568	1.17103	9.21023	1.03038	3.21918	-0.010166	12.1104	0.664355	WB
OG-139	7.94877	8.61983	8.17444	9.21116	8.04331	8.33773	8.66722	8.86935	8.1715	8.5503	WB
OG-1390	5.93267	6.15233	7.30837	7.28516	6.12002	5.78538	5.97668	6.18054	7.53739	6.57616	WB
OG-1391	4.32836	5.5411	4.09907	5.16098	4.20138	4.44396	4.49061	5.32395	3.87809	4.16602	WB
OG-1392	4.46125	5.46843	4.28729	5.8531	5.19232	6.79488	5.19447	6.69837	4.22402	5.61134	WB
OG-1393	4.9857	5.44232	3.80271	4.47058	5.60129	6.36435	5.43431	5.40235	4.35025	3.92285	WB
OG-1394	6.15292	6.34023	6.25391	7.23145	6.79785	5.61388	7.59638	7.90816	6.43015	6.82863	WB
OG-1395	5.73044	5.9205	6.30527	5.83856	6.60064	6.71687	6.0217	5.83353	6.71262	6.01654	WB
OG-1396	4.12976	3.88602	5.1185	5.09493	4.48272	4.733	4.78232	4.5758	4.65249	4.2254	WB
OG-1397	3.67347	5.16941	4.19353	5.02202	4.42564	4.32225	4.46413	5.58262	4.31451	4.64151	WB
OG-1398	6.4923	7.11241	6.43625	7.21792	6.67152	7.03725	6.7128	6.99265	6.35412	6.81957	WB
OG-1399	6.61213	6.72146	6.84299	7.49805	6.71075	6.85702	6.49191	6.51623	7.35256	6.85959	WB
OG-14	5.80458	5.90623	6.73246	7.11549	6.93085	6.03202	6.85822	7.24112	6.13802	5.97414	WB
OG-140	7.01449	8.30964	6.18222	7.56884	5.97297	7.00901	7.675	7.74988	6.56129	7.70311	WB
OG-1400	9.60212	9.21025	9.82661	9.55707	9.97552	9.5133	10.0475	9.5977	10.1067	9.6228	WB
OG-1401	10.2628	10.6345	10.094	10.4535	9.94081	10.3129	10.6394	10.7318	10.335	10.0762	WB
OG-1402	4.70017	5.30219	4.80038	4.94442	3.99874	4.16017	5.19855	5.23504	4.09983	4.30369	WB
OG-1403	4.19476	6.28995	5.10078	6.49373	4.74138	5.02667	5.4094	6.66527	4.89202	5.32645	WB
OG-1404	4.04069	4.57185	3.44169	3.94827	4.87778	4.79338	3.66787	4.55213	4.76447	4.67908	WB
OG-1405	4.78482	4.96824	4.63588	5.14258	4.06383	4.23913	4.67705	5.07432	4.69688	4.22812	WB
OG-1406	5.91838	6.17152	6.03999	6.24814	6.32886	6.47641	6.29536	6.79506	5.83283	5.82979	WB
OG-1407	4.07196	4.54208	4.27261	4.34777	3.72609	3.64011	4.89484	4.97164	4.12403	4.16928	WB
OG-1408	4.23594	5.38064	4.70489	5.48617	5.97662	6.1661	5.24675	5.8322	5.89506	5.7657	WB
OG-1409	4.29314	4.48504	4.15504	4.49407	4.51623	4.65593	4.62516	4.93123	3.43007	3.41461	WB
OG-141	6.23108	5.89289	6.56844	6.8107	7.2825	6.49177	6.52526	6.6967	6.92192	6.81168	WB
OG-1410	5.79454	6.12437	6.03651	6.48964	5.76686	6.07829	6.25271	6.18585	6.06593	5.99882	WB
OG-1411	4.86945	7.48114	4.56337	6.84121	6.00796	6.39929	5.19836	7.59268	4.74755	5.88528	WB
OG-1412	4.19915	4.70529	4.10593	4.4587	4.36678	4.77611	4.71944	5.44725	3.79375	5.28172	WB
OG-1413	4.90575	5.7457	4.13452	5.34351	4.06403	4.56934	5.75494	6.6024	4.22994	4.99175	WB
OG-1414	4.24545	5.31052	3.29008	3.6124	3.35769	3.92227	5.29128	6.19758	3.72226	3.88523	WB
OG-1415	6.68821	7.5908	6.81385	7.58112	6.51119	7.14487	7.05165	7.79508	6.28384	6.80382	WB
OG-1416	6.50607	6.89905	6.57769	6.84818	6.28107	6.23389	6.68265	6.90683	6.40664	6.54956	WB
OG-1417	8.75972	9.3815	8.36226	8.51969	8.08193	8.51727	8.70857	8.5034	8.03323	8.20989	WB
OG-1418	3.89017	5.11462	3.37145	4.14637	4.15928	4.2336	4.29932	5.28371	3.89604	4.23303	WB
OG-1419	8.54404	7.68943	8.09388	7.2379	7.56956	7.43499	7.63245	7.82111	7.40803	7.17082	WB
OG-142	4.90384	5.22642	5.65906	6.14149	6.06615	5.28234	5.09353	5.58622	5.63944	5.94888	WB
OG-1420	4.41852	5.38585	4.05444	4.96001	5.19654	5.45194	4.87394	4.88123	4.90123	4.92211	WB
OG-1421	3.78686	4.52211	3.67273	3.71727	3.39948	3.71641	3.91222	4.11991	3.21812	2.85047	WB
OG-1422	4.41463	5.04941	4.85401	5.21987	5.19259	5.64617	5.06734	5.29289	5.09029	5.25276	WB
OG-1423	4.40401	4.8874	4.60285	5.26142	4.11894	4.39688	4.87961	5.12691	4.65646	4.56339	WB
OG-1424	6.30775	6.33887	5.26305	4.7846	5.94526	4.64281	6.95729	6.04024	6.20026	4.89426	WB
OG-1425	4.36529	5.40892	4.4431	5.16494	4.7018	4.79598	5.5748	5.9108	5.07584	4.95675	WB
OG-1426	5.89062	5.82013	6.55597	5.67912	5.59226	4.48573	6.08036	6.31302	6.59201	5.36145	WB
OG-1427	4.3928	5.05318	5.0379	4.86283	4.68865	5.05202	5.09543	5.24669	4.56687	5.16387	WB
OG-1428	4.91101	5.34205	3.16118	3.9313	4.37718	4.71613	4.86372	5.79383	3.08006	4.70226	WB
OG-1429	9.13414	9.89114	9.30678	10.6004	9.40451	10.2821	9.52045	10.1291	9.05827	10.5031	WB
OG-143	8.57706	10.3202	9.27916	11.3835	9.27073	11.0639	9.66483	10.8311	9.53856	11.2095	WB
OG-1430	4.0157	5.33577	4.03286	5.62414	4.1551	4.93678	4.52923	5.86345	3.80144	4.69311	WB
OG-1431	9.41387	9.76805	9.39514	9.77258	9.68485	10.2236	8.94729	9.68479	9.55785	9.47182	WB
OG-1432	5.91693	5.88503	7.05415	6.30709	5.99788	6.1233	5.13983	5.64671	5.4004	5.86857	WB
OG-1433	4.67716	5.39485	4.26492	4.66345	5.04515	5.00441	4.98737	5.46414	4.62661	4.7315	WB
OG-1434	5.09451	5.22672	5.1028	5.46205	5.03946	4.99503	5.15061	5.4051	4.57901	4.64695	WB
OG-1435	8.2028	8.63914	8.00696	8.92498	8.13099	8.45367	8.45748	8.55339	8.63069	9.53292	WB
OG-1436	2.92171	3.40068	3.15444	3.62507	3.36786	3.35999	3.97704	4.0444	3.0336	3.19469	WB
OG-1437	5.39495	5.58968	5.29286	5.47481	5.1942	5.28997	5.25134	5.41901	4.84673	4.77257	WB
OG-1438	4.75926	6.48255	6.64406	7.56824	7.71729	7.75906	4.71824	6.18462	5.64856	6.92258	WB
OG-1439	6.14584	6.69622	5.25346	5.50102	5.57721	6.09011	5.75805	6.15392	5.03515	5.36688	WB
OG-144	3.8051	5.468	6.68669	6.30326	7.48024	7.78922	4.63472	5.01326	5.04067	6.14074	WB
OG-1440	3.60491	4.22322	3.14282	4.00795	3.05109	2.735	3.84681	4.16507	3.48902	3.39327	WB
OG-1441	4.451	4.82661	5.01022	5.01168	4.68993	4.73431	4.40992	5.15941	4.21821	4.64615	WB
OG-1442	4.97673	5.95447	4.48375	4.89616	4.87959	5.34853	5.78086	5.97606	5.70697	5.58381	WB
OG-1443	6.02954	6.90114	5.31111	6.66737	5.22731	5.44336	6.48427	6.94246	4.92676	6.11993	WB
OG-1444	6.76574	6.71978	7.36483	7.26264	6.95906	7.15035	6.57956	6.57976	7.05259	6.46011	WB
OG-1445	7.16699	7.8113	6.37775	6.89232	5.99389	5.94592	6.47787	6.3264	5.19869	5.45006	WB
OG-1446	1.99317	3.32946	3.37282	4.31359	4.00212	3.6624	3.01425	3.48398	2.76222	2.78799	WB
OG-1447	5.24154	5.68077	5.52146	5.89048	5.09261	5.13648	5.6457	5.98131	5.0674	5.22648	WB
OG-1448	6.31895	5.78093	6.2996	5.82748	5.1875	5.67799	6.96628	7.57302	6.43494	6.44664	WB
OG-1449	4.99467	4.88652	5.38215	5.54395	5.7458	5.39063	5.07339	4.98702	5.35774	5.55942	WB
OG-145	6.51086	7.03572	6.66496	7.14378	6.65978	6.76168	6.52435	6.9314	6.3303	6.93872	WB
OG-1450	4.20709	4.52668	4.78163	5.34989	5.14423	5.21824	4.4161	4.79996	4.71559	5.73342	WB
OG-1451	5.1188	4.86012	5.98362	5.8098	4.85052	5.30226	4.66319	4.54454	4.89878	5.14979	WB
OG-1452	4.19188	4.71316	4.20259	4.40429	4.53184	5.0619	4.26312	4.51758	4.19107	4.6575	WB
OG-1453	5.10604	2.12689	5.42545	2.76919	4.14784	-2.46699	1.92813	0.965044	5.66767	-0.134688	WB
OG-1454	6.12803	6.65075	6.43429	6.795	6.0855	6.468	6.05715	6.61867	5.70902	6.04414	WB
OG-1455	6.46495	6.65633	5.93316	6.6204	6.01729	6.50006	6.38805	6.85691	5.43188	5.9414	WB
OG-1456	7.11754	7.12118	7.0381	7.58199	5.49717	5.57758	7.56473	7.68097	5.50411	5.5865	WB
OG-1457	3.76943	4.20918	5.0658	5.0513	4.50856	4.14659	4.69915	5.19043	4.2252	4.13251	WB
OG-1459	6.19549	6.23318	6.54864	6.79626	6.81552	7.00408	5.48571	5.73968	6.43644	6.67579	WB
OG-146	5.81885	5.98143	6.15924	6.55059	6.2516	6.66616	5.51152	6.02788	5.9604	6.67751	WB
OG-1460	4.65624	5.86157	5.94277	6.33668	5.9767	5.94466	5.1006	5.474	5.71226	5.3828	WB
OG-1461	4.07772	4.35215	5.07752	5.09405	5.44063	4.932	4.71655	4.85339	5.13202	4.78428	WB
OG-1462	6.59334	6.86497	6.61412	7.0103	6.85445	7.20252	6.79219	6.90298	6.72479	7.07839	WB
OG-1463	9.76305	9.80723	10.0642	9.43655	10.0419	10.1933	10.8557	10.368	9.52475	9.73778	WB
OG-1464	3.79915	3.72763	3.29949	3.16414	4.11771	3.66348	2.84971	3.44693	4.71099	3.79999	WB
OG-1465	5.3554	5.62075	5.84255	6.09236	5.84418	5.71452	5.47355	5.64608	5.58466	5.74142	WB
OG-1466	10.3054	10.9626	10.8313	12.1734	10.5905	11.5414	11.4358	11.9877	10.9639	11.9022	WB
OG-1467	5.03221	6.03607	5.22584	5.76643	4.99675	4.72536	5.44191	6.30923	4.84724	5.20673	WB
OG-1468	6.12525	6.64055	5.7543	6.4215	5.31957	5.54992	6.97552	7.26174	5.11065	5.46158	WB
OG-1469	4.10536	4.28038	4.44643	4.89757	5.50111	5.15828	4.29179	4.16897	4.72796	4.83959	WB
OG-147	5.26414	5.85571	4.47266	4.64865	4.37262	4.59953	4.72099	5.27557	4.91128	4.979	WB
OG-1470	5.40428	5.53566	6.62266	6.6567	7.03489	6.6175	5.95086	6.37119	6.28579	6.02564	WB
OG-1471	5.66812	6.12791	5.88815	6.00597	5.95608	5.89875	6.04835	6.31565	5.67302	5.91482	WB
OG-1472	6.69351	6.90584	6.6427	7.01267	6.44043	6.86402	6.60127	6.80902	5.99496	6.13488	WB
OG-1473	7.20735	6.21785	7.59246	6.99198	8.13862	7.6668	6.76232	5.85426	7.35485	6.45624	WB
OG-1474	5.00169	5.43245	5.60016	5.62566	5.08759	5.20001	5.03525	5.41098	4.70849	5.16561	WB
OG-1475	5.249	5.96076	4.76668	5.58433	4.80998	5.45346	5.39322	5.91063	4.77563	4.94268	WB
OG-1476	3.6336	3.96274	3.59382	4.12422	4.72207	4.03803	4.50643	4.19462	3.80506	4.25564	WB
OG-1477	6.90774	7.08694	6.01889	6.8351	5.10247	5.69826	6.26943	6.60856	5.22315	6.22886	WB
OG-1478	6.2475	7.83756	6.41956	6.76351	6.49769	7.48294	7.61483	6.97838	7.42473	7.4546	WB
OG-1479	4.54198	4.65339	5.11564	4.97406	4.42968	2.92132	4.53557	4.92758	5.12327	4.37725	WB
OG-148	4.1614	4.80234	6.42431	6.26804	7.77267	8.17578	4.2509	3.81818	5.44787	6.31054	WB
OG-1480	3.70715	4.31451	3.53268	3.36459	3.94042	3.97604	3.70413	4.15304	3.35829	3.93005	WB
OG-1481	5.47164	9.24674	3.74838	6.08184	2.09124	3.97998	7.09496	5.58022	5.3041	8.17021	WB
OG-1482	5.17258	5.74384	5.417	6.16285	5.47712	5.70878	5.80555	5.91125	5.39345	6.06966	WB
OG-1483	4.59183	5.48852	4.58227	5.42376	4.5581	4.81403	4.66282	5.80381	4.25038	4.99205	WB
OG-1484	3.55484	4.88506	6.30462	7.09319	6.42513	6.65213	4.53383	4.82144	4.4482	5.22935	WB
OG-1485	11.2183	12.4568	12.0154	13.396	12.2266	13.0941	12.9656	13.4916	11.7759	13.6175	WB
OG-1486	5.56542	6.34168	5.3031	6.30816	5.02278	5.24414	5.28493	5.85801	5.16439	5.93095	WB
OG-1487	5.22097	5.69487	3.8333	4.4957	4.84115	5.16306	5.11293	5.6207	4.23819	5.3139	WB
OG-1488	8.23981	7.3155	8.51573	8.06669	7.42869	8.35775	7.2593	6.16018	8.01485	7.99322	WB
OG-1489	5.47103	6.40894	4.81983	4.4582	6.19704	5.95238	6.48244	7.07786	6.12727	5.66672	WB
OG-149	5.21171	5.27539	5.41824	5.71283	5.43663	6.27545	6.00579	6.23205	5.83662	6.32579	WB
OG-1490	5.27142	6.34337	4.6017	5.60606	5.4285	6.15041	5.26263	6.40234	4.65763	5.78968	WB
OG-1491	4.55543	-1.6483	7.07408	0.797247	4.38539	0.858414	-0.29543	-0.295523	8.31397	1.37025	WB
OG-1492	6.72276	5.27088	5.03908	4.48923	6.14478	5.75048	5.37388	3.97695	4.81492	4.24369	WB
OG-1493	4.42809	5.3731	4.95741	5.5422	4.65749	5.16109	4.38389	5.21389	5.01943	5.47467	WB
OG-1494	5.68161	5.13279	6.48056	5.80606	6.40676	4.51969	6.76127	5.85688	7.17068	5.12315	WB
OG-1495	3.69116	4.25255	5.32904	5.55896	5.30803	5.34446	4.60394	5.60819	5.33005	5.07952	WB
OG-1496	10.0226	10.004	10.3081	10.0467	10.1893	10.0211	10.3321	10.3999	10.1646	9.60383	WB
OG-1497	5.70655	6.42463	6.57027	7.23804	6.12857	6.0456	6.6589	7.25024	6.00769	6.01339	WB
OG-1498	4.14484	6.29556	5.0666	5.90886	5.23909	5.19026	4.86584	5.89448	4.67388	5.20021	WB
OG-1499	4.26753	4.4296	4.48529	5.35455	5.52608	5.36456	4.38818	4.95759	5.02215	4.85341	WB
OG-15	6.04105	6.14932	6.14533	6.24463	6.00404	5.99258	6.51596	6.68201	5.58562	5.3758	WB
OG-150	8.06998	8.39349	8.3072	8.3742	7.91962	7.79041	8.51662	8.30948	7.99346	8.00653	WB
OG-1500	10.0665	9.91438	9.56914	9.51338	9.38323	9.02196	9.75094	9.33649	9.99115	9.48775	WB
OG-1501	4.49704	5.03105	4.09733	4.63761	4.79223	4.89595	4.80714	4.94751	4.72938	4.77392	WB
OG-1502	4.23611	5.4867	5.52235	7.01107	4.53151	5.47073	5.98443	6.05418	4.73834	5.97876	WB
OG-1503	4.84139	6.08399	5.34423	6.30591	5.35283	5.5461	5.67026	6.28931	4.84108	5.39359	WB
OG-1504	11.0951	10.6532	11.4065	10.7379	11.6216	12.2399	11.8019	10.8759	11.4809	11.3484	WB
OG-1505	5.37369	6.0369	4.75767	5.36042	4.73991	4.79338	5.49489	6.26497	4.34667	4.60857	WB
OG-1506	2.89707	2.76978	3.59248	3.86135	3.97575	3.16725	3.6942	4.22426	3.83528	2.89506	WB
OG-1507	5.55124	6.17346	5.04355	5.30974	5.2313	4.90974	5.76554	6.16592	5.04587	5.10984	WB
OG-1508	3.09272	3.20613	3.40883	3.19082	4.24235	4.68825	3.33888	4.07625	2.6379	2.92019	WB
OG-1509	4.41966	4.78428	4.23177	5.03506	4.60513	4.90441	4.49486	5.20113	3.6221	4.01897	WB
OG-151	7.0562	7.25638	7.22166	6.89152	7.25482	6.88834	7.33649	7.55385	6.94757	6.18208	WB
OG-1510	3.97318	5.12046	4.23565	4.77577	5.55694	5.68892	4.59191	5.03592	3.85359	4.24062	WB
OG-1511	11.1628	11.6761	11.4444	12.1038	10.5851	11.268	10.6778	11.2626	9.50923	10.5009	WB
OG-1512	4.35309	3.65021	4.34663	4.30199	4.38588	5.22484	4.7685	3.74572	4.02736	3.4253	WB
OG-1513	3.64123	3.90214	5.27753	5.70322	3.91314	3.93334	4.40813	4.52109	4.42263	4.56551	WB
OG-1514	5.33978	5.43743	5.80097	6.26507	4.74213	5.59234	4.87122	5.20526	5.00708	5.04531	WB
OG-1515	5.73423	6.22014	7.37181	7.61862	6.67995	7.13667	6.90525	7.06997	6.21977	6.79291	WB
OG-1516	4.50962	5.6142	4.27164	6.55904	4.74577	6.57614	4.78704	6.29026	4.3994	6.32969	WB
OG-1517	6.78089	6.87976	5.14354	4.96898	6.41846	6.60637	5.57175	5.81586	6.11301	6.16294	WB
OG-1518	6.78162	7.12294	6.59978	6.62564	6.49361	6.4353	7.33049	7.28589	6.56909	6.19707	WB
OG-1519	3.82397	4.18132	4.3777	4.88092	4.18259	3.77506	4.73762	4.77394	4.35037	4.28074	WB
OG-152	7.81702	8.10646	7.45766	7.81508	5.352	5.7239	7.59937	8.12322	5.51302	5.82107	WB
OG-1520	7.94226	8.51894	8.11852	8.99417	8.22765	8.51322	8.08443	8.40009	7.66547	8.58813	WB
OG-1521	4.9608	5.62465	4.62261	5.24732	4.87762	5.08537	5.4922	6.14459	4.53667	4.90918	WB
OG-1522	3.9042	4.09414	4.68212	5.31436	4.88677	4.73678	3.91922	4.50146	4.52796	5.18149	WB
OG-1523	6.87019	6.98369	7.37471	7.44272	6.80764	6.58266	7.40826	7.31624	7.3761	7.13732	WB
OG-1524	6.74826	6.96281	6.42294	7.1046	6.01628	6.52443	6.68393	7.20961	5.47656	6.14369	WB
OG-1525	5.49289	5.45124	4.85903	5.57288	4.8363	4.66329	5.13066	5.74161	3.19151	3.24322	WB
OG-1526	6.11856	5.31619	6.72293	8.00204	9.25037	9.37917	4.28299	5.11954	5.81332	5.30004	WB
OG-1527	5.8036	7.05299	6.17567	6.53777	5.95108	7.48645	6.97385	6.9013	7.24306	6.81216	WB
OG-1528	8.00528	7.93473	9.97245	8.85775	11.063	9.42305	6.99663	6.09378	7.64092	5.76061	WB
OG-1529	8.45357	8.60933	9.02607	8.46602	9.01061	8.96081	8.66067	8.87262	9.17775	8.62779	WB
OG-153	8.11859	8.06715	8.6408	8.57174	9.46013	9.61173	8.38521	8.48601	8.4922	9.04011	WB
OG-1530	6.54854	6.60769	4.99205	6.40443	5.78313	4.91682	6.54296	7.45421	6.8891	7.06362	WB
OG-1531	7.01101	7.77906	6.78016	6.90613	7.47541	7.07582	7.30361	7.82877	7.75824	6.6662	WB
OG-1532	5.55957	6.25937	6.38187	6.86771	5.87944	6.41815	6.0725	6.4974	5.49248	6.0459	WB
OG-1533	4.93451	5.79849	5.4006	6.28405	5.08215	5.36273	5.26424	5.96893	4.7897	4.97164	WB
OG-1534	5.15251	5.50966	5.23372	5.77833	4.90491	5.71052	5.03879	5.4746	4.54259	5.01861	WB
OG-1535	5.79661	6.60668	5.57551	6.00027	5.8557	5.90186	5.60003	6.38325	6.11464	6.48366	WB
OG-1536	7.96862	6.98402	8.12272	9.02015	10.3343	10.17	6.68442	7.5075	6.9378	7.6277	WB
OG-1537	3.25326	3.98307	4.39378	4.64034	4.16669	4.27075	3.30142	3.91881	3.81594	4.20275	WB
OG-1538	4.35487	4.19103	4.62598	4.5219	4.88997	4.52369	4.81787	5.31934	5.07852	4.4516	WB
OG-1539	4.58858	4.78289	4.25237	4.56015	4.39931	4.55156	4.53854	4.7603	3.50667	3.79297	WB
OG-154	5.44638	5.64952	5.95345	5.79657	5.70019	5.20265	6.13664	6.0132	5.97311	5.70552	WB
OG-1540	5.56318	6.23848	5.29863	5.5346	5.09585	5.60063	5.97223	5.92179	5.30911	5.5431	WB
OG-1541	7.23426	7.4342	7.69639	7.83189	7.7744	8.26827	7.30373	7.20123	7.97385	7.73867	WB
OG-1542	5.3542	5.52895	4.39108	4.02351	4.63451	4.47585	5.59037	5.30728	5.15315	4.6208	WB
OG-1543	6.30704	7.01688	6.21024	7.05383	6.80477	7.44234	6.99138	7.50264	6.57195	7.26498	WB
OG-1544	4.36809	4.75628	6.03241	6.24349	4.12477	3.97491	4.64809	4.9327	4.96553	4.56179	WB
OG-1545	6.38645	6.91112	6.34918	7.20552	6.08232	6.36149	6.27558	6.15153	5.98495	6.53888	WB
OG-1546	4.89132	5.43095	4.25929	4.26845	4.68339	4.24409	5.03082	6.03436	3.80168	4.06638	WB
OG-1547	5.31232	6.33886	5.8305	6.2816	5.88563	5.893	5.82719	6.83118	5.5436	5.89203	WB
OG-1548	5.35144	5.29659	6.0643	6.15677	5.75765	5.56503	4.62831	5.03843	5.80895	5.46284	WB
OG-1549	5.03686	4.95965	6.77649	6.61072	5.08781	6.78321	7.92098	7.54605	6.36867	6.72448	WB
OG-155	6.32154	7.58099	5.26776	7.02783	5.3289	6.0472	6.11828	6.7833	5.01897	7.012	WB
OG-1550	7.52999	8.12376	6.49378	7.54142	7.15444	7.86479	6.98664	7.57646	6.49445	7.22353	WB
OG-1551	5.16221	5.66933	4.0391	4.36382	4.0593	4.17788	5.45582	5.78814	4.56038	4.34038	WB
OG-1552	3.86748	4.30563	4.18837	4.43884	4.27479	4.54523	4.63824	4.87708	3.83727	4.14883	WB
OG-1553	4.4374	4.73056	3.9395	3.70611	3.96495	3.59846	4.38254	4.41684	4.11409	4.0805	WB
OG-1554	4.65272	5.05828	3.81204	4.79981	4.98383	5.56111	4.75058	5.50045	4.06149	4.6329	WB
OG-1555	6.10817	3.07668	2.83219	3.21538	3.63749	2.53083	3.83209	2.39781	4.60259	2.23675	WB
OG-1556	4.09367	6.39161	4.31035	6.32496	5.87468	7.2875	5.46814	6.72447	4.8467	6.65051	WB
OG-1557	8.05572	7.74709	6.89494	6.20421	6.89127	6.77915	9.01132	8.37522	7.42374	6.76505	WB
OG-1558	5.94472	6.64176	6.58789	7.19024	6.33563	6.59489	7.0287	7.0507	6.41221	6.49448	WB
OG-1559	5.81505	6.61687	5.67132	6.66452	5.70434	6.24477	6.21432	6.61654	5.80438	6.26375	WB
OG-156	5.50881	6.28714	5.4778	6.4203	5.62129	5.6039	6.48691	6.87171	5.48977	5.70125	WB
OG-1560	3.7711	4.55728	3.73461	4.73887	4.20188	4.51098	4.84987	4.93866	3.40493	3.84998	WB
OG-1562	8.0516	6.07789	8.05351	6.49657	6.62463	6.05805	6.76938	6.15389	6.80931	5.58779	WB
OG-1563	5.57596	5.7905	4.54922	4.31123	5.07003	5.08753	5.15785	5.64843	4.68702	5.14914	WB
OG-1564	3.69316	4.65607	4.35362	4.98185	3.87453	4.29719	4.48536	5.04923	4.88725	4.90603	WB
OG-1565	7.85789	8.50196	7.27267	8.71004	7.13388	8.09309	7.8983	8.35284	7.35437	8.39283	WB
OG-1566	7.52046	7.73133	6.60346	6.56421	6.82587	6.88175	7.50088	7.72494	7.19395	6.33125	WB
OG-1567	4.6358	5.87947	3.91184	5.07993	4.13649	4.41168	4.98346	6.00136	3.89281	4.19545	WB
OG-1568	6.46206	6.97441	5.61997	6.28084	6.3668	6.73102	6.45224	6.50217	5.91451	6.41323	WB
OG-1569	8.10658	8.26663	8.26628	7.95689	7.93165	7.99899	8.024	7.99166	8.03895	7.57223	WB
OG-157	6.32573	6.41596	6.57071	6.33742	6.79771	6.12561	7.07923	6.86163	6.98772	6.19093	WB
OG-1570	12.4567	12.7813	12.4353	13.1255	12.8091	13.5618	13.0207	13.2393	12.5461	13.2518	WB
OG-1571	3.88089	4.24142	4.22396	4.33891	4.38973	4.399	4.42268	4.55301	4.67021	3.71773	WB
OG-1572	4.93851	5.23254	4.52327	5.09315	4.34555	3.95706	5.03615	5.13486	4.76537	4.97709	WB
OG-1573	5.86828	6.41152	6.03005	6.16929	6.4627	6.73012	6.17646	6.74095	5.62967	5.47027	WB
OG-1574	4.06425	5.19141	5.10477	5.81789	3.76389	4.52455	3.43017	4.93307	5.00549	4.95845	WB
OG-1575	6.71523	6.35092	6.24943	6.11291	6.22692	6.00079	6.52208	6.2555	5.54631	5.45637	WB
OG-1576	11.0977	11.086	10.7758	10.9741	11.3111	11.5761	10.8694	10.3431	10.925	10.773	WB
OG-1577	9.8481	9.99505	9.7859	10.5934	10.1367	10.7219	10.3505	10.6139	7.92957	8.45784	WB
OG-1578	6.59451	5.24731	7.21221	5.63786	6.59706	4.98735	7.02143	5.01251	6.86805	3.44665	WB
OG-1579	7.63436	7.51812	6.79956	7.85947	6.89076	7.60026	7.08589	7.78737	6.05126	6.25174	WB
OG-158	4.9744	4.45005	5.02058	4.77555	6.15051	5.20525	5.11228	5.15331	5.26214	5.0998	WB
OG-1580	8.30799	8.38247	8.43981	8.27681	8.04964	8.59343	8.71478	9.41859	6.56949	7.75932	WB
OG-1581	6.59806	6.79304	6.58842	6.91693	6.81868	7.09311	7.20298	7.0638	6.26192	6.41589	WB
OG-1582	6.45343	6.9068	6.24581	6.71394	6.31717	6.63379	6.23358	6.89302	5.63334	6.52714	WB
OG-1583	1.9108	2.41541	3.35609	3.78914	3.88619	3.31052	2.25499	3.12394	2.52701	1.86706	WB
OG-1584	4.74334	5.32623	4.84564	5.90562	5.71012	5.4322	5.74935	5.93315	4.87621	6.08931	WB
OG-1585	5.67292	6.27491	5.63389	5.99549	5.51213	6.0477	5.84118	6.41394	4.82702	4.94732	WB
OG-1586	5.31723	6.34111	6.44138	7.86262	6.00896	6.54211	5.31698	5.64917	6.37746	6.6684	WB
OG-1587	7.26651	8.30584	7.72407	8.23505	7.82351	8.41055	8.05133	8.70016	7.98207	8.3857	WB
OG-1588	5.79909	5.69048	4.11904	4.09645	4.86449	4.61567	5.99041	5.90119	5.40784	5.44257	WB
OG-1589	4.09024	5.22771	4.63582	5.54003	4.42751	4.49153	4.60106	5.54815	4.20718	4.78167	WB
OG-159	9.62524	9.90844	9.84319	9.83469	10.1055	10.164	9.77519	10.2128	9.42	9.54375	WB
OG-1590	4.88142	7.30779	4.84655	3.9078	6.36136	6.61961	6.21888	7.01354	3.63829	5.6663	WB
OG-1591	5.36557	5.70319	5.41908	5.40481	5.21123	5.16718	4.92275	5.02422	4.56766	4.36098	WB
OG-1592	8.60936	8.19069	7.71097	7.54194	8.13845	8.36899	8.87671	8.50297	8.30324	7.72792	WB
OG-1593	6.11758	6.5836	8.3773	8.53637	8.71067	9.14891	6.30838	6.012	7.36272	8.40841	WB
OG-1594	5.97209	5.04881	9.84016	7.99329	12.4475	10.4116	3.98446	3.53901	7.1007	4.091	WB
OG-1595	3.3481	3.21244	4.76069	5.19413	3.46986	3.827	3.86508	4.50901	3.30087	4.4091	WB
OG-1596	3.65156	4.59453	3.62289	4.00584	3.65916	3.61333	4.20137	4.90822	3.89165	4.12711	WB
OG-1597	5.72998	4.55392	9.83576	9.81281	10.2352	9.68811	5.81674	5.17961	2.98512	4.83679	WB
OG-1598	6.18357	6.78136	5.58741	6.58777	5.86697	6.05271	6.28796	6.52835	5.24871	6.09617	WB
OG-1599	8.37079	8.59207	7.57332	7.63916	8.5195	8.68408	8.22013	8.05368	7.78479	7.66331	WB
OG-16	5.80563	5.47611	6.18918	6.68998	6.76956	6.2401	6.26952	6.88482	6.29044	6.02566	WB
OG-160	4.8158	5.31323	5.40439	5.65544	5.24239	4.99691	4.81409	5.02599	5.6135	5.47981	WB
OG-1600	6.27622	6.92013	5.69971	6.97751	5.44997	6.24246	6.50886	7.00451	4.26674	5.39176	WB
OG-1601	4.45234	4.64299	5.05563	4.81799	4.3914	4.63581	4.24241	4.63574	4.20819	3.91316	WB
OG-1602	2.09195	2.04066	7.0312	6.20829	8.20981	6.43244	4.78955	2.99344	5.26431	4.79258	WB
OG-1603	3.97586	4.58184	3.97716	4.60482	4.59888	4.58496	4.96136	4.98154	4.77997	4.85606	WB
OG-1604	4.9786	5.82976	5.1965	5.53662	5.2326	5.01996	5.72762	6.18659	5.24367	5.11293	WB
OG-1605	7.27745	7.71675	8.22791	7.96667	7.86395	7.47251	7.52392	7.65656	7.94665	7.36647	WB
OG-1606	2.4136	2.84428	5.89049	6.54569	5.60151	6.27491	2.37184	2.60198	4.46126	5.44249	WB
OG-1607	4.41058	4.4017	5.62174	6.2347	5.97409	6.64786	3.73919	3.92048	6.36168	7.43113	WB
OG-1608	2.15769	4.30738	3.57521	5.97026	4.35477	5.92922	4.21164	4.85578	4.67247	5.92212	WB
OG-1609	4.82451	4.75131	6.13549	6.22649	4.71887	4.76806	5.61014	6.14091	4.52548	4.28844	WB
OG-161	5.0105	5.18928	4.85876	5.32275	4.50406	4.66608	4.24216	4.81111	4.05413	5.04417	WB
OG-1610	4.98862	6.21313	5.41376	6.23422	5.40455	6.09417	5.70457	6.73423	4.91059	5.49894	WB
OG-1611	5.91412	6.44108	6.11463	6.50928	6.52911	6.69098	6.27267	6.49642	6.42928	6.4234	WB
OG-1612	6.07504	6.60203	6.57694	6.43772	6.6233	6.36796	6.66662	6.78517	5.55309	5.48937	WB
OG-1613	4.61726	5.25471	4.93007	4.80081	4.39011	4.65044	4.60324	5.14065	5.14868	4.92646	WB
OG-1614	6.56007	7.0632	5.74671	5.83608	4.18122	4.34036	6.21728	5.98473	4.95858	4.91319	WB
OG-1615	7.41708	8.0678	6.87101	8.03913	6.95479	8.03991	7.36513	8.0008	6.86734	7.86919	WB
OG-1616	7.45284	6.94384	10.6659	10.9626	12.4021	11.3308	7.70173	7.99161	6.16299	5.94567	WB
OG-1617	7.52543	8.32373	7.55463	8.32558	7.38045	7.93032	7.98238	8.57081	7.38702	8.05495	WB
OG-1618	4.63514	5.0597	4.70369	4.40053	4.15628	4.28443	4.45212	4.86035	4.11388	4.68016	WB
OG-1619	3.52185	2.53196	4.87154	4.89454	4.73975	4.88525	4.99949	5.05701	4.2929	3.93362	WB
OG-162	5.95523	6.43488	5.29044	5.75597	6.2074	6.24606	6.48318	6.57806	6.18725	6.17149	WB
OG-1620	4.72296	5.8511	4.52805	5.131	4.56885	4.80572	5.16038	6.01956	4.64426	4.64061	WB
OG-1621	11.2725	11.5855	10.48	12.0751	11.8592	13.0429	11.119	11.5316	13.1234	14.5536	WB
OG-1622	6.12914	5.632	7.45532	6.778	7.51375	6.83416	6.35837	5.83271	6.3458	6.08382	WB
OG-1623	6.61555	6.34325	6.73358	7.02872	7.91636	7.41208	6.99556	7.0131	7.74839	7.89576	WB
OG-1624	8.29391	8.84536	8.59259	9.43932	8.15072	8.67189	9.23277	9.4248	8.7122	9.43489	WB
OG-1625	7.54048	8.68062	7.59474	8.35116	7.81747	8.36998	8.09218	8.63479	7.27845	8.11827	WB
OG-1626	8.52848	8.69816	8.41781	8.76747	8.18268	8.12706	8.62421	8.81786	7.88464	8.42555	WB
OG-1627	6.06758	6.61619	5.42774	6.16988	5.41278	5.86102	6.23152	6.4147	5.3792	5.35039	WB
OG-1628	3.49588	4.72523	4.70285	5.62006	4.59941	4.71555	4.31131	4.74737	4.77419	4.95055	WB
OG-1629	5.41201	6.56949	5.59748	7.10326	6.18425	7.02291	5.70563	6.82045	6.3991	7.61642	WB
OG-163	7.05103	6.56611	6.09156	5.48362	6.90553	6.66539	7.05817	6.71079	6.52635	6.3018	WB
OG-1630	8.28625	6.22278	11.0982	11.1599	11.9088	10.8454	7.80005	8.01339	8.38957	8.9873	WB
OG-1631	3.51212	3.08402	4.73883	4.95704	4.40179	4.91985	4.49408	4.51841	4.1439	4.28558	WB
OG-1632	6.11989	6.97997	5.89759	6.55162	5.93486	6.08251	6.64839	6.88739	6.2482	6.20366	WB
OG-1633	6.00017	5.59609	6.97512	4.5698	5.31624	4.471	5.33819	4.83812	6.66884	4.56786	WB
OG-1634	5.43245	6.99877	4.0596	5.62285	5.06461	5.98952	5.63724	7.6132	4.99768	5.94229	WB
OG-1635	9.42952	8.97627	8.36832	8.58742	8.446	8.98581	8.90864	8.38758	8.35371	8.24096	WB
OG-1636	6.78784	6.95961	10.2027	9.75075	10.8264	11.8416	7.76001	6.85566	7.35278	7.88764	WB
OG-1637	6.86307	6.58231	7.55423	6.46789	5.92666	5.46625	5.77031	5.81852	7.30557	6.44685	WB
OG-1638	6.40909	6.79501	6.15552	6.51682	6.30319	7.25519	6.70668	7.03449	6.37677	6.61891	WB
OG-1639	5.95249	6.0995	5.46465	5.80496	5.95845	5.66166	5.86758	5.97969	6.66562	5.93524	WB
OG-164	5.9721	6.3462	5.80957	5.91252	5.09476	4.9785	5.9439	6.8296	5.26385	5.81125	WB
OG-1640	5.3915	5.15586	5.97918	5.8192	5.84634	5.41455	4.89087	4.60331	5.6044	4.93636	WB
OG-1641	4.78248	5.21892	4.80217	5.6231	4.97635	4.91637	5.23763	5.67621	5.33138	5.06469	WB
OG-1642	11.9467	12.1969	12.0373	12.8388	12.0517	12.9256	12.4386	12.5958	11.7106	12.4579	WB
OG-1643	6.18841	6.83426	6.02396	6.58888	5.91433	6.23321	6.39477	6.64883	6.00972	6.30339	WB
OG-1644	8.61301	8.3043	8.73908	8.6151	9.19268	9.22973	8.72419	8.33075	9.45829	8.72247	WB
OG-1645	3.02931	2.85568	3.76332	3.28594	5.09396	4.71485	3.18644	2.94788	4.21351	4.38145	WB
OG-1646	6.44636	7.08156	6.26923	6.74019	6.31276	6.33758	6.93439	6.97389	6.69851	6.74902	WB
OG-1647	5.06058	6.11846	5.52343	6.03219	4.96171	5.30199	5.30747	5.65879	5.18365	5.25315	WB
OG-1648	5.24516	5.42438	5.44984	5.83729	4.54492	4.89599	6.37245	6.16664	5.21399	5.54631	WB
OG-1649	9.66754	10.0614	9.41059	9.10433	9.03195	8.76845	10.1152	9.71779	9.72264	9.54177	WB
OG-165	2.67585	3.0157	2.28863	2.46428	1.72989	2.00353	2.64832	3.07954	1.53126	1.8872	WB
OG-1650	5.09868	5.69502	5.58696	5.9169	5.23693	5.6028	5.23251	5.77639	4.9894	5.32616	WB
OG-1651	4.47312	5.23321	4.9674	5.56406	5.03835	5.26451	4.99118	5.18176	5.08073	5.49614	WB
OG-1652	4.13028	5.2155	3.13851	4.84825	3.7877	4.34233	3.99488	5.13973	3.13845	4.23524	WB
OG-1653	4.76959	5.47844	3.6919	4.317	4.05432	4.48228	4.90714	5.23613	3.70025	4.58363	WB
OG-1654	4.52735	5.0204	5.07608	5.54044	5.58314	5.97614	5.82215	6.26968	5.17658	5.72912	WB
OG-1655	6.76076	6.99462	6.65324	6.65188	6.54431	6.27826	6.66034	6.44293	7.13348	6.35037	WB
OG-1656	6.52574	7.02989	5.27724	4.89886	4.8235	4.85465	7.10132	6.81664	4.59945	4.7608	WB
OG-1657	4.84807	5.08992	5.0456	5.52117	4.83654	4.99396	5.33572	5.48992	4.65587	4.73925	WB
OG-1658	4.02715	7.69657	4.8523	5.56197	8.32763	8.47891	3.96636	4.33648	8.46421	8.74164	WB
OG-1659	6.08008	6.8371	5.86379	7.55131	6.3375	7.79639	6.25912	7.27828	6.15805	7.75648	WB
OG-166	4.26161	5.82975	5.8114	6.46359	6.98681	7.14363	5.72394	6.28835	6.52829	6.53657	WB
OG-1660	6.21478	6.93645	6.22275	6.84344	6.34849	6.87788	7.03468	7.12695	5.87682	6.28039	WB
OG-1661	6.55322	5.69463	5.94361	5.47245	5.55095	5.03238	4.95935	5.01587	4.78799	4.53458	WB
OG-1662	9.97623	9.74411	9.70101	9.33379	9.96683	10.2132	10.1573	9.78219	10.2358	9.57687	WB
OG-1663	6.15985	9.37547	5.04882	6.7248	4.91307	6.18671	8.09218	7.88571	5.92682	8.40395	WB
OG-1664	6.2809	6.53305	6.73632	6.94298	6.91016	6.58943	6.69019	6.78378	7.39174	6.60203	WB
OG-1665	6.15509	9.14012	6.94587	7.86202	4.99555	5.29062	9.53369	6.79825	6.1605	7.27174	WB
OG-1666	4.43034	5.40205	4.66387	5.12429	5.28151	5.32055	4.7947	5.3152	4.57388	4.27001	WB
OG-1667	4.2291	4.66454	4.28806	4.70396	4.20416	3.76002	5.06149	5.11037	4.34879	3.78942	WB
OG-1668	3.44879	6.33047	4.80516	6.14437	4.93804	6.39737	3.68471	3.5572	5.29114	6.691	WB
OG-1669	4.29051	4.5713	3.93209	4.58066	4.66879	4.88854	4.30778	4.50941	4.54428	4.48518	WB
OG-167	4.59555	4.57977	7.5363	7.33278	8.47913	8.23605	5.52778	5.00222	5.07713	6.18042	WB
OG-1670	3.56787	2.67477	3.72211	3.35437	3.64836	3.46693	3.32564	2.82795	3.59234	3.1845	WB
OG-1671	5.70698	5.63616	5.33239	5.13471	5.78913	5.54151	6.01325	5.78092	4.86568	4.80788	WB
OG-1672	3.66127	3.75553	3.85414	4.52393	4.61057	4.4572	2.83567	3.24689	3.95436	3.67488	WB
OG-1673	7.36965	8.05129	8.10446	10.3221	8.38901	9.88141	8.40545	9.72676	8.64242	9.75103	WB
OG-1674	5.52521	6.263	6.05261	6.46206	5.88462	6.5667	5.11396	5.50154	6.25577	6.86841	WB
OG-1675	5.26433	5.941	4.88736	5.59781	4.871	5.19988	5.14579	5.17089	4.80596	5.3562	WB
OG-1676	5.3958	5.6529	4.9257	5.46931	5.45272	5.98807	5.7813	5.81816	5.0005	5.20377	WB
OG-1677	5.23352	6.07602	5.9202	6.14925	5.90006	6.54231	5.43569	5.8122	6.48716	6.31506	WB
OG-1678	3.56506	5.76277	2.09074	4.59723	3.2963	3.91708	3.92626	5.51926	3.95996	4.58503	WB
OG-1679	3.75403	3.85261	5.53702	6.71631	5.19945	5.80837	4.70702	5.32065	4.26926	5.12491	WB
OG-168	7.64412	6.51886	7.77448	6.35642	7.93688	6.96842	7.8512	7.13646	7.72797	7.19257	WB
OG-1680	4.7044	5.72741	3.99785	5.60011	4.3772	5.45139	4.7779	5.24111	3.75933	5.71309	WB
OG-1681	3.63307	4.97585	3.53262	5.11577	4.09665	4.76302	3.78626	5.21919	4.19795	4.89464	WB
OG-1682	5.14452	6.75968	2.41375	6.35033	4.37031	4.71114	5.53698	6.86584	5.76529	6.49619	WB
OG-1683	5.0391	5.53374	4.89008	5.74163	6.44022	6.77978	5.44588	5.70342	5.7951	6.24167	WB
OG-1684	5.04426	5.01722	5.681	6.14946	6.05665	6.31461	5.49607	5.64796	5.89457	6.14306	WB
OG-1685	5.8198	6.06284	5.60153	5.79713	6.61614	6.82761	6.46642	6.10198	6.31877	6.42002	WB
OG-1686	6.98263	5.8477	7.13081	4.52903	6.54188	4.99403	7.61918	4.01919	6.71162	5.51425	WB
OG-1687	9.65631	9.83158	8.46701	8.92548	9.60608	9.99224	10.1706	9.35952	9.63274	8.9923	WB
OG-1688	6.73892	7.32206	7.05962	7.49512	7.42488	7.76053	7.36469	7.61914	7.25993	7.60974	WB
OG-1689	4.21471	5.2102	5.03699	5.4421	3.78184	4.25968	4.56258	4.95137	5.09561	4.95168	WB
OG-169	5.5365	6.10144	4.64181	7.16019	5.40553	7.37202	5.23955	6.86144	4.66509	6.87157	WB
OG-1690	4.00863	4.06656	4.63641	5.05466	3.86747	4.48476	4.50929	5.00366	4.12817	4.32336	WB
OG-1691	5.45255	6.13538	5.42951	5.94506	4.79027	5.37143	5.49547	6.47067	5.25373	5.80971	WB
OG-1692	5.69758	6.88061	5.75118	6.14825	3.88942	4.41027	6.01046	6.20761	5.75338	5.15416	WB
OG-1693	4.64763	4.81716	2.99944	3.39013	3.09804	2.52541	4.2021	4.35052	4.95376	3.17262	WB
OG-1694	3.15653	4.09137	3.3821	4.18288	3.33287	3.79557	3.17744	3.94581	3.16515	3.33468	WB
OG-1695	3.42402	4.17158	4.87028	5.27619	4.31363	4.27473	3.56027	4.40549	3.88561	4.19944	WB
OG-1696	6.12889	6.57893	6.11297	6.41703	6.15073	6.40331	6.18218	6.39351	6.48898	6.51033	WB
OG-1697	6.16115	6.02585	6.34409	6.4431	5.98251	5.92648	5.89043	6.06212	5.69132	5.54604	WB
OG-1698	4.43013	5.68101	5.48263	6.51856	5.04146	5.61527	5.04234	5.86767	4.70953	5.81382	WB
OG-1699	4.40071	5.21268	5.05676	5.50454	5.72366	5.60685	5.34325	5.50002	5.35431	5.43609	WB
OG-17	13.5891	14.4357	13.5017	14.6322	13.5692	12.9466	14.6621	14.8929	13.5892	14.6901	WB
OG-170	7.5469	8.39641	6.91306	8.13553	7.19136	7.95911	8.70903	9.45819	7.35763	8.29361	WB
OG-1700	6.30248	7.15862	6.38137	7.29276	6.403	6.82359	6.42303	7.24381	6.17045	6.57528	WB
OG-1701	2.86176	3.50476	4.06609	4.76412	4.02956	3.37754	2.29684	3.15383	3.8842	4.37654	WB
OG-1702	8.83775	9.57746	9.08912	9.86793	9.14464	9.93098	9.06017	9.69399	8.90411	9.60714	WB
OG-1703	6.96092	7.55833	6.22564	6.3668	6.19295	6.34737	6.82326	7.02573	6.55327	6.61814	WB
OG-1704	11.2002	10.3997	12.938	12.6338	13.7883	13.1712	10.2898	10.408	11.695	10.548	WB
OG-1705	5.75759	6.3305	5.74195	5.61818	5.97128	5.60636	5.83897	6.1408	5.67875	5.53891	WB
OG-1706	4.23068	4.08353	6.36668	6.81057	7.02721	7.35005	6.19426	5.90938	6.30166	6.75275	WB
OG-1707	5.82333	6.19103	5.91501	6.52671	5.91684	6.07371	6.14613	6.25994	5.84945	6.24233	WB
OG-1708	5.225	6.54764	4.69203	5.91874	5.30779	5.90798	5.40875	6.39952	4.51363	5.55284	WB
OG-1709	6.49856	7.02097	6.38132	6.89597	6.93275	6.89079	6.8425	7.33178	6.59945	6.70448	WB
OG-171	5.94597	6.59773	5.83898	6.38068	5.71934	5.79107	6.70253	7.26831	6.26	6.09133	WB
OG-1710	6.46107	6.86112	6.20297	6.39614	5.67968	5.89131	6.63557	6.69056	6.20283	6.21244	WB
OG-1711	4.88509	5.19791	4.50015	5.37749	4.24865	4.24956	5.15474	5.8005	3.87551	4.35329	WB
OG-1712	11.2041	10.8953	10.857	10.5851	11.1475	10.9639	11.1666	10.9169	11.0078	9.95617	WB
OG-1713	7.28936	7.11956	3.10239	7.7648	6.86009	8.38679	5.86904	7.73433	6.0813	8.07829	WB
OG-1714	7.34943	2.17175	8.32986	2.54028	6.34937	1.86526	3.56481	2.46904	8.61268	1.78156	WB
OG-1715	2.96477	5.81305	3.95619	5.90506	3.54644	4.34941	3.60496	6.41938	2.90304	4.80571	WB
OG-1716	6.51521	6.8901	6.08875	6.37563	5.42081	5.74879	6.43245	6.65414	6.06762	5.93087	WB
OG-1717	6.74411	7.39862	5.56851	6.24926	5.11925	5.01466	6.22013	6.28291	5.32171	5.26729	WB
OG-1718	4.69417	5.33813	3.46747	4.42496	3.97276	3.8926	4.55356	5.31117	3.67314	4.23172	WB
OG-1719	10.9093	9.97011	11.5232	11.0316	10.8198	11.4222	12.0129	11.1013	11.59	11.0572	WB
OG-172	7.35516	5.90028	8.179	7.51385	9.77628	9.15232	3.63595	4.1537	5.54088	5.55819	WB
OG-1720	5.37355	5.77499	5.07741	5.44634	3.66928	3.72364	6.3283	6.5355	5.6065	5.98417	WB
OG-1721	7.70801	4.29933	8.32367	7.04887	8.26507	6.61761	7.90154	6.50351	7.25706	5.98504	WB
OG-1722	8.52876	6.7133	10.6237	9.29937	11.7027	10.6251	5.75087	5.13102	5.92884	4.94171	WB
OG-1723	3.06317	2.92616	3.2025	2.96688	3.8302	3.45225	3.14343	3.15396	3.48813	3.04531	WB
OG-1724	6.81621	5.75185	6.08146	5.35883	7.58264	6.82096	5.93456	6.21231	6.69119	5.76608	WB
OG-1725	3.93161	4.03008	3.88719	4.48407	4.33766	4.60144	3.90929	5.11813	4.61111	4.8295	WB
OG-1726	3.93079	4.15695	4.30256	4.36617	4.16384	3.8692	4.95963	5.25623	4.26637	4.5146	WB
OG-1727	6.63372	6.81047	8.04588	8.37037	6.58681	6.19422	6.8244	6.8531	6.57913	6.12768	WB
OG-1728	4.68173	5.2187	4.89102	5.33242	4.41345	4.25465	4.91499	4.70867	4.49111	4.36387	WB
OG-1729	4.66363	5.28593	4.5845	3.99865	4.2762	4.2383	5.06758	5.35003	3.84433	4.0945	WB
OG-173	5.97363	6.38047	5.67484	6.41669	6.24549	5.89596	6.17038	6.64842	6.06122	5.82915	WB
OG-1730	6.0344	6.54598	5.39675	5.674	6.00504	6.04006	6.18478	6.64738	5.41687	5.43014	WB
OG-1731	5.09418	5.60693	5.26528	5.74649	4.41392	4.80587	5.19008	5.0297	4.75258	4.96036	WB
OG-1732	6.2888	6.41618	6.96396	6.20792	6.76679	6.76403	6.9256	6.42193	6.2328	6.11117	WB
OG-1733	3.77708	3.55307	4.03649	4.09125	3.84918	3.03522	4.0013	3.92706	4.18	3.64276	WB
OG-1734	10.6545	11.2675	10.5019	11.393	10.6025	10.984	10.9776	11.1404	10.4124	11.2538	WB
OG-1735	4.13497	4.81599	4.89159	4.98823	3.82432	5.68973	5.35862	5.07593	4.41054	4.42816	WB
OG-1736	12.6663	12.661	12.3498	12.7097	12.0801	12.5828	12.1656	11.9379	11.961	11.7234	WB
OG-1737	3.3044	4.11955	3.84837	4.42814	2.77232	3.50943	3.76056	3.89621	3.48897	3.80146	WB
OG-1738	6.39803	6.64833	6.53912	6.47391	6.73109	7.11989	6.20638	6.672	6.32097	6.42363	WB
OG-1739	5.13072	5.66139	5.08065	4.91817	5.17275	4.4369	5.12027	5.62386	4.57834	4.84453	WB
OG-174	5.54934	5.9709	5.6095	6.28345	5.90682	5.54824	6.12296	6.59401	5.62232	5.72786	WB
OG-1740	5.85052	6.68125	5.88274	6.70307	7.25758	7.80755	6.51399	7.18784	7.0578	7.98674	WB
OG-1741	6.29491	6.8498	5.75517	6.30785	5.96291	6.74614	6.45917	6.92955	5.92112	6.16489	WB
OG-1742	5.17948	5.45866	5.48033	5.66034	4.68452	5.17496	5.32613	5.82032	4.23178	4.59034	WB
OG-1743	6.03189	6.74809	5.90302	6.61076	5.40735	5.83763	6.5327	6.82287	5.65856	6.0114	WB
OG-1744	8.36541	-0.710125	9.06312	-1.91364	7.22399	-2.05273	2.07169	-2.56632	9.3617	-2.04218	WB
OG-1745	6.78897	6.78988	7.15047	7.17622	7.28344	7.70944	6.46139	6.764	6.27812	6.67473	WB
OG-1746	4.486	6.29024	4.88097	6.08431	5.18916	5.34468	5.31466	5.86543	4.90318	5.22977	WB
OG-1747	5.98335	6.72354	6.01134	6.86613	6.0491	6.2044	6.22753	6.68318	6.61791	6.63839	WB
OG-1748	3.92807	4.11191	3.80678	4.05546	5.17656	4.98161	3.52779	3.16843	4.33407	4.01314	WB
OG-1749	8.32121	8.86844	8.56517	9.58059	8.20389	8.79484	9.21837	9.57465	7.86855	9.11471	WB
OG-175	12.1966	12.5874	12.0812	13.2344	12.1705	12.5983	12.766	13.133	11.7843	13.2284	WB
OG-1750	4.33324	4.58044	5.14663	5.73061	4.41581	4.62458	4.86385	4.99793	4.54891	4.86382	WB
OG-1751	6.77283	7.67333	8.27896	11.2017	10.6257	12.3786	8.58932	9.38765	9.55191	12.0513	WB
OG-1752	5.61893	7.55658	5.76277	7.16753	7.33639	8.25347	7.08188	8.12145	6.89205	7.94217	WB
OG-1753	6.35374	6.90446	6.81973	7.18444	7.49925	8.27824	5.29781	5.71751	7.14162	7.09181	WB
OG-1754	4.54682	4.23587	3.81903	2.66187	4.87641	4.34137	5.4069	4.34859	5.78794	3.8612	WB
OG-1755	6.82097	7.09094	6.40627	6.66456	6.76716	7.03693	6.89747	6.63196	6.54003	6.89903	WB
OG-1756	1.07396	2.78098	3.02698	3.74866	3.14651	3.50281	2.74047	1.88987	3.63998	3.8753	WB
OG-1757	7.42393	8.28927	6.59262	7.04276	7.18216	7.3666	7.33139	7.47729	7.30764	7.41901	WB
OG-1758	3.03975	2.86117	3.19654	2.52655	2.76254	2.36318	2.84729	3.45649	3.14709	2.53209	WB
OG-1759	7.23503	7.62676	6.36363	7.31743	6.79891	7.36431	7.78569	8.37987	6.55937	7.80413	WB
OG-176	6.35315	7.64519	6.46073	7.59292	6.28207	6.84328	6.34732	7.63925	5.87595	7.03409	WB
OG-1760	4.67062	5.4562	4.87199	5.50679	5.86198	6.42914	4.68954	5.48571	5.06698	5.40238	WB
OG-1761	5.15521	6.45702	6.00105	6.76026	4.94844	5.02229	5.81743	6.4495	5.00441	5.42144	WB
OG-1762	5.21541	5.69571	5.52763	6.00309	5.3406	5.49121	5.35196	6.08442	5.05964	5.49131	WB
OG-1763	4.32438	5.26365	4.82282	5.44122	4.40183	4.39918	4.43399	5.49351	4.80973	5.0336	WB
OG-1764	6.09439	6.5331	5.56797	5.4692	6.00578	6.28553	6.6998	6.51725	6.39663	6.22294	WB
OG-1765	5.40335	6.03439	4.22308	5.53515	4.68618	5.39054	4.8845	5.84467	4.08656	4.80627	WB
OG-1766	7.58896	7.19359	7.50891	7.76726	7.67411	7.9319	7.58952	7.71016	7.83842	7.57045	WB
OG-1767	3.83982	4.24511	4.41153	5.24913	4.29729	4.32428	3.76732	4.41082	4.77233	4.7877	WB
OG-1768	3.55959	4.81923	4.33127	5.14741	4.72687	4.87225	4.51251	5.27659	3.93758	4.17614	WB
OG-1769	5.0253	5.51171	5.45308	6.18244	5.10408	5.64443	5.89234	6.18672	5.04938	5.8897	WB
OG-177	4.90562	5.2432	4.09005	4.57309	5.31888	5.34899	4.82814	5.2716	4.64066	4.69477	WB
OG-1770	3.01788	2.97559	3.7269	2.95691	3.72269	2.74355	3.52984	3.8094	3.58699	2.30742	WB
OG-1771	3.68317	4.35449	5.166	5.9205	4.8097	5.05564	4.42425	5.09123	5.63643	5.45931	WB
OG-1772	6.89955	7.48762	5.70865	7.07913	5.61982	6.35899	6.66427	6.77481	4.47592	6.81838	WB
OG-1773	4.6343	5.54417	3.01021	4.51552	5.06883	5.41191	4.74199	5.7775	4.59088	5.10431	WB
OG-1774	4.9287	5.42306	4.58114	5.08257	4.85781	4.83184	4.26946	5.01696	4.55467	5.11878	WB
OG-1775	2.70838	3.04875	2.78089	3.40864	3.59914	3.59183	4.15689	3.93054	4.6018	3.94313	WB
OG-1776	6.10582	6.71975	6.00274	6.72975	6.58122	7.01556	5.88655	6.5703	5.70542	5.99941	WB
OG-1777	5.28161	5.67799	5.52173	5.88922	4.92268	5.24493	5.43628	5.92493	5.0233	5.55904	WB
OG-1778	5.60407	6.06128	5.08746	5.94547	5.46992	5.65868	5.10655	5.7307	4.46705	5.33123	WB
OG-1779	3.71675	4.43702	3.9644	4.42962	4.35894	3.93839	4.57187	4.94516	4.03663	4.03609	WB
OG-178	6.39879	6.65618	6.36513	6.86417	6.48296	5.83884	6.51751	6.69794	6.05503	6.09189	WB
OG-1780	4.60036	5.35095	4.64592	5.76616	4.03199	4.91395	4.86129	5.72686	4.5917	5.94924	WB
OG-1781	5.0318	6.12548	5.4627	7.27512	5.11283	6.27974	6.22554	6.76503	4.64387	5.92045	WB
OG-1782	7.12358	7.7704	7.85629	8.17785	7.53072	7.76903	7.282	7.29365	7.65852	6.94856	WB
OG-1783	4.25599	5.0199	6.16901	6.85039	6.38528	6.71564	4.96549	5.03817	5.65732	6.60795	WB
OG-1784	3.37371	3.90374	3.82631	4.48614	4.50555	5.40449	4.33972	4.86059	4.08916	5.10398	WB
OG-1785	3.17451	4.51082	4.53047	4.97195	4.99259	4.32734	3.20146	4.16743	4.15656	4.18162	WB
OG-1786	7.36669	7.19596	6.13647	6.47001	6.77912	6.60141	7.38659	7.14365	6.50176	6.38264	WB
OG-1787	2.99006	3.6621	3.84261	4.5129	3.20885	3.01307	3.5727	3.35522	3.47697	3.44276	WB
OG-1788	4.92585	4.65409	4.86083	4.68713	5.80304	5.75661	4.7472	4.89628	5.94759	5.8368	WB
OG-1789	4.775	4.91562	6.03503	6.14363	5.6952	5.8101	4.89784	5.13402	5.43346	5.44781	WB
OG-179	5.3706	5.50982	5.14345	5.60306	4.99676	4.70628	5.02955	5.3437	5.06379	5.24943	WB
OG-1790	4.98325	5.55884	5.74925	6.03376	5.08623	5.48469	5.59553	5.73545	5.43188	5.361	WB
OG-1791	2.63798	3.41201	3.19444	3.22262	4.60504	4.48117	2.80842	3.05704	4.5271	4.6013	WB
OG-1792	5.26215	5.91732	5.52973	6.16456	5.844	6.24671	6.0555	6.39312	6.05324	6.48961	WB
OG-1793	4.44229	5.24311	6.79946	7.16898	6.31029	6.36261	5.42276	5.16909	5.01849	6.13967	WB
OG-1794	4.23697	5.06165	3.51618	4.31091	4.75215	5.56162	3.68294	4.83021	2.99684	4.85991	WB
OG-1795	4.88032	5.97127	4.5311	5.46854	4.79531	5.65393	4.73812	5.48792	4.90155	5.57945	WB
OG-1796	1.99749	3.18725	2.90255	4.82988	2.38752	4.89011	2.5267	3.85136	1.78894	3.556	WB
OG-1797	4.34543	2.56309	6.99079	7.06015	8.58446	6.73738	2.04139	3.27209	5.79231	4.95528	WB
OG-1798	2.6953	1.59893	2.31063	1.51592	3.03451	2.02065	2.71188	1.53739	3.10387	0.936553	WB
OG-1799	10.7061	10.5757	10.2466	10.152	10.3969	10.4985	10.7314	10.2444	10.7054	10.1296	WB
OG-18	7.42108	8.2375	7.32322	8.86329	7.71207	8.36862	8.13157	9.40928	7.46623	8.85492	WB
OG-180	6.37834	5.47429	5.45075	5.4878	5.02348	4.20774	5.6895	5.14052	5.88456	4.71602	WB
OG-1800	5.89489	6.20511	6.6427	7.20505	6.34523	6.81193	6.92948	7.2109	6.6786	7.19374	WB
OG-1801	5.71253	5.887	6.00005	6.38939	6.15741	6.31903	5.91127	5.90992	5.16628	5.37874	WB
OG-1802	5.92888	6.57971	5.79023	6.28318	5.58187	6.01571	6.53477	6.92988	5.82527	6.15752	WB
OG-1803	4.37272	4.91384	4.19287	4.97781	4.6994	4.94328	4.48561	4.84656	4.65914	4.3589	WB
OG-1804	5.05565	5.79121	4.84478	5.77212	5.33957	5.8435	6.18015	6.96882	4.84663	5.32894	WB
OG-1805	2.4212	3.30562	5.55024	6.36029	4.32662	5.6857	4.40919	4.07796	2.99491	4.05952	WB
OG-1806	4.47724	4.80561	4.76251	5.49311	5.0722	4.93976	4.20292	4.98115	4.99214	4.67102	WB
OG-1807	6.30245	7.4928	6.08268	8.29508	6.78554	7.62466	6.94406	8.33414	6.26209	7.88896	WB
OG-1808	4.20774	5.87928	2.91965	4.5494	2.59706	3.98312	3.8751	5.10637	2.99882	4.82829	WB
OG-1809	4.68563	5.35561	4.91122	5.47586	4.98524	5.36364	4.84955	5.34692	4.144	4.92755	WB
OG-181	5.21877	6.47825	5.80614	7.25697	5.85841	5.69717	5.4286	6.15335	5.22559	6.40853	WB
OG-1810	4.42783	5.4259	4.45922	6.3014	4.3816	6.36656	5.15607	6.50023	4.9453	6.24114	WB
OG-1811	4.72536	4.89924	4.12335	4.49474	4.86514	5.69501	4.3929	4.63562	4.33694	5.03476	WB
OG-1812	4.41362	5.08277	5.79358	6.30077	5.69727	5.92818	5.41132	5.76908	5.57943	5.28689	WB
OG-1813	6.08763	7.23636	6.91822	8.11181	7.61072	7.34779	6.04357	6.94615	6.56219	7.6032	WB
OG-1814	5.05421	5.77524	4.64174	4.94558	4.28812	4.57048	5.7608	5.43757	4.75636	4.69166	WB
OG-1815	5.34165	6.30451	5.09994	6.47081	4.86225	5.67481	5.86143	6.74145	5.17394	5.90397	WB
OG-1816	8.13385	9.08638	8.39291	9.9501	8.47099	9.67006	7.99299	8.96546	8.37782	9.59214	WB
OG-1817	4.76489	5.46622	4.89554	5.77379	5.19557	5.39508	5.34508	5.71661	4.81576	5.24912	WB
OG-1818	4.86553	5.61586	5.22681	5.81442	3.18699	4.17135	5.91919	6.851	3.54686	4.914	WB
OG-1819	3.4738	4.41986	3.66268	3.88417	3.5842	3.18052	3.63878	3.93241	4.08133	4.4542	WB
OG-182	4.19051	4.10014	4.7003	4.31312	6.03385	4.92165	5.21857	5.42182	4.94146	4.65589	WB
OG-1820	4.71683	5.14715	5.39334	5.67228	4.54318	4.70357	5.19077	5.04941	4.87271	5.08761	WB
OG-1821	9.00219	9.25847	8.11543	8.78243	8.77513	10.1657	9.24964	8.3689	8.56823	8.7131	WB
OG-1822	3.83938	7.97575	3.56221	4.81433	1.73414	3.56566	4.93156	5.26349	1.32719	5.16417	WB
OG-1823	4.47711	5.29005	4.69903	5.31542	4.65635	5.27246	4.71079	5.44188	4.81693	5.90135	WB
OG-1824	10.7553	10.7065	10.2028	10.2475	10.3178	10.5288	10.8989	10.4724	10.7236	10.401	WB
OG-1825	5.35976	5.89356	5.39113	7.05091	6.29152	7.33201	6.22549	7.38271	5.25006	7.30607	WB
OG-1826	5.42857	6.2119	6.72268	7.11471	5.6889	6.50249	5.78631	6.05294	6.04769	6.35481	WB
OG-1827	6.23465	5.23709	7.20748	6.77614	7.70338	7.24791	4.5677	4.7303	5.55733	5.38219	WB
OG-1828	2.4917	3.52565	3.81359	5.08289	3.34595	3.57334	2.88283	4.65479	3.11284	3.97089	WB
OG-1829	3.59731	4.49239	4.44808	4.96055	4.68399	4.6272	3.54162	4.72889	4.52903	4.56929	WB
OG-183	5.61027	5.92578	4.29452	4.87685	5.06986	4.89733	5.09518	5.68011	4.59778	4.90072	WB
OG-1830	11.7922	11.8236	12.9404	11.9203	12.8834	12.865	11.0737	10.2691	12.1724	11.3673	WB
OG-1831	3.54819	3.58185	4.10149	4.50315	4.68688	3.56877	3.52228	3.88129	3.78653	3.19615	WB
OG-1832	7.2569	8.9909	7.43447	8.27424	5.99338	7.07812	7.80089	6.01511	6.70887	8.25411	WB
OG-1833	4.21973	3.47931	6.96797	6.3127	4.74648	3.71332	4.7309	4.71111	5.85104	5.02407	WB
OG-1834	3.58542	4.90571	2.82474	4.22932	3.17468	4.29274	3.58825	4.64684	3.48535	3.99673	WB
OG-1835	5.36648	6.38989	6.64377	6.83901	5.12483	5.19108	6.14842	6.20797	5.57426	5.42845	WB
OG-1836	5.01479	5.41671	5.1305	5.8557	5.04747	5.82369	5.60709	6.09196	4.59721	5.54837	WB
OG-1837	5.39949	6.25953	5.49746	6.60658	5.44683	6.09703	5.42011	6.03734	6.00007	6.13974	WB
OG-1838	4.95635	5.17498	4.60844	5.27342	4.77941	5.01712	4.84685	5.09751	4.0542	4.37733	WB
OG-1839	11.4389	10.8823	11.5115	12.1173	11.3862	11.855	11.486	11.7931	10.4056	10.5288	WB
OG-184	4.48994	6.31228	6.68076	6.63439	4.92375	4.7155	6.1264	7.19766	5.38768	5.90236	WB
OG-1840	3.63263	4.28244	4.3292	4.57731	3.8952	3.61145	4.28659	4.66448	4.21108	3.74853	WB
OG-1841	6.71885	7.78153	8.30526	8.9168	9.03808	9.13057	6.97849	8.06374	6.52954	8.09658	WB
OG-1842	5.97416	6.11647	5.77014	6.08008	6.10291	6.03897	5.97601	6.12042	5.66832	6.02632	WB
OG-1843	7.51135	9.19382	6.5441	7.93659	5.83282	6.43156	8.13989	8.50729	6.42674	7.91073	WB
OG-1844	5.48666	6.20116	5.88552	6.66178	5.46435	6.01023	5.89102	6.36554	4.96658	5.96254	WB
OG-1845	2.9723	3.96056	3.68801	4.31078	2.94962	3.80184	3.8771	4.43369	3.97305	4.56374	WB
OG-1846	5.28602	5.92829	4.2512	4.0549	4.42356	4.44408	4.5358	5.3964	5.02529	5.31968	WB
OG-1847	4.4854	4.65043	3.67651	3.81632	4.98256	4.90638	4.37239	4.68754	4.24267	4.08602	WB
OG-1848	8.46275	8.7015	8.60685	9.10647	8.62989	9.4302	8.25369	8.08448	8.38438	8.75283	WB
OG-1849	3.42542	4.96705	3.34253	4.28023	3.18163	3.84758	5.11136	5.3633	3.36228	3.98375	WB
OG-185	9.88493	9.08375	9.64657	9.02867	9.71741	9.56217	9.40998	9.25802	9.42665	9.046	WB
OG-1850	3.36128	4.7154	3.40082	4.10235	4.99605	5.47029	3.67049	4.46248	3.67904	4.13311	WB
OG-1851	2.1914	3.75795	2.58959	4.77742	3.48075	3.47284	3.01874	3.9576	2.9296	3.48562	WB
OG-1852	4.01111	5.27734	4.43402	5.17073	4.19696	4.68665	3.92583	5.19619	4.27873	5.0781	WB
OG-1853	3.6939	3.49595	4.31885	4.51878	4.00209	4.01946	2.8896	2.06115	1.24631	1.9814	WB
OG-1854	3.95837	4.33968	3.24977	3.42561	3.32879	3.57521	3.60351	3.79527	2.30314	3.23881	WB
OG-1855	6.59756	7.20964	6.64158	7.48645	6.66731	6.98324	6.55885	7.04649	6.50043	6.93501	WB
OG-1856	3.93116	4.66538	4.73501	5.68421	4.55737	5.39495	4.13102	4.73554	4.71073	5.39936	WB
OG-1857	8.3645	6.41137	7.7127	6.04015	8.02523	7.26488	7.23879	7.07948	7.75467	5.63957	WB
OG-1858	5.55027	6.51588	5.77616	6.44099	6.15236	6.50024	6.12451	6.65097	5.68293	5.89842	WB
OG-1859	5.41671	5.74785	5.28602	6.15544	5.05767	5.27334	5.55501	6.22316	4.88926	5.41479	WB
OG-186	7.79445	8.63353	8.19122	8.16169	8.3164	8.34818	8.33408	8.61184	8.48817	8.49586	WB
OG-1860	6.18371	6.63514	7.42061	8.49108	6.86976	8.19272	7.03193	6.80643	5.29905	6.50581	WB
OG-1861	6.77814	7.33249	6.74524	7.33843	3.10935	2.91244	7.00482	7.1216	6.29499	6.98822	WB
OG-1862	4.03323	4.67085	4.68375	4.94869	5.78164	6.37659	4.20411	4.47021	4.76434	5.03241	WB
OG-1863	3.39189	4.35356	3.95522	4.31308	4.2125	4.3576	3.87467	4.15291	3.38439	4.24177	WB
OG-1864	4.44378	4.86986	3.95094	4.60805	3.92829	3.55806	4.62091	4.96935	3.68762	3.79636	WB
OG-1865	8.34553	8.59727	8.26863	8.79076	7.80773	8.32474	8.68173	8.8764	8.00517	8.9305	WB
OG-1866	2.77262	3.596	3.74456	4.44954	4.27459	4.93166	3.46253	3.59208	3.35513	3.91265	WB
OG-1867	4.69308	4.8983	5.86902	6.4184	5.26912	6.10007	5.72704	6.19757	5.14271	5.90705	WB
OG-1868	5.97775	6.50344	4.6209	6.38868	4.98	5.52419	5.62414	6.14471	4.73556	5.90469	WB
OG-1869	3.1161	3.18474	3.3251	3.47594	2.59853	2.38575	2.82651	4.00938	2.73665	3.04506	WB
OG-187	4.50094	5.55922	4.90959	5.23205	5.17885	4.47087	5.42168	5.76548	5.05354	4.83578	WB
OG-1870	3.89466	4.62423	3.27588	3.54129	3.91041	3.77169	4.79447	4.96067	3.73376	3.49321	WB
OG-1871	4.52665	5.14866	4.396	6.12734	3.71052	4.43122	5.10206	5.37201	3.18943	5.31419	WB
OG-1872	10.9887	2.02876	11.6011	1.54479	9.61621	0.680542	3.3069	0.236866	11.76	0.737151	WB
OG-1873	11.4014	11.5973	11.6469	11.9978	11.1223	11.3705	11.5549	11.3966	11.3793	11.0383	WB
OG-1874	4.52007	4.44225	6.27393	6.86304	5.12202	5.55103	3.88512	4.0342	5.51627	5.86808	WB
OG-1875	8.24309	9.71838	8.85774	8.41365	6.66184	7.80017	9.23445	7.63221	8.05338	9.85951	WB
OG-1876	3.66328	4.12847	3.49518	4.08305	4.50304	4.78736	4.04136	4.35375	2.87355	2.8755	WB
OG-1877	5.33542	6.26776	5.70809	6.31998	5.45794	6.24378	5.81695	6.71081	6.01653	6.4482	WB
OG-1878	5.33476	5.95228	5.75761	6.65451	4.99276	5.15049	6.08651	5.98773	5.64106	6.01648	WB
OG-1879	5.19567	6.08537	6.02055	6.58939	5.0994	5.65511	5.65977	6.26552	5.07278	5.48901	WB
OG-188	3.34994	3.52216	3.46076	4.05975	3.61798	3.3994	3.63778	3.98463	3.41067	3.65197	WB
OG-1880	4.66139	5.78558	4.36194	5.05038	4.77065	4.71651	5.07935	5.81335	4.23799	4.32161	WB
OG-1881	3.29173	4.26544	3.68152	4.5827	3.31313	3.52951	3.56257	4.23048	3.62071	3.73605	WB
OG-1882	4.50697	4.70142	4.44315	4.67589	4.10773	4.10236	4.92299	5.23685	4.22067	4.54825	WB
OG-1883	6.38094	5.68541	7.0697	6.4959	5.94883	5.55309	6.11257	5.82434	5.77563	5.12516	WB
OG-1884	3.42859	4.48975	3.90523	4.78885	3.38281	3.72356	3.67203	5.43985	3.3029	3.95584	WB
OG-1885	5.59762	6.41546	5.07135	5.96767	5.46357	6.41571	5.66858	6.06975	5.78778	6.30209	WB
OG-1886	6.84884	7.55274	6.80839	7.36533	6.82072	6.94748	7.07801	7.45032	7.07319	6.7217	WB
OG-1887	6.2672	6.89365	6.2474	6.91698	6.40111	6.88818	6.47996	6.94628	6.05635	6.52304	WB
OG-1888	5.35518	5.01843	4.98297	5.54147	4.94402	5.4316	5.86698	5.81	4.12968	5.62883	WB
OG-1889	7.06835	7.51211	6.54131	6.64391	6.47234	6.41245	7.34024	7.55277	6.60836	6.57988	WB
OG-189	6.81598	7.25625	8.02983	7.04728	5.93375	6.03652	6.99436	6.84507	7.16614	6.31576	WB
OG-1890	4.51683	5.63125	6.63887	6.39625	5.32603	6.25148	4.27571	4.54996	6.03137	7.12602	WB
OG-1891	5.62739	6.16525	6.13956	6.94126	6.19351	6.83492	5.90704	6.3684	6.19051	6.67919	WB
OG-1892	3.97074	4.48023	3.92908	4.54253	3.02726	3.2328	4.50218	4.84919	4.04509	4.20995	WB
OG-1893	5.3604	6.2163	5.35784	6.21297	5.2826	5.83214	5.82669	6.31517	5.06967	5.72978	WB
OG-1894	3.68334	3.88883	3.13912	4.94264	3.18086	4.45952	3.87545	4.93683	3.05737	4.4197	WB
OG-1895	4.37322	5.0746	4.6665	5.33604	4.36017	4.78315	4.42217	4.77764	4.58643	4.68528	WB
OG-1896	7.035	7.21085	6.54741	6.39717	7.40909	7.66072	7.24715	7.45726	6.93502	6.96662	WB
OG-1897	5.60428	6.70166	5.83986	6.46482	6.31337	6.54379	6.62354	7.24838	6.42703	6.47102	WB
OG-1898	5.89903	6.48912	5.90665	6.96699	6.13903	5.59845	6.48117	7.0555	6.30427	6.22425	WB
OG-1899	8.449	9.76948	7.06935	8.69018	7.02471	8.31476	8.22611	9.00444	7.7518	9.693	WB
OG-19	18.0216	7.83002	18.2726	7.77525	17.5858	8.82815	15.6119	6.95094	18.0997	7.01869	WB
OG-190	3.6891	3.25019	4.22233	4.32538	3.98575	4.09163	4.23218	4.38958	3.94278	4.03192	WB
OG-1900	5.48677	5.99091	5.30204	5.76453	5.12341	5.11174	6.01379	5.70427	5.51249	5.39071	WB
OG-1901	4.32791	4.87319	5.16596	5.32007	4.85444	5.08837	4.30841	4.48983	4.58785	5.16418	WB
OG-1902	4.0522	4.18213	4.53044	4.96763	3.82234	4.07653	4.77117	4.61635	3.37637	3.88451	WB
OG-1903	6.10214	6.45664	5.51183	6.31684	5.63806	5.89823	5.37224	6.17321	5.30155	6.05974	WB
OG-1904	5.29382	6.95454	5.10265	6.61544	4.97424	6.02972	5.60707	7.52766	5.97488	6.27536	WB
OG-1905	6.49425	7.27422	6.44641	7.43227	6.67058	8.12135	7.06879	8.56342	6.22148	8.40367	WB
OG-1906	6.55705	7.82992	6.75882	7.71487	5.97626	7.71073	7.06949	7.76699	7.08985	8.08225	WB
OG-1907	4.40949	4.40071	3.41435	2.76452	3.37297	2.75212	4.37723	4.70605	3.54606	3.21486	WB
OG-1908	5.36632	6.01807	4.64627	5.84702	5.18186	5.68682	5.03824	5.29709	4.65319	5.45628	WB
OG-1909	6.98736	6.76199	6.98791	6.81136	6.88566	6.44186	6.90362	6.45825	7.76938	6.81876	WB
OG-191	5.78782	6.85055	5.44377	5.73802	6.69727	6.77035	5.89799	6.7831	5.98627	6.25312	WB
OG-1910	5.70236	5.37884	5.34963	5.20618	5.65998	5.58953	5.94719	5.42931	4.28621	4.16976	WB
OG-1911	3.56443	3.68659	5.53738	5.76023	5.99734	6.01702	3.6121	3.7474	4.35767	4.99663	WB
OG-1912	4.71413	5.12584	5.08309	5.72303	4.46622	4.64468	4.83876	4.94984	4.46362	3.8895	WB
OG-1913	3.38699	3.67607	3.87583	4.04403	3.64859	3.18863	3.70898	3.98969	3.73691	3.23248	WB
OG-1914	3.99202	5.04454	3.98735	5.42467	4.63096	5.36359	3.79704	4.69062	3.45315	4.79101	WB
OG-1915	5.22532	5.63039	5.28542	4.87537	5.40143	6.0316	5.55867	5.02855	6.06401	5.49599	WB
OG-1916	3.64804	4.21541	2.9616	4.20488	4.00183	4.18098	3.49468	4.1422	3.07067	4.14264	WB
OG-1917	7.53955	7.91413	7.7567	8.23829	7.42182	7.59827	7.40935	7.16262	7.52601	7.68537	WB
OG-1918	5.94826	6.80151	6.16273	6.47452	5.97424	6.40409	6.42804	6.947	6.536	6.3944	WB
OG-1919	7.09302	7.34044	6.57219	8.25404	7.02901	7.50394	7.29528	7.87982	6.57026	7.68974	WB
OG-192	6.07593	6.40101	5.76645	6.36936	5.68241	5.52811	6.37251	6.57624	6.35912	6.41312	WB
OG-1920	5.24916	5.6936	5.79142	6.24322	6.6601	6.6858	5.30704	5.38487	6.48033	6.67823	WB
OG-1921	6.19927	6.56602	6.58583	7.76144	4.88121	5.44814	6.63124	6.77444	5.28923	6.45028	WB
OG-1922	7.96147	8.33007	7.57803	7.73007	7.39794	7.51259	8.98702	8.88774	8.03201	7.77381	WB
OG-1923	4.25174	4.81152	4.64978	5.28998	4.78533	5.03025	4.64372	5.27097	4.88594	5.77657	WB
OG-1924	4.62797	6.49712	4.74165	6.14108	4.48066	5.54582	5.90316	6.91282	4.45572	5.60216	WB
OG-1925	2.32012	3.43899	2.04381	4.23799	2.42918	3.06611	3.91832	3.83705	2.11967	4.0877	WB
OG-1926	7.47792	7.34833	9.09737	7.29925	8.99095	7.73718	6.90787	6.37786	7.1246	6.50793	WB
OG-1927	3.55536	4.5944	3.85793	4.95598	3.12436	3.30572	3.91359	4.60678	3.45532	4.07759	WB
OG-1928	3.6535	4.5431	4.12517	4.82642	4.59166	4.07376	4.59386	4.56756	4.0187	4.28358	WB
OG-1929	4.51985	4.97601	4.8539	5.25615	4.90626	5.14941	4.65317	5.00573	5.17411	5.26451	WB
OG-193	4.61066	4.57246	6.30202	6.19522	6.56349	6.09819	5.04903	4.86015	5.94417	6.33232	WB
OG-1930	6.49206	7.28445	6.89468	6.70145	6.427	6.3018	7.00315	7.39395	7.2038	6.36523	WB
OG-1931	3.70928	4.32869	4.17791	5.2613	3.69037	3.8776	4.53549	4.79053	3.57511	4.52479	WB
OG-1932	6.06807	6.57229	5.55836	6.14594	5.13012	5.37743	6.24312	6.36518	5.65476	5.76372	WB
OG-1933	5.35086	5.65001	4.81869	5.36685	4.40326	4.16753	5.6128	5.82416	3.58519	5.08725	WB
OG-1934	10.0197	9.67545	9.52221	9.58106	9.79961	10.0942	9.91776	9.54328	9.66456	9.45145	WB
OG-1935	3.74299	4.80523	3.97879	5.03115	3.74774	4.1608	4.07626	4.10971	5.30659	5.27606	WB
OG-1936	10.3472	10.526	10.1722	10.9677	10.3523	10.8839	10.8858	11.1263	10.0086	10.7447	WB
OG-1937	8.15204	8.21662	7.65893	8.30142	7.22236	8.20641	8.88802	8.90683	8.32327	7.62435	WB
OG-1938	7.27492	7.29332	6.44543	6.57159	6.82004	6.92238	7.17755	6.78533	7.47265	7.03283	WB
OG-1939	5.25556	6.02421	5.32816	5.85373	5.20693	5.61844	5.81655	6.00739	5.24931	5.19245	WB
OG-194	5.3724	5.98625	5.07648	5.33971	5.65512	5.28962	5.78597	6.61695	5.06465	5.20835	WB
OG-1940	4.92024	5.85102	5.52918	6.64954	5.32048	6.03959	5.36943	6.32849	5.07969	6.1949	WB
OG-1941	4.63585	4.98393	5.33295	5.88401	4.61919	5.03474	4.64916	5.15283	4.73238	4.7556	WB
OG-1942	5.65911	6.31645	4.83412	5.74789	4.95084	5.53675	5.78829	6.409	5.36143	5.95755	WB
OG-1943	3.50805	4.75347	3.51591	5.3959	3.50753	4.99955	4.05695	5.06786	2.81781	4.29115	WB
OG-1944	11.2845	12.2063	11.3408	12.4595	11.1632	11.6377	12.4563	12.7366	11.7179	12.7971	WB
OG-1945	4.75299	5.05811	3.71584	3.55942	5.33754	5.21649	5.44948	5.36349	5.21041	5.00283	WB
OG-1946	3.12939	3.5853	3.69368	3.86009	3.04322	2.81169	4.03567	3.80899	3.85311	3.43639	WB
OG-1947	7.95154	8.02615	7.47431	8.16507	7.32973	7.78273	7.8011	7.8195	7.37208	7.51949	WB
OG-1948	6.26008	6.62841	5.83269	6.40049	5.63827	6.44562	5.45035	5.67625	5.5798	6.01012	WB
OG-1949	7.56334	8.56322	7.94423	9.33416	7.71269	8.65213	8.84785	9.3285	7.59182	9.38947	WB
OG-195	5.70278	5.97366	5.13776	6.11507	5.47707	6.38071	6.74504	6.50434	5.57345	6.28663	WB
OG-1950	4.66453	5.88954	5.46712	6.47098	4.78425	4.83439	5.65838	6.58962	5.1743	5.31632	WB
OG-1951	5.74664	5.8414	6.04098	6.21496	6.21172	6.17923	6.04184	6.07023	6.25785	6.30712	WB
OG-1952	6.54748	5.76187	6.41847	4.56196	6.85756	6.47444	6.47424	5.76437	6.50549	5.08624	WB
OG-1953	3.95404	6.03135	6.51287	7.12695	5.44602	6.01938	4.97251	4.94734	4.52003	5.34471	WB
OG-1954	7.42857	8.25477	7.58273	8.14709	7.70429	8.30664	7.45263	8.09431	7.37924	7.92066	WB
OG-1955	6.50524	6.86712	6.74518	7.12271	6.95249	7.11675	6.7465	6.73139	6.95338	6.61398	WB
OG-1956	5.05771	6.40781	5.18717	6.25959	5.57342	5.94783	5.46613	6.5645	5.45175	6.0771	WB
OG-1957	6.17013	6.76012	6.31109	6.75959	6.05707	6.57054	6.79758	6.76318	5.96403	7.01016	WB
OG-1958	4.04668	5.52472	3.58253	4.74541	2.8274	3.62042	4.38759	5.32209	2.99723	4.88	WB
OG-1959	5.61114	6.60771	5.30449	6.5075	3.86433	4.26686	5.66099	6.34296	3.82718	4.96705	WB
OG-196	6.45187	5.84582	9.09244	8.04872	7.99929	7.64163	8.14332	7.49256	8.47982	8.34989	WB
OG-1960	3.75217	4.4558	3.92759	4.84696	4.14365	4.561	4.29397	4.70338	3.10622	4.2377	WB
OG-1961	7.74269	7.82357	8.19131	8.39387	7.25125	7.33502	7.95828	7.36362	7.63859	6.96572	WB
OG-1962	4.60485	5.19844	4.67937	4.96213	4.25572	4.48519	4.76386	5.0034	4.98371	4.92148	WB
OG-1963	5.69201	5.31279	5.5495	4.58844	5.29241	4.45887	6.2764	5.31367	6.21638	4.41834	WB
OG-1964	6.05749	6.20893	5.8822	6.28757	6.10981	5.83156	5.81388	6.01239	5.52075	6.10967	WB
OG-1965	1.75416	2.80268	3.47885	4.94248	3.98872	4.75142	5.17122	4.48382	2.19317	4.47383	WB
OG-1966	5.84098	6.11418	6.08577	6.52927	6.22404	7.00768	5.92267	6.9735	6.01903	6.77457	WB
OG-1967	11.0923	11.1986	10.6202	10.8741	11.1463	11.6371	11.2915	10.9088	11.1916	11.0673	WB
OG-1968	3.99374	4.50629	4.35811	4.96462	5.13181	5.04229	4.81214	5.16994	4.97508	4.65652	WB
OG-1969	8.96165	11.1245	8.37605	9.85504	6.89192	7.95387	9.94353	9.86137	7.98355	9.95969	WB
OG-197	3.56599	4.82083	5.83103	7.68481	4.02309	5.40098	5.33309	5.99466	4.06032	6.5106	WB
OG-1970	10.7867	10.8759	10.4631	10.494	10.5678	10.3647	10.8543	10.4442	10.8902	10.507	WB
OG-1971	5.62091	5.65374	5.99558	5.94028	5.96429	5.94954	5.96294	6.26291	5.05858	5.00719	WB
OG-1972	5.20072	4.9469	4.15179	4.65266	4.86031	4.55636	4.82313	5.13124	4.09567	4.63623	WB
OG-1973	6.94428	7.82724	6.96372	7.5966	6.73453	7.21709	8.22305	8.27024	7.22423	7.35695	WB
OG-1974	7.05208	6.48523	6.8697	7.0536	7.51612	7.23651	7.43241	8.01662	7.2328	6.67601	WB
OG-1975	3.26454	3.33253	2.34304	2.63792	3.0819	2.90178	3.94069	4.22775	2.9228	2.87569	WB
OG-1976	5.25406	4.23599	7.2611	6.68214	8.24862	7.48452	2.79665	3.0931	1.33283	0.903589	WB
OG-1977	3.57252	4.25721	5.14718	5.21561	6.37327	6.18234	3.2985	2.92395	3.2356	4.26769	WB
OG-1978	5.27812	5.8087	6.08489	6.55688	6.15923	6.60465	5.59723	5.95736	5.79911	6.06254	WB
OG-1979	4.57764	5.4191	5.09513	5.74749	4.9208	5.12413	5.10511	5.57836	4.4062	4.85278	WB
OG-198	5.8738	6.47294	5.53474	6.68387	5.47557	5.60698	5.98254	6.40199	5.464	5.55606	WB
OG-1980	4.94405	5.32521	5.39017	5.78528	5.40829	5.95625	4.90272	5.18906	5.32528	5.5398	WB
OG-1981	3.73819	5.21287	3.89895	5.16264	4.03516	4.53325	3.75685	4.35304	3.1576	4.03088	WB
OG-1982	8.39776	9.03802	8.8452	9.84534	8.52151	9.24707	9.30809	9.53792	8.72419	9.47431	WB
OG-1983	5.91791	6.71875	5.78717	6.55923	5.79886	6.30112	6.07115	6.77377	5.2468	6.0761	WB
OG-1984	4.17729	4.69332	3.33852	4.12178	3.81569	4.34264	4.20277	4.60703	4.29768	4.07999	WB
OG-1985	5.71581	6.53247	7.77494	8.32454	8.49009	8.59304	5.5097	4.66141	5.6394	7.12994	WB
OG-1986	5.50637	6.05292	6.06756	6.67728	6.24617	6.95199	5.29381	5.66326	5.58099	6.36797	WB
OG-1987	8.15717	8.61013	7.9255	8.15881	7.74934	8.54821	9.22828	8.27838	8.61583	8.9194	WB
OG-1988	4.29454	2.63821	5.66941	4.43866	4.03882	3.78175	4.18962	2.37048	5.03859	5.2839	WB
OG-1989	6.56015	6.58719	6.98113	7.03321	6.96872	6.194	7.26557	7.05383	7.20668	6.6946	WB
OG-199	6.84075	6.91538	6.07343	6.2335	6.34468	6.15864	6.7748	6.88863	6.15764	6.22077	WB
OG-1990	4.83196	5.49951	4.42384	5.26461	4.08924	4.17273	5.56425	6.18882	4.54055	5.00375	WB
OG-1991	3.90899	4.83101	5.82079	5.92151	5.68887	5.54213	4.28913	4.60291	4.7661	4.79344	WB
OG-1992	7.0468	9.15701	6.99862	8.26409	6.21831	7.47411	7.77125	6.89031	7.23374	8.64746	WB
OG-1993	9.0503	0.650831	8.96382	1.20234	7.03685	-1.72109	5.72078	-1.36765	9.19127	-2.66367	WB
OG-1994	4.6301	6.52732	6.13376	6.94707	6.11218	6.30063	6.02065	6.98827	5.88525	6.28304	WB
OG-1995	5.74099	6.56312	5.41487	5.95579	4.91542	5.1198	5.63024	5.27307	4.63838	5.23406	WB
OG-1996	6.44723	7.52856	6.21779	7.34935	6.137	6.94944	6.48111	7.43355	5.48721	6.99351	WB
OG-1997	3.22768	3.60688	2.34734	2.2712	2.50942	2.12272	3.45244	3.52363	2.69105	1.35171	WB
OG-1998	3.18163	2.74902	3.80983	4.79049	5.97799	6.14233	2.60556	2.20302	4.49019	3.64956	WB
OG-1999	3.92377	3.86553	8.57702	8.25875	8.88529	6.85495	6.04641	5.84267	7.68882	5.34511	WB
OG-2	8.25454	8.61009	8.54488	9.48912	9.11593	9.39239	10.0575	10.6636	8.05007	8.63273	WB
OG-20	9.26912	9.16591	9.24593	8.7984	8.85431	8.37967	9.83293	9.53554	9.58786	9.03998	WB
OG-200	6.01381	6.28401	6.0317	6.34535	6.15095	5.99253	6.25501	6.39495	6.02703	6.17745	WB
OG-2000	6.08364	6.34692	5.92208	6.07922	5.99902	6.09487	5.95793	5.91386	6.2478	5.87807	WB
OG-2001	3.64549	-2.8679	5.00315	-0.844747	3.00399	0.0880535	2.2588	0.110348	5.64536	-0.697678	WB
OG-2002	9.522	9.62121	8.72872	10.3927	9.23656	10.5613	9.71245	10.5675	9.04802	10.5325	WB
OG-2003	5.53139	5.52453	5.56343	5.74565	5.05406	5.12535	6.51707	6.29698	5.18988	5.17411	WB
OG-2004	4.49088	5.75069	5.11515	5.78814	4.78754	5.10301	4.5214	5.8585	4.67834	4.75439	WB
OG-2005	4.84735	5.92175	4.81632	5.92765	4.78357	5.18777	5.36521	5.95257	4.68323	5.39953	WB
OG-2006	5.38449	5.11422	4.97821	4.92208	4.76765	4.34053	5.21771	4.82208	5.27136	4.24661	WB
OG-2007	5.11985	5.96068	4.45117	5.23137	5.30062	5.70726	5.6789	6.33016	5.18434	4.91365	WB
OG-2008	4.85388	5.3718	5.00024	5.38946	5.01009	5.09862	5.01042	5.42484	5.07567	5.02768	WB
OG-2009	12.0311	11.61	12.2033	12.5147	12.5613	13.1037	10.693	10.3525	11.8752	11.1972	WB
OG-201	5.37285	6.06159	5.92221	6.21175	5.95928	6.05805	6.57596	6.31319	5.35423	5.34481	WB
OG-2010	4.99448	4.70208	4.76796	4.90274	4.72466	4.49665	4.51917	4.81534	5.10715	4.842	WB
OG-2011	6.32974	5.20198	6.31065	4.66044	6.05531	5.53822	5.20927	5.56002	5.40048	5.40945	WB
OG-2012	3.10459	3.75136	4.03324	4.27291	4.53017	4.83533	3.69817	4.41788	3.64007	3.72723	WB
OG-2013	4.22023	5.23335	4.47117	5.72384	5.23611	5.90126	4.75903	5.57629	4.86956	5.81696	WB
OG-2014	3.85968	4.83549	4.22691	4.96179	4.51266	4.60567	4.57372	4.95594	2.72228	3.79392	WB
OG-2015	6.94146	7.92199	6.48897	7.02601	6.83137	7.27052	7.27737	7.38677	6.86093	7.06332	WB
OG-2016	5.67535	6.22512	6.66084	7.27723	5.70244	6.26947	6.38404	6.22116	5.8967	6.29664	WB
OG-2017	5.5047	6.31413	5.75116	6.46498	4.87135	5.27361	5.34035	5.64206	5.54703	5.46975	WB
OG-2018	4.20931	4.60877	3.6568	4.25726	3.71872	3.30639	4.16451	4.32823	4.05054	4.16485	WB
OG-2019	4.35781	5.10374	4.51749	5.22845	4.30504	4.28639	4.98573	5.38239	4.34628	4.42613	WB
OG-202	4.74752	5.19308	4.34605	4.59082	4.86977	5.29048	5.17608	5.34097	4.99376	5.14292	WB
OG-2020	3.75586	4.77789	3.41726	3.68045	3.26822	3.70513	4.2643	4.86425	3.05805	3.29946	WB
OG-2021	4.45214	5.26893	4.78234	5.34778	3.89184	3.91773	5.30426	5.50314	4.65456	4.75477	WB
OG-2022	4.31277	4.10853	5.78478	5.90502	5.63837	6.69092	4.46704	4.16158	5.05362	5.80858	WB
OG-2023	7.56276	8.00434	6.51371	7.21316	6.25463	6.90374	7.17043	7.26104	6.31182	6.6018	WB
OG-2024	5.63436	5.68986	5.14228	5.15952	5.61408	5.58629	5.59446	5.48938	5.77934	6.1684	WB
OG-2025	5.34665	5.29393	5.9699	6.09865	6.22076	5.80034	6.00446	5.53059	6.58877	5.94797	WB
OG-2026	2.87207	2.71228	3.80955	3.58241	3.31	3.11356	2.85723	3.56713	3.01457	3.20131	WB
OG-2027	7.0752	8.6412	6.92403	8.16156	7.14044	7.96023	7.43169	8.59146	6.86593	7.66285	WB
OG-2028	4.61313	5.02437	5.0396	5.09742	4.89676	5.03186	4.596	4.94993	5.27761	4.84178	WB
OG-2029	10.4925	10.3221	9.81544	9.49116	10.1314	9.81994	10.4114	9.89875	10.7594	10.0732	WB
OG-203	2.82622	3.51163	5.62883	5.74054	6.28397	6.36102	3.39373	2.72755	4.6041	4.96265	WB
OG-2030	3.83482	5.88294	3.38834	4.3472	4.5832	5.03059	4.06623	5.20193	3.6505	4.72463	WB
OG-2031	7.93259	8.66691	9.47996	7.84042	7.42632	6.86895	7.96024	8.22624	9.18259	7.64803	WB
OG-2032	6.43713	7.3403	7.07446	7.6854	6.81394	7.29285	7.38891	7.8684	6.76982	7.29744	WB
OG-2033	6.1872	8.31496	4.34265	6.27283	5.28062	5.42959	7.85388	7.94118	6.42837	7.37903	WB
OG-2034	4.9418	5.52909	5.6109	6.10345	5.15825	5.98631	4.82529	5.1105	5.20448	5.78942	WB
OG-2035	6.36721	8.41093	6.4494	7.18911	4.92518	7.04538	7.79138	7.49534	5.04403	7.44034	WB
OG-2036	5.50583	5.32859	7.10016	7.6991	7.91374	8.12042	5.29254	5.38064	6.00573	6.01852	WB
OG-2037	3.39911	4.06437	4.096	4.76796	3.75094	4.29465	3.72549	4.60524	3.47599	4.27266	WB
OG-2038	5.44244	7.22286	6.2428	8.54232	6.05528	7.48623	6.05727	7.63775	4.41913	7.44198	WB
OG-2039	10.6473	10.399	10.3984	10.2654	10.6531	10.7134	10.3978	9.78791	10.9336	10.5007	WB
OG-204	6.82393	6.7704	6.33912	6.57017	6.64574	6.9229	6.81345	6.91656	6.01127	6.073	WB
OG-2040	7.25434	8.06071	7.1226	8.28428	6.87285	7.29304	7.84939	8.37138	6.74296	7.80828	WB
OG-2041	4.52305	5.20704	4.17938	4.61549	4.41698	4.83822	4.19168	4.67671	4.55487	5.37375	WB
OG-2042	6.86784	7.67676	6.81747	7.27039	6.90191	7.25034	7.35339	7.61473	6.76243	7.13622	WB
OG-2043	4.92868	5.2478	4.80778	5.45117	5.58614	5.87898	4.99125	5.57075	5.2142	5.35766	WB
OG-2044	5.48274	5.70472	5.19786	5.28067	4.7386	4.31631	5.28537	5.56933	4.36577	4.73165	WB
OG-2045	4.81567	5.00777	4.03196	3.77049	3.7883	3.78945	4.45912	4.82264	3.42057	3.5903	WB
OG-2046	5.44358	5.5704	4.81463	5.56614	4.78573	5.33755	4.37749	5.37736	5.19612	5.32453	WB
OG-2047	7.50541	8.358	9.93884	10.3569	10.7811	10.9593	7.3323	7.59364	8.20703	7.62146	WB
OG-2048	7.80335	8.58532	8.35748	9.35064	7.92925	8.33662	8.82813	9.09376	8.32218	8.74118	WB
OG-2049	11.1605	11.16	13.6286	12.9878	14.0254	13.5849	10.5056	10.9214	13.4244	11.7977	WB
OG-205	6.10472	6.55163	5.43441	6.18266	5.77575	5.48149	5.52189	6.10806	6.09465	6.30924	WB
OG-2050	4.32705	4.95197	4.12253	4.48508	4.2071	4.51346	3.94093	4.51385	4.45855	4.5969	WB
OG-2051	5.59102	6.14443	5.73274	5.96611	6.16423	6.26986	6.0966	6.45664	5.50163	6.01252	WB
OG-2052	4.0325	4.84371	4.75898	5.79356	4.84138	5.68434	4.96891	5.42475	4.58244	6.8092	WB
OG-2053	4.61737	5.11809	4.56461	5.67073	5.15333	6.12715	5.60807	5.7411	4.89323	5.86295	WB
OG-2054	5.8674	5.86504	6.10383	5.72131	6.0544	4.84212	6.13284	6.10067	6.90331	5.37489	WB
OG-2055	3.16011	2.1995	5.95708	5.67983	7.33043	6.42908	2.62415	2.11011	6.27801	5.30511	WB
OG-2056	5.40356	6.00864	5.64811	6.22043	5.68701	6.21765	6.17266	6.01388	5.8083	6.87668	WB
OG-2057	5.39394	9.32975	3.85956	6.7773	2.67795	3.74228	6.26691	5.95259	4.35162	7.02935	WB
OG-2058	9.7362	9.39524	9.36103	8.72971	9.6149	9.91412	8.67201	8.86805	9.68752	9.1415	WB
OG-2059	9.68843	9.85933	9.4818	9.56186	9.36882	9.3657	10.1498	9.72253	10.1096	9.45522	WB
OG-206	12.9406	13.612	13.1896	14.6054	13.0847	12.8487	13.7788	14.1986	12.9171	14.4649	WB
OG-2060	5.13929	4.81547	5.25159	5.41108	5.439	5.90594	5.38169	6.14722	4.59848	5.49619	WB
OG-2061	4.50047	7.2823	4.03746	6.26081	3.89553	5.5674	5.14038	5.79155	4.36211	6.74072	WB
OG-2062	10.2266	10.3048	10.0383	10.1744	10.2066	10.5268	10.5305	10.2351	10.082	9.77887	WB
OG-2063	9.39581	9.27705	8.90075	9.30902	9.40036	10.5132	9.97236	9.93984	8.97015	10.3597	WB
OG-2064	4.51066	5.10237	4.24035	4.8798	4.32907	4.46739	4.65302	5.22521	4.53048	4.3727	WB
OG-2065	4.01045	4.97944	3.82953	4.64962	3.82448	3.78939	4.29991	5.15797	4.24586	4.65537	WB
OG-2066	4.46497	4.99503	4.38479	4.54969	4.39498	4.60992	4.9722	5.45706	4.028	4.40203	WB
OG-2067	4.38423	6.25774	4.60471	6.72863	4.8089	7.03936	5.2258	6.38802	4.1289	5.82216	WB
OG-2068	4.78331	5.03026	5.47387	5.12862	5.12237	4.70084	5.76468	5.22807	5.66105	4.21949	WB
OG-2069	4.5592	6.10416	3.7507	5.56901	4.09113	4.73652	4.79423	5.76899	3.7918	4.44849	WB
OG-207	5.00372	6.03624	4.55483	5.19997	5.48782	4.46867	5.71336	6.28825	5.23109	4.96951	WB
OG-2070	6.58458	6.89494	6.63325	6.87633	6.83813	6.98038	6.58352	6.95721	6.51134	6.78985	WB
OG-2071	6.03757	6.96978	6.82001	7.8366	6.15805	6.66866	6.9748	7.53052	6.81271	7.14981	WB
OG-2072	4.48784	5.14841	4.64454	5.76079	4.84018	4.77216	5.15867	5.10968	4.29068	4.47607	WB
OG-2073	5.2515	5.62443	4.43981	5.12004	5.08902	5.29443	5.67943	5.6815	5.26312	5.25279	WB
OG-2074	4.56168	4.83118	4.07517	4.76385	4.20507	4.51939	4.39874	4.9767	3.81528	4.47631	WB
OG-2075	6.40401	7.13184	5.62979	6.37583	5.79727	6.08747	5.3988	6.45644	5.99894	6.01306	WB
OG-2076	5.66276	6.52738	5.48404	6.16341	5.72732	6.06692	5.69765	6.3649	5.97605	6.12446	WB
OG-2077	5.75719	6.99675	4.53251	6.33465	4.10465	5.50239	5.64316	7.07331	4.30075	5.57998	WB
OG-2078	4.66665	5.00387	5.23234	5.32859	4.28869	4.30675	4.77618	5.06831	3.91556	3.99391	WB
OG-2079	5.00376	5.09917	4.31466	4.16224	6.18291	6.80761	4.92135	5.14758	4.07329	3.58301	WB
OG-208	8.03853	8.36051	8.03284	8.5233	7.86898	8.24774	8.84132	9.05284	7.49774	8.13942	WB
OG-2080	8.73739	9.4822	8.53267	9.85374	8.52835	9.734	9.24203	9.74326	9.02197	9.95912	WB
OG-2081	5.46402	5.84872	5.18133	5.41468	6.10648	6.23243	5.2201	5.54942	4.97739	5.31128	WB
OG-2082	6.2637	7.31542	6.21655	7.32866	5.83239	6.34192	7.2099	7.74972	6.09536	6.54736	WB
OG-2083	6.92129	7.47337	8.29131	8.30942	6.75494	6.82578	7.10693	7.84255	6.5562	7.59854	WB
OG-2084	3.67788	3.07268	3.17227	3.69229	6.39385	5.67858	1.85125	2.46515	2.77332	2.38284	WB
OG-2085	5.05126	5.33577	4.38347	4.37877	4.0267	4.06295	6.0394	5.61801	3.96497	4.05179	WB
OG-2086	5.62506	6.14768	6.18639	8.6973	6.69774	6.96733	5.70727	5.95576	4.17599	8.06811	WB
OG-2087	4.53251	5.03119	4.46176	5.0781	4.44255	5.27861	5.36573	5.0872	5.23197	5.71426	WB
OG-2088	5.18995	5.97464	5.18732	5.43187	5.79153	5.94475	5.56409	6.12911	5.03762	5.63167	WB
OG-2089	4.65794	6.44319	5.41361	6.83556	5.33767	5.99191	4.99097	6.19299	4.5971	5.19192	WB
OG-209	5.37399	5.92378	5.54591	5.93329	5.66813	5.69505	5.31978	5.85458	5.05687	5.63507	WB
OG-2090	3.97482	3.99252	4.43232	5.38939	5.60377	6.22858	2.63812	3.1553	4.37151	3.77818	WB
OG-2091	8.9847	10.6227	9.3201	10.5988	8.99156	10.6073	9.96011	7.79243	9.47737	11.4937	WB
OG-2092	5.95937	6.40554	4.98584	5.92923	5.76245	6.25432	4.92054	5.71483	5.30318	6.19993	WB
OG-2093	4.48545	4.94811	5.44414	6.03088	4.6449	5.46472	4.48188	5.60659	4.90749	5.42082	WB
OG-2094	5.75722	6.90971	6.50419	7.08315	6.98498	7.51764	6.41127	7.11326	6.35481	6.63926	WB
OG-2095	7.007	7.5984	6.69057	8.04631	7.19985	7.95471	7.93957	8.70316	7.29486	8.9235	WB
OG-2096	3.81215	4.65571	4.77399	5.81839	5.00221	5.46976	4.35434	4.93979	4.5709	5.52324	WB
OG-2097	4.75339	5.40475	4.63944	6.17627	4.83004	5.30545	5.77748	5.38801	4.46362	6.00232	WB
OG-2098	8.78073	9.98772	7.73103	6.9477	7.02367	8.69035	8.38121	8.67793	6.64356	7.09652	WB
OG-2099	5.95971	7.10419	6.46101	6.05772	6.4392	3.96158	6.69602	6.83676	4.64786	5.46193	WB
OG-21	6.11144	6.45138	7.44512	7.7393	7.30561	7.15876	6.88113	7.47619	6.9653	6.59889	WB
OG-210	4.74198	6.39278	4.58458	6.93249	3.13561	4.90699	4.25618	5.69306	3.11873	5.09887	WB
OG-2100	5.08278	5.40925	5.78762	5.765	6.01484	5.94311	4.69919	4.99951	5.81395	5.4777	WB
OG-2101	4.51994	5.78841	5.25016	5.44807	7.06629	8.0573	5.80194	6.32888	7.31071	7.09899	WB
OG-2102	3.52068	3.99228	5.32266	5.27981	6.5904	4.84551	2.34864	4.2092	2.02311	2.46814	WB
OG-2103	5.61186	6.39864	6.02057	6.31151	5.72713	5.72796	6.07331	6.60911	6.71844	5.97119	WB
OG-2104	3.0944	3.11735	0.426096	-0.490121	-0.258193	-0.198667	1.78508	2.64358	3.29495	2.28828	WB
OG-2105	3.56259	3.98081	3.52749	3.86623	3.40851	3.54235	4.05266	4.02453	4.31646	3.77683	WB
OG-2106	6.94657	6.60606	6.27266	8.43561	8.02959	8.44949	7.07151	6.50479	9.50932	9.32187	WB
OG-2107	3.90674	4.58018	3.73868	3.95746	3.65775	4.0125	5.06719	5.7162	4.20507	4.62108	WB
OG-2108	5.01316	8.68242	3.96899	7.72992	3.44132	6.53508	5.83733	8.2882	4.93243	8.65806	WB
OG-2109	4.85389	5.26262	4.1298	4.67559	2.9791	2.81802	4.57808	4.64215	3.76789	4.08005	WB
OG-211	7.8515	7.90228	8.26027	8.98922	7.61531	7.93014	8.86068	8.99034	8.00617	8.54958	WB
OG-2110	5.36113	5.91625	4.77534	4.84474	5.11626	5.03773	5.60023	5.69357	5.55617	4.96097	WB
OG-2111	4.70587	5.33901	4.9865	5.7439	4.83721	4.81451	5.41001	6.06017	4.82453	5.32258	WB
OG-2112	10.6127	10.312	12.0368	11.6462	13.2304	12.9763	9.64425	9.07959	10.3256	9.40556	WB
OG-2113	6.70739	7.63024	6.97845	7.76719	7.38573	7.87586	7.21715	7.77594	6.49523	7.39104	WB
OG-2114	4.87753	5.45892	4.87706	5.41064	4.65898	5.03306	5.44697	5.58289	4.65298	4.73662	WB
OG-2115	2.35354	2.25243	3.02028	3.16337	3.00203	3.03797	2.44808	2.41991	2.91022	2.64777	WB
OG-2116	4.60491	5.57004	3.92686	5.06636	4.86056	5.21626	4.34228	5.70159	4.08265	5.20463	WB
OG-2117	7.29973	9.50587	7.39584	8.79866	8.05145	8.76874	8.78412	8.75513	8.18862	9.50614	WB
OG-2118	6.61511	6.92637	5.52225	5.93688	4.95103	5.71171	6.1917	6.46422	5.30701	6.11361	WB
OG-2119	2.73094	4.02586	3.07206	4.83028	3.02241	5.30027	3.30026	4.63529	2.51961	4.70643	WB
OG-212	5.91499	6.23805	5.74174	6.01409	5.37996	5.73662	5.86984	6.12488	4.98954	5.20186	WB
OG-2120	4.46118	5.71351	3.96477	5.93168	3.6006	4.8321	5.54678	6.45517	3.9771	4.69751	WB
OG-2121	4.88637	5.60962	4.38469	4.3757	5.11719	5.35003	5.79856	5.68729	5.10511	5.2978	WB
OG-2122	5.99142	6.33725	6.27591	6.46297	6.20773	6.04083	6.38383	6.38268	6.59899	6.40262	WB
OG-2123	5.52961	6.41033	5.16571	6.07565	5.21739	5.87955	5.94617	6.30158	5.77277	6.01837	WB
OG-2124	5.07571	5.36719	5.50443	5.90496	5.84411	6.21913	4.92681	5.69568	5.54725	5.93956	WB
OG-2125	4.43347	5.18646	4.87404	5.13943	4.40231	5.21641	4.48127	5.08046	3.55063	4.2285	WB
OG-2126	5.21468	4.82667	4.53153	4.36432	5.35907	5.29671	4.83654	4.65572	5.17361	4.86069	WB
OG-2127	6.08555	10.0436	6.02305	7.92772	4.46199	6.73706	8.23227	8.3436	6.64364	8.98895	WB
OG-2128	11.1088	11.2139	10.6141	10.876	11.0257	11.3567	11.0859	10.8954	11.1243	10.9626	WB
OG-2129	4.66181	5.89168	5.70145	8.07929	6.8066	8.0697	5.53923	7.48817	6.00724	7.57735	WB
OG-213	7.20858	7.17944	7.22784	7.62285	7.12126	7.4123	7.67256	7.76307	7.24282	7.16644	WB
OG-2130	5.86074	6.24241	4.96914	5.6114	5.05476	5.66276	5.87317	6.18499	4.62224	4.9495	WB
OG-2131	8.25559	-2.39228	8.77902	-0.765026	7.00922	-0.43216	3.00485	-0.78821	8.65492	-1.82673	WB
OG-2132	6.54558	7.56056	6.33534	6.6274	6.48762	6.97645	6.99058	7.48739	6.5469	6.55837	WB
OG-2133	3.1873	3.68283	3.52809	4.14492	3.75669	3.09139	3.71445	3.67603	3.41226	3.23135	WB
OG-2134	4.76277	5.50888	4.67289	5.56524	4.59552	5.46022	4.62941	5.34018	4.9207	5.77798	WB
OG-2135	7.12076	7.89178	6.78653	7.32355	6.7781	7.02605	7.53348	7.75875	6.64072	6.8668	WB
OG-2137	4.70063	4.30954	4.97073	5.26422	5.37866	5.57499	5.31358	5.3197	4.98246	5.5929	WB
OG-2138	5.40669	5.65158	5.13773	5.6502	5.66604	5.63083	5.35913	5.24485	5.35647	5.33765	WB
OG-2139	9.9244	10.3566	9.58332	10.1525	9.9544	10.6218	10.2262	10.5886	9.59593	10.1469	WB
OG-214	8.04154	7.99523	8.6549	8.59737	8.61969	8.18874	8.15764	8.40317	8.21972	8.0795	WB
OG-2140	6.18233	6.35879	6.28091	6.36036	6.94307	7.07316	6.21396	6.3275	6.52815	6.3778	WB
OG-2141	2.19601	5.75428	1.67137	2.85347	2.27635	4.36154	5.70303	4.82863	4.27662	6.61139	WB
OG-2142	6.98085	4.09681	6.96944	4.53503	6.48042	4.94926	6.59214	4.24884	7.34642	4.67276	WB
OG-2143	4.18224	4.20813	4.29739	4.39485	5.61263	5.80991	4.32235	4.85894	4.80725	5.07198	WB
OG-2144	6.68382	7.56512	7.14112	7.64069	7.39028	7.94815	7.30751	7.60898	6.70395	7.30037	WB
OG-2145	4.48061	4.87964	5.86707	6.71478	5.92925	6.52832	3.90483	3.59507	6.80478	7.21883	WB
OG-2146	4.54871	5.16795	5.05425	6.01839	5.13501	4.74456	4.89622	5.76994	4.36074	4.81443	WB
OG-2147	8.06665	8.95688	8.12587	9.1423	8.39244	9.22123	8.6965	9.07135	8.84196	9.08829	WB
OG-2148	6.68482	3.07412	6.29842	2.22179	5.74209	3.10911	4.02346	2.39405	6.33973	3.2062	WB
OG-2149	5.20024	9.03283	4.344	5.12785	2.11706	3.25597	8.77715	5.6334	6.31644	7.34413	WB
OG-215	5.01474	5.47659	4.82306	5.21798	5.46033	4.94214	5.56044	5.77042	5.22525	5.28493	WB
OG-2150	5.15691	8.65042	6.00788	5.25212	6.76807	6.08651	7.65545	10.2188	5.71628	9.28331	WB
OG-2151	4.7599	4.44848	5.24804	5.38959	4.29285	4.14887	4.68541	4.71511	4.79354	4.92663	WB
OG-2152	6.43216	7.02169	6.84129	7.24202	6.47181	6.68312	6.9977	7.44055	5.71861	6.80674	WB
OG-2153	3.78011	4.0051	4.97238	4.85822	4.94937	4.29162	3.94306	3.76427	3.84269	3.84174	WB
OG-2154	4.36935	4.21438	3.99328	4.54001	3.80267	4.23467	4.07097	4.12504	3.66992	3.93348	WB
OG-2155	4.34398	5.02	4.9232	5.5192	5.25934	5.02928	4.50177	5.04516	5.08854	5.03231	WB
OG-2156	6.78363	7.65791	6.68274	7.70763	6.42319	7.32057	7.35979	7.71535	6.84622	7.5226	WB
OG-2157	2.19524	2.72302	2.86047	3.06719	2.66769	2.05014	2.41872	2.39577	2.03712	1.91228	WB
OG-2158	3.13303	4.35184	2.89203	5.06863	4.12906	5.57776	2.99198	5.21732	3.04769	5.0098	WB
OG-2159	5.83976	6.31734	5.46825	6.31822	5.44748	6.09363	6.07787	6.47574	5.72351	6.10056	WB
OG-216	5.9644	6.30808	5.47715	5.71795	6.67764	6.56304	5.99633	6.10801	7.1718	7.95282	WB
OG-2160	7.04379	7.78098	7.08196	7.6074	7.19232	7.52375	7.47531	7.85495	7.09932	7.33126	WB
OG-2161	3.99674	3.2939	5.69566	5.33672	4.42858	4.36577	4.39186	4.95818	4.93493	5.20165	WB
OG-2162	5.18332	4.8112	5.50846	5.43701	6.03051	6.47963	5.30367	5.66039	5.11117	5.43368	WB
OG-2163	5.33891	6.07308	5.7118	6.46425	5.62106	5.92979	5.72505	6.07437	5.53927	5.72001	WB
OG-2164	6.3828	6.97995	7.29436	7.86333	5.89274	6.64357	7.49728	8.01309	6.81833	7.45374	WB
OG-2165	4.83109	5.49122	5.23644	6.15223	5.19565	5.2986	5.17005	5.72166	5.05992	5.33338	WB
OG-2166	3.65665	3.93799	3.09675	3.58076	3.07618	3.1219	4.05612	4.4955	3.02799	3.45683	WB
OG-2167	5.40494	5.88558	5.87092	5.87964	5.91138	6.30298	5.76136	6.43054	5.91118	6.29358	WB
OG-2168	4.59242	4.49178	4.34055	4.8224	4.36005	4.22792	4.56803	4.43236	5.30987	5.38358	WB
OG-2169	5.61763	8.41331	4.91168	8.2488	5.13749	7.58524	5.3404	7.54675	4.59254	7.60596	WB
OG-217	7.54045	8.51628	7.94212	8.56394	7.97792	7.95032	8.26618	8.71711	7.7225	8.33375	WB
OG-2170	5.85859	6.27287	6.71097	7.07043	7.07977	7.27017	6.38735	6.81861	6.46975	6.33192	WB
OG-2171	5.59824	6.45864	6.25056	6.25366	6.03914	5.7871	6.29559	6.42556	5.73617	5.92834	WB
OG-2172	7.94472	8.51414	7.42649	7.69817	8.33851	8.21566	8.97254	8.42646	8.69916	7.97332	WB
OG-2173	4.77006	5.44793	4.38329	4.37411	5.68562	5.74512	4.41299	5.09101	5.39612	5.70271	WB
OG-2174	6.53583	6.60769	6.84531	6.83004	7.39456	6.83284	6.91292	7.19906	6.76509	7.30995	WB
OG-2175	5.20893	5.04572	6.57433	5.733	5.91009	6.19193	5.01414	5.85631	7.03126	5.81118	WB
OG-2176	8.18996	8.45493	7.67755	8.12804	8.18257	8.7741	8.27729	8.52538	7.86298	8.32774	WB
OG-2177	5.28264	6.4599	5.25263	6.06443	5.59199	6.11256	5.72493	6.48586	5.1905	5.54267	WB
OG-2178	4.35201	4.84153	4.85318	5.29184	4.66632	5.12416	4.5434	5.02935	4.14068	4.44316	WB
OG-2179	7.13117	7.69554	6.91634	7.42193	6.69696	6.62479	7.4852	7.65554	6.79297	7.3425	WB
OG-218	5.73228	6.46711	4.91483	5.74365	4.97771	5.30907	6.09592	6.60796	5.09333	5.32661	WB
OG-2180	5.39435	5.52135	6.32343	6.50731	6.17128	6.35559	5.50826	5.61321	5.77252	5.99326	WB
OG-2181	7.05127	8.26994	7.06835	8.50275	6.99977	7.9383	7.52264	8.11491	6.46209	8.03587	WB
OG-2182	5.68886	6.45379	6.21571	6.70606	5.16902	5.63917	5.86877	5.8582	6.06738	5.81097	WB
OG-2183	2.99152	2.63449	3.78062	4.29463	4.46579	3.85187	2.9975	3.42118	3.52928	3.56379	WB
OG-2184	4.64249	5.32876	3.96238	4.665	3.40115	3.62826	3.88692	4.77979	3.11657	3.36467	WB
OG-2185	4.77614	4.98504	4.09237	5.33836	6.15804	6.33621	5.51365	5.41795	3.94601	4.15084	WB
OG-2186	9.31086	8.73355	10.5361	9.98263	12.0099	11.4933	7.53955	8.52858	10.2948	10.0791	WB
OG-2187	7.49008	8.44643	7.63294	8.91663	7.60924	8.49257	8.29651	8.61355	7.71856	8.44328	WB
OG-2188	4.76943	7.15584	3.149	3.49515	3.87467	1.40499	4.99901	5.78128	4.1654	3.28878	WB
OG-2189	2.03452	2.11763	3.87594	3.53557	3.14612	2.76139	3.29494	3.45555	4.02646	3.68374	WB
OG-219	7.49018	7.39007	7.15636	6.9743	7.10564	6.84136	7.41294	7.50339	7.21473	6.7304	WB
OG-2190	5.53062	6.40888	5.14472	5.6442	5.5781	5.72421	5.88406	6.15479	5.38454	5.88106	WB
OG-2191	6.33873	6.91096	6.85856	7.59247	5.6801	6.40929	6.70935	6.53337	6.27104	6.83469	WB
OG-2192	5.10676	5.66124	3.33421	4.20529	4.43847	5.17777	5.30352	5.55842	4.40527	5.26249	WB
OG-2193	4.26244	4.30428	4.82325	5.15216	4.79607	5.39355	4.23715	4.44186	3.80474	3.99552	WB
OG-2194	4.61354	4.91754	4.02649	4.39017	3.17049	4.07698	4.3356	5.90589	3.75364	4.35432	WB
OG-2195	5.64215	6.14226	6.20546	6.0705	6.16843	6.29518	5.79494	6.06483	5.92695	5.5893	WB
OG-2196	5.12096	4.82124	5.87218	6.36783	5.80341	6.6073	6.51594	6.55914	8.42743	5.82141	WB
OG-2197	5.10436	5.80491	6.31576	7.09977	6.6274	7.15452	5.93344	6.06428	6.53065	7.15424	WB
OG-2198	2.32921	2.91639	4.02038	4.18944	3.45475	4.04624	3.78493	3.75587	3.38011	3.89616	WB
OG-2199	2.61629	3.51473	2.63031	3.53804	2.79498	2.69243	2.80482	3.30472	2.6265	2.47641	WB
OG-22	9.03935	8.96779	8.72133	9.21749	8.37205	8.04577	9.45816	9.14858	8.50482	8.63996	WB
OG-220	4.33858	5.01396	4.48086	5.09507	4.45274	4.29763	5.69961	5.90536	4.77455	4.71605	WB
OG-2200	5.1849	5.55453	4.98946	5.143	5.35248	5.31792	5.13773	5.28413	5.20148	5.05309	WB
OG-2201	4.16105	4.85796	2.84082	4.41484	3.60828	4.00205	4.45402	4.58911	2.19302	3.65832	WB
OG-2202	4.81494	6.52492	4.26248	5.25319	3.63421	3.72447	5.39232	6.4658	4.10074	4.73225	WB
OG-2203	7.79309	7.78089	7.44481	7.60737	7.15669	8.22171	7.71207	8.13527	6.38759	8.27657	WB
OG-2204	4.83226	6.02654	4.63501	5.84898	5.16284	5.55497	5.17639	6.27385	4.96464	5.74451	WB
OG-2205	4.83051	4.93856	4.18865	4.54356	4.051	4.29117	4.53966	4.69892	4.01011	3.95652	WB
OG-2206	3.99118	5.32936	3.43444	3.48067	3.35247	2.90153	4.01837	4.67279	3.57986	3.98081	WB
OG-2207	4.44414	4.2494	4.28323	4.55899	3.78473	3.3202	5.23611	4.89437	4.2468	3.34725	WB
OG-2208	4.27992	5.52042	5.09443	5.97226	5.19781	5.31823	5.07494	4.84716	4.11361	4.09494	WB
OG-2209	7.86541	8.12503	8.12938	8.40721	8.7764	9.4252	8.02381	8.50122	8.62463	9.29465	WB
OG-221	13.9819	13.997	13.2872	13.6323	14.145	14.3294	13.6575	13.6279	13.6561	13.6986	WB
OG-2210	5.32292	5.95398	5.35404	6.27422	5.50019	5.66279	5.20068	5.76703	5.07385	5.33846	WB
OG-2211	4.55385	5.14204	4.50908	5.04962	3.60835	4.03745	4.76207	4.95477	3.81062	3.85796	WB
OG-2212	5.06123	4.95319	3.82754	4.22873	3.21468	3.54543	5.5959	5.62249	3.47496	3.51509	WB
OG-2213	5.09712	5.92234	5.22391	5.93789	5.16654	5.47493	5.49321	5.91881	5.03419	5.71252	WB
OG-2214	7.28406	10.4892	6.46644	8.75	6.11229	8.05689	8.97082	8.55893	7.90124	9.74477	WB
OG-2215	7.46542	7.04667	10.1516	10.1008	11.843	11.2554	6.62549	7.24849	7.2223	7.66057	WB
OG-2216	4.20341	3.89284	4.02961	3.20435	4.57267	3.93988	3.85279	3.78667	4.45674	3.23099	WB
OG-2217	5.40455	6.57082	5.75938	6.77585	5.72928	6.07421	6.15767	6.61461	5.25221	6.13958	WB
OG-2218	2.26472	2.43641	3.56264	4.01223	3.6038	4.45536	2.78895	3.39151	3.24739	3.81628	WB
OG-2219	9.65851	9.47777	9.17601	9.18776	9.59954	9.66675	9.63263	9.16535	9.99639	9.29462	WB
OG-222	5.08353	5.59447	5.28517	5.70679	5.72202	4.76351	4.67301	5.81321	5.39183	5.30103	WB
OG-2220	6.84389	7.90733	7.19486	8.03252	7.292	8.09685	7.31379	7.92517	7.30013	7.70292	WB
OG-2221	4.48845	8.28131	4.85973	6.60775	0.386191	2.43451	5.93281	4.77711	3.0358	5.29529	WB
OG-2222	6.0986	6.73096	6.0237	6.83371	6.01639	6.41736	6.59401	6.82856	5.65624	6.37685	WB
OG-2223	5.21012	5.9951	6.30874	6.90822	6.34765	7.31527	6.5795	6.90623	5.36267	5.96176	WB
OG-2224	4.79024	4.89612	5.26225	5.45353	4.70842	4.85465	4.92138	4.98643	4.54336	4.73414	WB
OG-2225	6.86513	6.85656	6.70099	6.19361	6.33178	6.11805	7.20956	7.29406	6.57745	6.19235	WB
OG-2226	4.64557	5.1974	5.23795	5.89925	4.68175	5.42366	4.46864	5.42125	4.09012	5.12121	WB
OG-2227	4.01348	4.26187	4.22012	3.676	3.49952	3.44367	4.38175	4.16039	4.22589	3.78082	WB
OG-2228	4.0397	4.18853	6.04866	6.57966	5.1491	5.16495	4.08699	4.64273	4.74895	5.31355	WB
OG-2229	8.69579	8.68398	8.75175	8.76521	9.25645	9.09252	8.79986	8.85507	9.15482	8.96904	WB
OG-223	6.34187	7.40181	6.4019	7.3445	5.5792	6.16405	7.08708	7.60826	6.78586	7.07725	WB
OG-2230	4.38734	4.48631	4.39318	3.84402	4.09053	3.79213	4.7228	4.3854	4.06032	3.80387	WB
OG-2231	5.82118	6.42758	5.86145	6.41601	5.44452	5.90916	6.16892	6.15239	5.1884	5.63867	WB
OG-2232	6.75128	7.57323	7.36907	7.79108	8.28997	7.74523	7.80421	8.14302	7.79628	8.06107	WB
OG-2233	3.53369	4.6738	4.48614	5.54268	4.00866	4.19408	4.13724	4.56176	4.27817	4.81133	WB
OG-2234	9.23005	7.82298	8.27247	6.37732	7.05596	5.19876	9.55369	4.73949	9.5004	5.8968	WB
OG-2235	8.86369	7.79827	11.2814	10.5529	11.2508	10.2417	8.86965	8.69071	8.4914	7.07561	WB
OG-2236	10.3847	10.4203	9.51465	9.34896	9.70723	9.6505	10.4526	10.0073	10.1482	9.71584	WB
OG-2237	8.9678	9.98341	8.64259	9.60182	9.16069	9.66322	9.09491	9.79577	9.16533	9.52476	WB
OG-2238	4.98784	6.06314	5.8921	6.6081	6.00345	6.98743	5.14634	5.57996	5.6741	5.89635	WB
OG-2239	3.71716	4.39442	4.11515	4.82474	4.82046	4.61626	4.12196	4.6549	3.78343	4.07747	WB
OG-224	6.23569	6.52675	6.55001	7.06413	7.08271	7.3134	6.43046	6.33734	5.9968	6.52639	WB
OG-2240	3.91418	4.53519	6.60861	6.93684	7.58873	7.68807	5.1263	5.47896	5.29424	6.04505	WB
OG-2241	6.27389	7.26517	6.15713	6.64447	5.94993	6.49876	6.54697	6.85915	6.00007	6.09358	WB
OG-2242	3.87278	4.58106	3.90987	4.69395	3.79987	3.41792	4.14834	4.40631	4.18226	4.00577	WB
OG-2243	5.66708	5.87108	6.3299	7.05911	6.71985	7.1465	5.88263	6.08758	6.70948	6.85441	WB
OG-2244	8.02496	6.93778	9.29455	8.9922	10.5218	10.2114	7.11225	6.07585	7.72615	7.13148	WB
OG-2245	7.06987	6.8136	7.2628	6.71916	7.14137	6.96034	7.0359	6.76409	7.28259	6.41229	WB
OG-2246	3.67836	4.62791	4.88204	6.36877	3.84486	4.43251	5.11663	5.98496	4.15232	5.73616	WB
OG-2247	3.63985	4.03478	4.1494	4.45672	5.02436	5.89643	3.61259	3.85151	4.28402	4.79536	WB
OG-2248	2.64403	2.17508	4.15332	3.58689	3.93884	3.49335	4.23685	3.46502	4.21514	3.85081	WB
OG-2249	6.35267	6.48582	7.75612	7.70255	7.29438	7.2066	6.97495	7.04651	7.32685	7.27356	WB
OG-225	6.74053	7.2377	6.78247	7.05757	6.61915	6.67049	7.02831	7.37951	6.54266	6.47549	WB
OG-2250	5.44596	6.30903	5.68727	6.31216	6.00077	6.56564	6.0046	6.5051	5.74138	6.2408	WB
OG-2251	3.81614	3.98228	4.04959	4.26693	4.36116	4.4857	3.63439	4.13477	3.86173	4.01369	WB
OG-2252	9.20963	8.26215	10.1031	10.2573	10.8651	10.8192	6.57078	6.6451	7.63085	7.81044	WB
OG-2253	3.26483	3.92423	3.08811	3.70915	2.42998	2.93965	3.63115	3.84423	3.45174	3.69124	WB
OG-2254	3.77092	3.70988	3.6715	3.62864	3.76716	3.87259	4.05437	3.83506	3.65181	3.4224	WB
OG-2255	5.73827	6.71957	6.25175	6.7887	6.3794	6.79927	5.76539	6.44784	5.39611	6.31549	WB
OG-2256	6.44856	6.84793	3.77807	3.84895	4.81573	4.93562	6.1772	6.49779	4.2182	4.54164	WB
OG-2257	5.50439	5.95073	4.53874	5.41577	4.33287	4.61419	5.50199	6.07004	4.67817	5.15359	WB
OG-2258	5.55014	6.10819	5.74412	6.48685	5.36809	6.05306	5.36909	6.12779	5.43289	6.19151	WB
OG-2259	6.55319	7.39936	6.45296	8.27735	6.13061	7.6923	7.07576	8.02431	6.39833	7.52253	WB
OG-226	3.80733	3.98276	5.38005	5.84539	4.98111	4.81665	4.7345	4.8468	5.32703	5.23497	WB
OG-2260	11.1287	11.3331	11.5331	11.9727	12.4791	12.5744	11.0918	11.6071	10.7485	11.03	WB
OG-2261	6.6031	7.22996	6.79866	7.49625	6.72562	7.34667	7.03029	7.30608	5.98247	6.95308	WB
OG-2262	3.50977	3.94468	2.17809	1.94412	2.80599	2.61767	4.27857	4.06162	3.938	2.64576	WB
OG-2263	2.27512	3.16098	2.38388	2.66212	2.7031	2.61456	2.98703	3.17154	1.59238	1.95288	WB
OG-2264	5.70106	5.44837	4.98745	5.45808	5.62657	5.76529	5.93201	6.36634	5.58256	6.06411	WB
OG-2265	5.58582	6.55762	5.72684	7.24098	5.81976	6.61661	6.00979	6.81387	5.82218	6.82812	WB
OG-2266	6.78761	7.20486	6.98634	7.2994	7.4641	7.72761	7.38493	7.25671	7.18605	7.30061	WB
OG-2267	4.55914	4.51638	4.62063	4.54037	4.48581	4.51692	4.61783	4.48931	4.17141	4.95163	WB
OG-2268	6.52459	7.10011	6.08521	6.90981	6.6653	6.98262	6.60326	7.06065	6.09053	6.83537	WB
OG-2269	6.93046	7.49748	6.82098	7.41387	6.69969	6.9723	6.85293	7.09801	6.75321	6.98587	WB
OG-227	4.39051	3.3229	5.63088	5.30996	4.51062	3.066	5.28546	4.97961	4.80287	4.06457	WB
OG-2270	7.43094	7.58003	6.92779	7.10447	7.33142	7.12282	7.2181	7.4152	7.70386	7.16745	WB
OG-2271	3.91232	5.47961	3.30128	4.96221	3.05407	5.42021	5.29383	5.90316	2.33074	4.07617	WB
OG-2272	4.25781	4.91869	3.93497	5.00725	5.10274	5.47839	4.90492	5.39025	4.44576	4.99901	WB
OG-2273	3.30791	4.14214	2.95929	3.78181	3.82835	3.48233	3.77465	4.6664	2.76848	2.54368	WB
OG-2274	2.51639	4.99111	2.71745	4.296	2.34928	2.8882	3.20535	5.22863	2.60258	2.88953	WB
OG-2275	5.83849	6.45739	5.21723	5.56128	5.89021	6.01022	5.99377	6.2502	6.09259	5.99067	WB
OG-2276	5.15959	5.83217	4.70657	5.41827	5.76172	6.33997	5.21142	5.7063	4.73122	5.28404	WB
OG-2277	11.2428	11.3835	11.9036	12.1228	13.3473	13.6472	11.343	11.8477	11.1492	11.5907	WB
OG-2278	2.06909	3.94446	4.52207	5.11596	5.03826	4.96794	4.08166	4.12519	2.71556	3.27766	WB
OG-2279	5.00877	5.04418	5.56547	5.83146	5.46286	5.8999	5.48861	5.90363	4.79374	5.31786	WB
OG-228	6.41942	7.13095	6.55719	7.181	6.91156	6.99682	6.82451	7.14979	7.05619	7.17166	WB
OG-2280	4.41074	4.95479	4.64919	4.87748	4.64716	4.65201	4.77809	4.94381	4.94446	4.86933	WB
OG-2281	5.60831	5.49877	4.61912	4.96206	4.73561	5.02411	5.3457	5.4028	5.24852	5.42125	WB
OG-2282	5.2914	5.76684	5.52933	5.94754	5.43006	5.68654	5.41601	5.87098	5.50615	5.77772	WB
OG-2283	3.33072	4.16087	3.84648	4.50506	3.95242	4.13572	3.99777	4.22096	4.20716	3.85773	WB
OG-2284	8.2819	9.01604	8.48316	9.04017	8.41485	8.91452	8.63975	8.98845	8.05868	8.59055	WB
OG-2285	10.7972	10.829	10.3427	10.4614	10.5286	11.0341	10.6316	10.3321	10.7431	10.3751	WB
OG-2286	3.57969	3.91373	5.34643	4.22141	5.49908	5.01167	2.74248	3.2969	4.53183	3.30321	WB
OG-2287	3.36663	3.42524	3.23417	3.44704	3.34392	3.63945	3.48284	3.41587	3.95028	3.62044	WB
OG-2288	10.5046	10.6543	10.1168	10.1995	10.1139	10.4295	10.3445	10.0069	10.7023	10.1645	WB
OG-2289	3.54113	6.97163	4.96959	6.41817	5.04566	6.15068	5.0536	7.23377	4.24448	6.0543	WB
OG-229	5.23709	5.20368	5.86408	6.04288	6.0869	5.56877	5.46932	6.05996	5.58566	5.85195	WB
OG-2290	2.70387	4.66285	1.50736	3.29448	2.04162	2.7786	3.23454	4.014	2.69205	2.98634	WB
OG-2291	10.2667	10.5583	10.1884	10.2744	10.1389	10.2447	10.9264	10.6329	10.7579	10.2517	WB
OG-2292	3.67242	4.10741	3.8133	4.76979	3.77528	4.62073	3.4172	3.86774	3.58883	3.69814	WB
OG-2293	4.27082	5.84953	4.70475	6.1186	4.75565	5.30434	5.70127	5.82688	5.04914	6.3874	WB
OG-2294	6.4198	6.14169	6.4413	6.84458	6.35584	6.9953	7.27626	7.2844	7.6011	7.12743	WB
OG-2295	6.89656	7.35269	5.4205	6.50999	5.91878	6.52614	6.11652	6.8636	5.72864	6.09677	WB
OG-2296	9.09498	8.9797	8.33669	7.96392	8.00527	8.58205	8.62308	8.55611	8.69822	7.67552	WB
OG-2297	7.36368	7.47981	6.88925	7.12827	6.7173	7.13489	6.88655	7.4662	6.40482	6.86975	WB
OG-2298	3.27026	4.73361	4.15263	5.30001	3.22599	3.30753	3.74488	4.42753	3.37845	3.6138	WB
OG-2299	2.80896	3.27817	3.04472	4.03148	3.47551	3.83312	3.14482	3.85195	2.90705	3.19021	WB
OG-23	7.09328	7.45276	7.57194	7.67727	7.38152	7.39894	7.54294	8.11455	7.43606	7.4456	WB
OG-230	6.4085	6.47651	7.07208	6.81078	6.44271	6.53901	6.50857	6.68739	6.4456	5.9276	WB
OG-2300	2.93744	5.37453	3.40933	5.2811	3.06312	4.18993	2.97375	5.91579	3.01741	4.15838	WB
OG-2301	3.51134	3.8912	4.30656	5.31024	3.84705	3.80993	3.99792	4.56772	3.78438	4.00596	WB
OG-2302	3.90042	4.75186	4.64658	5.19523	4.16219	4.14285	4.75652	5.11242	5.55455	5.61056	WB
OG-2303	6.17171	7.04998	6.10745	7.25475	6.47559	7.05079	6.73198	7.10156	6.48319	6.92043	WB
OG-2304	4.66497	5.11607	4.19084	5.16128	4.26028	4.94176	4.90116	5.81981	3.96441	4.65931	WB
OG-2305	6.26212	6.51119	6.87765	7.85131	7.77838	8.40074	3.63553	2.68514	5.46399	6.51807	WB
OG-2306	4.60365	5.15945	4.29938	4.75818	4.43861	5.05187	4.99206	4.94046	4.40729	4.46955	WB
OG-2307	5.81957	6.0088	5.30782	5.64037	4.40093	5.3351	5.3165	5.83694	4.97581	5.73028	WB
OG-2308	3.76932	3.86911	5.22581	5.44492	4.68396	5.34642	2.98227	3.78037	4.4399	5.058	WB
OG-2309	4.11492	4.02891	4.82448	5.07629	4.84823	5.09442	4.46259	4.82104	4.4035	4.65897	WB
OG-231	4.91254	4.70315	5.48425	5.57172	5.05713	4.61167	5.48843	5.19236	5.3379	4.83566	WB
OG-2310	3.66313	4.22056	3.63781	4.76173	5.02389	5.12155	4.00387	4.47049	3.94563	4.1959	WB
OG-2311	8.52826	9.21464	7.98433	8.58802	9.02081	9.31438	8.06125	8.41538	8.23834	8.32628	WB
OG-2312	4.36951	4.73656	4.42898	5.16811	4.5496	5.07334	4.86254	5.19311	4.76011	5.1921	WB
OG-2313	6.18231	6.45088	6.49557	7.11026	6.45494	6.8177	5.99109	6.33343	6.90417	7.12833	WB
OG-2314	11.8994	11.6863	8.1989	9.25409	8.23793	8.36807	10.4964	10.4881	11.4169	10.7726	WB
OG-2315	4.44111	5.40421	4.73126	6.46111	5.318	5.70206	5.81499	6.48364	4.72704	6.87147	WB
OG-2316	5.59976	5.53106	5.82987	5.74052	5.26276	5.15884	5.63504	5.50669	4.88541	4.91638	WB
OG-2317	3.13762	4.20083	2.16653	4.47034	2.72015	3.81689	4.37144	4.57854	3.68949	4.29758	WB
OG-2318	6.89795	7.61966	6.47156	7.28174	6.7283	7.20645	6.89215	7.25775	5.89295	6.4994	WB
OG-2319	4.08266	4.9436	4.15879	4.94576	4.08863	4.64402	4.18009	5.27664	3.52711	4.53716	WB
OG-232	5.14025	5.42155	6.13676	6.68363	6.07732	5.70547	5.83524	6.04636	5.66097	5.48236	WB
OG-2320	3.37441	4.18128	4.12531	4.34876	3.46789	3.28923	4.15655	4.32747	3.88338	3.98989	WB
OG-2321	5.28676	5.34047	4.80691	5.39628	5.8945	6.1743	5.39816	5.69909	4.71331	5.37868	WB
OG-2322	2.38666	2.5054	2.94296	3.14241	3.2397	3.44586	2.9798	3.15204	3.10306	3.26196	WB
OG-2323	4.72953	5.34926	4.43221	5.00313	4.91292	5.11932	4.70423	5.30382	5.5124	6.22783	WB
OG-2324	3.41347	3.74596	3.92131	4.2292	3.22883	3.0945	4.14354	4.38523	3.28151	3.20331	WB
OG-2325	4.4929	5.80623	5.79072	6.60226	5.00234	5.5761	5.5786	6.67686	5.17083	5.74869	WB
OG-2326	5.75347	6.09026	5.77108	5.91551	5.18493	5.70693	5.89174	5.94025	5.81561	5.52934	WB
OG-2327	5.95864	6.35495	6.07716	6.74385	5.63753	5.51394	5.62984	6.00561	5.05428	4.86082	WB
OG-2328	5.67439	5.07885	4.97525	4.56494	2.42132	2.41829	6.1649	5.58648	4.06651	1.97475	WB
OG-2329	3.83366	4.10225	5.07617	5.57635	5.51152	5.95905	5.16751	5.0542	4.51062	4.93657	WB
OG-233	6.46456	6.5262	6.98644	7.17646	7.39537	7.2898	6.62633	6.76619	6.40676	7.10781	WB
OG-2330	8.99303	9.31406	8.82045	9.2886	8.77363	9.16772	9.21393	9.32669	9.04634	9.06642	WB
OG-2331	5.53911	6.17442	4.78775	5.57561	5.11786	5.34017	5.46236	5.75116	5.12942	5.27711	WB
OG-2332	9.44946	9.71934	9.01637	9.68352	9.13893	9.6609	9.5376	9.42125	9.23534	9.28029	WB
OG-2333	2.36674	2.15383	2.48442	2.19196	3.26142	3.78408	2.38645	2.03769	2.40207	2.71504	WB
OG-2334	5.20191	4.85731	6.52335	6.40086	8.35538	6.3076	4.62365	5.18412	6.0993	5.82603	WB
OG-2335	4.34582	2.03689	5.81628	5.14725	7.74089	7.77365	3.00501	2.68184	4.12792	4.40959	WB
OG-2336	3.39139	4.10425	3.14391	4.30092	3.21358	3.49245	4.20253	4.34966	3.53811	3.76297	WB
OG-2337	5.84909	6.44374	5.58164	6.07782	5.92565	6.31724	5.70307	6.5012	5.06885	5.74768	WB
OG-2338	4.24506	4.62284	3.44559	3.72387	3.59282	3.50059	3.67142	4.02556	3.90873	4.0896	WB
OG-2339	10.5453	10.5305	9.73571	9.75853	10.067	10.2827	10.2374	9.95271	10.2276	9.8299	WB
OG-234	5.14308	6.3527	7.57259	8.7068	7.13896	7.71997	5.71742	6.11397	7.01073	8.35956	WB
OG-2340	4.07489	4.42221	4.43989	4.53374	5.42212	5.25898	4.09694	4.21577	4.58077	5.17342	WB
OG-2341	6.25448	6.84202	6.99868	7.54433	4.51186	3.90799	7.26114	7.13537	3.96837	3.99377	WB
OG-2342	5.12366	5.62665	5.16205	5.82825	4.05032	4.06981	5.11247	5.79161	4.32222	4.92356	WB
OG-2343	5.0147	5.02739	4.91381	5.12262	5.22544	5.5727	5.14832	5.40895	4.59678	5.13215	WB
OG-2344	6.09422	6.01304	5.67917	5.79132	6.14632	6.25219	6.38223	6.25079	6.64069	6.04781	WB
OG-2345	5.04578	5.82132	4.24974	5.21269	4.13387	4.91578	4.62879	5.22866	4.42988	4.96173	WB
OG-2346	4.55621	4.54053	4.6993	5.57335	6.18091	7.1194	5.03145	5.18382	5.98714	6.37347	WB
OG-2347	3.46806	3.13847	4.92184	5.52058	4.66921	5.11698	4.16476	4.01184	4.59208	5.24595	WB
OG-2348	3.01787	3.27825	3.31548	4.32701	3.03608	3.1491	2.73934	3.00975	3.81897	3.48938	WB
OG-2349	7.62015	8.68781	7.51123	8.60641	7.79522	8.53661	7.70729	8.72347	7.174	7.9184	WB
OG-235	6.43783	6.37343	7.25315	7.80873	6.53924	6.43795	6.99424	6.87558	6.501	7.00788	WB
OG-2350	5.488	6.16947	6.084	6.70477	5.56808	5.97671	6.2886	6.04221	5.86707	6.53719	WB
OG-2351	4.43404	5.50636	4.39364	5.22706	5.21783	5.48947	4.48714	5.71226	4.64414	4.76686	WB
OG-2352	3.74462	4.4383	3.67256	4.13555	4.40591	4.75547	3.82565	4.42601	4.87533	4.98472	WB
OG-2353	13.9622	12.6477	11.6573	11.5852	13.5809	14.1325	11.28	11.1241	10.004	11.7956	WB
OG-2354	4.82386	5.10395	4.69395	4.39231	4.62537	4.60446	5.5642	5.14766	4.97692	4.32369	WB
OG-2355	6.63256	6.35687	6.98805	6.46996	6.71648	6.5931	6.5948	6.58201	6.79863	6.0654	WB
OG-2356	7.42767	7.93102	7.41459	7.87637	7.54678	7.76532	7.81146	8.00522	7.54691	7.5987	WB
OG-2357	3.59808	3.27424	4.73097	5.06543	5.92512	6.27795	3.62012	3.81304	3.81554	4.53921	WB
OG-2358	7.68662	8.34452	7.84329	8.24736	7.90328	8.15478	8.03129	8.32151	7.63716	7.88887	WB
OG-2359	5.23892	5.70416	5.56863	5.53261	5.48627	5.67625	5.85534	5.84033	6.17276	5.19986	WB
OG-236	4.36846	4.8622	5.41979	5.62467	5.39379	4.86098	5.05669	5.23285	4.2219	5.30398	WB
OG-2360	7.29263	7.91596	7.11178	7.54097	7.14817	7.33565	8.10646	8.02556	7.47864	7.43418	WB
OG-2361	4.06325	4.91439	3.64108	4.41023	3.80793	4.39031	4.12043	4.53999	3.15564	3.94718	WB
OG-2362	5.53756	5.85111	5.13012	5.97479	5.30669	5.53692	4.87653	5.19859	5.26784	5.25188	WB
OG-2363	6.03937	6.64588	6.49266	6.81867	6.46311	6.71895	6.4174	6.8762	6.23301	6.53304	WB
OG-2364	4.22771	3.55884	3.57394	3.1628	4.32402	3.56595	4.26735	3.48927	4.50948	3.78363	WB
OG-2365	5.32958	5.50432	4.53759	4.8884	4.37049	4.76215	5.5761	5.76663	3.61537	3.61251	WB
OG-2366	3.33713	3.5478	3.32493	3.67902	3.05002	3.1541	2.5891	3.14364	3.47533	2.86224	WB
OG-2367	3.91144	4.61484	3.44884	4.08796	3.5744	3.92915	3.85024	4.1035	3.63459	3.82207	WB
OG-2368	5.3238	5.23993	5.77193	4.94071	5.48633	5.21617	5.48804	5.26528	5.06054	5.01984	WB
OG-2369	4.66734	5.58904	4.22014	4.98799	4.11121	3.78509	5.9685	5.92484	4.03163	4.40221	WB
OG-237	5.65909	6.32216	5.9361	6.41485	5.57889	5.28213	6.18236	6.71633	6.12853	5.71872	WB
OG-2370	3.47333	4.69398	4.34034	5.54739	4.51274	5.25396	4.70654	5.20437	4.86465	5.27732	WB
OG-2371	4.70173	5.57976	4.99562	5.30718	5.44904	5.87931	5.18799	5.87782	4.76784	5.45231	WB
OG-2372	5.71945	6.60518	6.75578	7.75826	6.47023	7.2783	7.33246	7.37353	6.71559	7.20175	WB
OG-2373	8.46625	9.0903	8.42978	9.59957	8.64229	9.55086	9.147	9.40045	7.65241	9.2112	WB
OG-2374	5.16509	5.08226	5.8934	5.86155	5.91431	5.64715	5.7174	5.61173	6.47866	5.52498	WB
OG-2375	7.97606	7.57865	5.6349	6.35251	6.61303	7.26417	7.38803	6.48019	6.44917	6.53632	WB
OG-2376	4.0609	4.52593	3.75513	4.20139	2.91537	3.05201	3.89901	4.4734	2.5228	3.32705	WB
OG-2377	4.34359	4.89707	3.68285	4.24349	4.79586	5.30654	4.54404	4.87478	4.18362	4.39033	WB
OG-2378	4.12926	4.85285	4.71611	5.32021	4.79551	4.94547	4.73967	5.1437	4.46096	4.6247	WB
OG-2379	5.97586	6.30126	5.4585	6.11604	5.3689	5.45271	6.04848	6.48765	5.29308	5.15812	WB
OG-238	5.68898	6.55221	5.37575	6.65851	5.62872	5.67133	6.37849	6.74443	5.38232	6.50843	WB
OG-2380	3.41072	7.53938	3.39618	3.3025	2.04822	2.85826	5.88978	4.80904	3.9401	5.07271	WB
OG-2381	7.10142	6.59436	6.59406	6.87174	7.32124	7.75919	5.94946	5.88658	6.8962	6.60566	WB
OG-2382	5.59202	5.78206	5.03758	5.65475	5.58211	6.1189	4.95432	5.67212	4.60258	5.21047	WB
OG-2383	7.41185	8.02667	6.83415	7.77634	6.77926	7.59408	7.25844	7.72774	6.37036	7.04201	WB
OG-2384	6.05807	6.96387	6.03109	6.49305	5.70003	6.11124	6.44423	6.84879	5.71688	6.09041	WB
OG-2385	6.97933	7.55682	6.61182	7.09796	6.70403	7.12951	7.26606	7.74734	6.70934	6.87216	WB
OG-2386	7.78434	8.08114	7.03293	7.1484	8.03188	8.25321	7.91615	7.90715	7.42611	7.40097	WB
OG-2387	3.76104	4.5325	2.18684	3.39772	3.24087	4.61337	2.77266	3.48633	2.39626	2.88385	WB
OG-2388	3.89597	4.1943	3.24528	3.82839	4.94479	5.43505	3.19662	3.63218	5.68493	5.93193	WB
OG-2389	7.24189	7.91516	7.69318	7.87633	7.58144	7.82647	8.03113	7.98204	7.96846	7.71922	WB
OG-239	5.00971	5.28199	5.66933	6.0022	5.64815	5.49725	5.85368	5.88169	5.60098	5.65696	WB
OG-2390	3.35853	3.75953	3.746	4.23518	4.01506	4.55512	5.2164	5.41724	3.05823	3.3152	WB
OG-2391	1.7377	2.47998	2.0376	3.02239	1.84996	1.75088	1.7953	2.46928	1.23227	2.30337	WB
OG-2392	6.68445	6.7971	7.24445	7.55359	7.23414	7.5624	7.34628	7.90548	7.03162	7.4398	WB
OG-2393	7.59653	7.92675	7.29851	8.12982	7.35291	8.25081	7.50699	7.92569	7.44497	7.4648	WB
OG-2394	3.54235	3.98143	3.4078	4.0553	2.95749	2.88377	3.59723	3.95286	3.79864	3.95993	WB
OG-2395	9.73561	9.67871	9.76932	9.75071	10.0606	10.3501	10.13	9.90131	10.2964	10.1105	WB
OG-2396	6.48273	-2.25462	5.86441	-2.85286	6.2285	-0.550225	5.62871	-0.714417	5.89859	-2.65085	WB
OG-2397	2.86068	3.83071	2.95274	3.52509	2.76326	2.94562	2.65874	3.01817	2.56864	2.03592	WB
OG-2398	2.72053	3.15626	3.23135	3.46975	3.03492	2.76303	2.37566	3.01017	2.872	2.75615	WB
OG-2399	6.70334	8.16154	6.45566	7.99523	6.46168	7.46879	7.12771	8.22236	6.80072	8.0185	WB
OG-24	8.16093	4.29176	6.97055	3.13037	8.09477	3.09158	6.21451	2.37347	7.18106	4.36942	WB
OG-240	5.2888	5.3591	5.20131	5.5253	5.06081	5.08077	5.6143	6.00984	5.42141	4.92354	WB
OG-2400	7.25682	7.45432	6.90008	6.62626	6.99678	6.85826	6.90846	7.17204	6.97765	6.58712	WB
OG-2401	4.79073	5.4788	3.55307	4.18608	4.54837	4.65633	5.4376	5.74721	4.59736	5.2925	WB
OG-2402	9.58473	9.77041	9.29207	9.27482	9.25577	9.19796	9.66666	9.30149	9.65156	8.81064	WB
OG-2403	4.29092	5.2352	5.03672	5.96974	3.83112	4.31384	4.286	5.5169	3.86668	5.04222	WB
OG-2404	6.00751	6.92042	5.69941	6.79531	5.59937	6.24969	6.67016	7.1412	5.50935	6.27802	WB
OG-2405	4.42057	5.17919	4.99202	5.67689	4.60697	4.81053	4.86656	5.33796	4.9113	4.87254	WB
OG-2406	7.87022	8.51759	8.09331	8.42379	8.14042	8.33741	8.2571	8.50206	8.18251	8.12686	WB
OG-2407	6.36099	7.78629	7.33654	8.50727	7.4042	8.36086	8.09961	8.51751	7.59112	8.84468	WB
OG-2408	2.04162	2.41982	3.12607	3.37164	3.52457	3.5206	3.1504	3.92391	3.03914	2.87147	WB
OG-2409	5.66786	6.79271	5.38236	6.14195	5.31297	5.78586	6.11561	6.76675	5.5419	5.5418	WB
OG-241	5.08785	5.66989	5.24857	5.96121	5.1099	4.98814	5.88802	6.01906	5.44363	5.83266	WB
OG-2410	3.31005	3.81615	2.90782	3.7437	3.04092	3.38007	3.27851	3.78048	3.52703	3.54955	WB
OG-2411	2.38044	3.60677	2.09185	3.98802	2.31162	4.10054	3.41209	3.93771	2.92021	3.54725	WB
OG-2412	10.8849	11.3092	10.7967	11.6312	10.3524	10.5745	11.617	12.0074	10.8861	11.5374	WB
OG-2413	6.853	7.19799	6.73826	6.9734	6.87593	6.90075	6.99363	6.93877	6.69333	7.02633	WB
OG-2414	2.3769	2.2005	2.7162	3.06081	2.51872	1.98955	1.9832	2.79422	2.18733	1.76732	WB
OG-2415	10.306	10.4664	10.1746	10.4962	10.6503	11.295	9.99747	10.1362	10.2858	10.5352	WB
OG-2416	3.96778	4.6867	2.7892	4.01478	3.76486	4.12016	3.73523	4.23068	4.04915	4.40828	WB
OG-2417	9.21338	9.98755	9.07939	10.1603	9.21366	10.1236	9.97554	10.0754	9.47359	10.0136	WB
OG-2418	3.16457	3.69148	1.85808	3.22239	2.83658	4.79244	2.09845	3.68886	2.19062	3.33672	WB
OG-2419	5.4158	6.09727	5.48695	6.10963	5.95123	6.80848	5.724	6.333	5.1549	5.78975	WB
OG-242	7.02827	6.89016	7.672	8.04242	7.53163	7.4013	7.34857	7.45374	6.50256	7.56187	WB
OG-2420	8.24576	8.47203	8.81279	10.8119	8.69442	10.5527	8.44313	8.33891	8.35765	9.70273	WB
OG-2421	5.67593	6.59949	5.61119	6.48139	5.92459	6.20178	5.98333	6.83534	5.86351	5.98417	WB
OG-2422	5.2171	5.26071	4.1905	4.99709	4.60247	4.38686	4.3736	4.81452	4.26211	4.43531	WB
OG-2423	6.55061	6.75559	5.22859	6.10437	5.95139	6.93988	5.6583	5.7248	6.52691	6.97881	WB
OG-2424	7.72615	8.35867	6.63512	7.34448	7.66128	7.85625	7.22813	7.52908	8.39379	8.2194	WB
OG-2425	2.53161	2.40452	3.97066	3.91488	4.54475	3.90267	3.83763	3.17634	3.92606	3.21033	WB
OG-2426	1.77648	2.32017	3.26445	3.62507	2.67189	2.36575	2.44937	2.72428	2.08179	1.79669	WB
OG-2427	5.62183	5.68622	5.9361	6.40305	5.96105	6.46534	5.79437	5.80206	4.61733	4.98197	WB
OG-2428	10.2669	9.73695	10.3263	9.829	10.377	10.3889	10.3198	9.57065	10.7424	9.80871	WB
OG-2429	5.97296	6.50478	5.41055	6.04447	4.98723	5.37215	5.87885	6.25639	4.07429	4.66918	WB
OG-243	11.5462	11.664	11.3237	11.8231	11.0771	11.8808	12.5561	12.3699	11.9298	11.5045	WB
OG-2430	5.95609	6.256	6.12567	7.01733	6.53687	7.49699	5.97445	6.41309	6.20426	7.39684	WB
OG-2431	6.10039	8.58571	5.13237	8.11066	6.37171	8.32777	6.2986	6.66636	5.25105	8.46115	WB
OG-2432	4.38678	5.61998	5.48192	4.97215	4.86363	5.05155	5.24095	4.97508	5.02888	5.07921	WB
OG-2433	3.54933	5.92758	3.52499	4.76906	3.2272	4.57386	4.06095	3.74023	2.51615	4.40308	WB
OG-2434	8.78862	9.20039	7.80481	4.18151	3.88326	4.26164	11.0552	3.62741	9.30205	6.88324	WB
OG-2435	6.05793	3.68346	6.46608	4.29916	6.33429	5.58582	6.43437	5.04269	5.73926	4.47084	WB
OG-2436	5.40767	6.15251	4.89705	5.63665	5.66739	5.88455	5.83564	6.25975	5.3713	5.54059	WB
OG-2437	4.61843	4.88328	3.32781	4.10122	3.89646	4.65885	5.57459	5.83859	4.36342	5.39246	WB
OG-2438	3.59924	4.42454	3.98403	4.42075	4.72258	4.93308	4.04358	4.9445	3.86551	4.59238	WB
OG-2439	11.363	12.5279	11.7194	12.8276	11.3755	11.7623	12.8832	13.0007	11.7732	12.7292	WB
OG-244	2.63314	2.91313	3.15071	3.37557	3.66223	2.60616	3.85379	4.13298	3.12854	2.50073	WB
OG-2440	3.01199	3.9852	4.00022	4.57278	3.97897	4.48206	4.44074	4.72782	3.88501	4.41921	WB
OG-2441	4.88304	5.62644	5.62769	6.5525	5.46628	6.3811	5.29197	5.64469	5.09904	5.97012	WB
OG-2442	4.46906	5.223	3.7875	4.54806	4.16917	4.71242	3.56308	4.07935	3.87226	3.78475	WB
OG-2443	5.4554	6.09617	5.12643	5.74976	4.95524	5.35337	5.94209	5.94831	5.86527	5.92858	WB
OG-2444	4.86096	5.86079	4.23329	4.80327	4.39553	3.94205	5.56065	5.5404	4.44294	5.02781	WB
OG-2445	13.6319	14.6202	13.2921	14.5746	13.1172	14.0545	14.6293	14.7498	13.6033	15.0566	WB
OG-2446	2.95956	3.26149	2.65487	4.59028	2.69574	5.2663	4.33932	4.81411	4.96184	4.84178	WB
OG-2447	5.33643	6.16959	5.19277	6.45003	5.13292	5.15787	6.18686	6.61323	4.4142	5.76666	WB
OG-2448	5.96624	6.97208	6.18227	6.97349	6.44583	7.10705	6.36784	7.17947	6.13972	6.48619	WB
OG-2449	2.94941	-1.6617	5.23923	3.82195	6.8932	3.72832	3.71851	3.88416	1.4985	-0.183104	WB
OG-245	6.13232	6.89344	6.34997	6.95387	6.31497	6.66537	6.72833	7.32931	6.12663	6.98788	WB
OG-2450	4.84742	5.6527	5.86723	6.19907	5.22099	5.72943	5.20957	5.67152	4.7505	5.38219	WB
OG-2451	5.27778	5.38289	6.21997	6.41935	5.45017	5.76493	5.18947	4.80859	5.77355	5.5078	WB
OG-2452	5.48773	6.23784	6.486	6.96294	6.5175	6.58261	5.95927	6.38971	6.37623	6.68592	WB
OG-2453	5.83381	7.77481	7.41339	8.92319	8.52238	10.5052	7.15897	8.81566	5.20518	6.92491	WB
OG-2454	5.77569	6.12326	5.35114	5.34517	5.70311	5.81814	6.585	6.50473	5.49348	5.61183	WB
OG-2455	5.29102	6.14447	5.26317	5.91689	5.51102	5.67183	5.87695	6.26151	5.56653	5.95829	WB
OG-2456	3.35449	3.72984	4.66627	5.25513	4.39013	4.85622	4.55924	5.04842	4.58474	4.44767	WB
OG-2457	7.61591	7.80841	7.15669	7.23168	7.51593	7.54228	7.86652	8.05969	7.5312	7.01598	WB
OG-2458	3.91305	4.04863	3.91992	4.18233	4.69511	4.6279	3.81144	3.94719	4.18662	4.19823	WB
OG-2459	10.2935	10.4489	9.55758	9.64746	9.77214	10.2574	10.1007	9.74635	9.83693	9.66644	WB
OG-246	5.97133	8.3872	4.91014	6.34076	3.6673	4.4973	6.54935	5.98037	4.45247	6.65885	WB
OG-2460	9.5635	9.5848	9.46504	9.66671	9.71654	10.1726	9.52597	9.46573	9.55852	9.54968	WB
OG-2461	4.66683	5.33537	3.88302	3.5433	4.50483	4.31094	3.86256	4.38033	2.19386	2.97844	WB
OG-2462	3.19978	4.41601	4.51023	5.37727	4.29347	4.31469	4.38335	4.42799	4.21751	3.8239	WB
OG-2463	3.42778	4.02453	3.1873	3.42948	3.64556	3.76464	3.4497	4.2977	2.35441	2.28905	WB
OG-2464	5.33038	5.41295	5.28563	5.54361	5.55584	5.56408	5.39767	5.48389	4.82126	5.22096	WB
OG-2465	5.52934	-0.475013	6.32819	-2.55774	3.8921	-3.66238	0.0695646	-1.08788	5.68962	-4.55074	WB
OG-2466	4.13284	5.15866	4.38254	5.40239	4.42447	4.64022	5.18901	5.35967	4.25547	4.62385	WB
OG-2467	6.75718	7.27482	7.10281	7.95946	6.60531	7.1754	6.60618	7.2189	7.15257	8.04478	WB
OG-2468	3.04756	3.4035	3.96152	4.51458	4.24185	4.93772	5.88194	6.08959	4.68723	5.44998	WB
OG-2469	2.93562	3.98816	3.90188	4.88172	3.91064	3.8888	3.59075	4.40949	2.78901	2.94275	WB
OG-247	9.1034	9.5365	9.4004	9.49091	9.6074	9.79267	9.50192	9.8211	9.25746	9.31735	WB
OG-2470	3.78167	4.84796	5.6681	6.56555	5.09453	5.87806	5.04292	5.92537	5.50988	6.12709	WB
OG-2471	6.75211	7.77329	7.04505	8.2627	7.00748	8.0788	7.68866	7.9784	7.15527	8.09924	WB
OG-2472	2.25886	2.77966	1.84312	2.44412	1.82163	1.55464	2.61214	2.79564	2.25877	2.6501	WB
OG-2473	3.44713	4.52445	3.61683	4.55248	4.55816	5.15764	3.75517	4.47208	3.70263	4.62135	WB
OG-2474	5.93658	6.99127	7.13697	8.07795	6.49928	6.82157	7.70647	8.36695	7.18789	7.49404	WB
OG-2475	6.23746	6.74594	5.56938	6.51972	5.31052	6.14251	6.40988	6.59811	5.41436	6.14845	WB
OG-2476	6.338	6.75803	5.13894	5.93985	5.39491	5.9097	6.56279	6.56629	5.90123	6.01436	WB
OG-2477	5.267	6.72987	4.60278	6.04113	3.92119	5.73198	5.72897	6.1866	4.22656	5.95118	WB
OG-2478	3.67123	6.66666	6.23533	7.38859	5.56872	7.18479	5.26825	5.79	4.7484	4.28001	WB
OG-2479	3.37268	4.33702	5.03469	5.51056	5.86693	6.581	3.74383	4.09001	3.72278	4.78772	WB
OG-248	6.25922	6.30805	6.75879	6.49912	7.19645	6.34754	6.4432	6.58367	7.44662	7.10787	WB
OG-2480	5.10237	6.29899	6.26118	7.04939	5.94391	6.38614	4.4433	6.21391	5.27419	5.66607	WB
OG-2481	5.6759	5.86272	5.89736	6.25894	6.06722	6.79812	5.58398	5.90351	6.05284	6.60752	WB
OG-2482	6.47586	8.49744	6.23798	7.04741	6.36667	6.92209	6.33245	8.15068	5.28504	6.79615	WB
OG-2483	6.11856	6.64499	6.28054	7.05993	6.15473	7.00644	6.43006	6.45165	6.83831	7.07778	WB
OG-2484	9.25368	9.62258	8.77303	8.88279	9.26903	8.85045	9.64656	9.33744	10.0763	9.0604	WB
OG-2486	6.61291	9.04374	3.59356	7.76738	5.33274	8.1792	7.10088	8.48168	4.90846	8.55974	WB
OG-2487	3.10552	4.67449	4.04242	5.21358	4.10929	5.04458	4.48415	5.23436	4.13986	4.79774	WB
OG-2488	7.05771	7.32207	6.47114	6.20258	6.25925	6.47169	6.72612	7.08124	5.76132	5.94004	WB
OG-2489	6.58817	6.5892	6.87647	7.06533	6.80922	7.04958	6.64696	6.63456	6.61243	6.38454	WB
OG-249	11.038	10.4494	10.1787	11.7253	9.61019	10.8229	11.2918	12.0625	11.0739	10.4994	WB
OG-2490	3.16641	3.97321	2.64203	3.36522	3.87435	4.22745	3.34418	3.74023	3.16502	3.53514	WB
OG-2491	11.8458	13.0269	11.4124	13.1731	11.1879	12.3834	12.4688	12.8713	11.3947	13.0177	WB
OG-2492	4.67583	5.61484	5.0559	5.93397	4.67427	5.02689	5.11435	5.38292	4.68756	5.05815	WB
OG-2493	4.02611	5.61792	4.12105	5.22706	4.03436	4.11652	4.12601	5.45596	4.39449	4.88313	WB
OG-2494	4.78098	4.91147	4.85789	4.52698	4.90943	4.2841	4.99592	4.59014	5.83319	4.33168	WB
OG-2495	6.48767	7.73371	4.16046	6.19922	4.40379	6.0018	6.17634	6.91512	5.70206	6.68602	WB
OG-2496	6.13238	6.92154	6.62991	7.45508	6.56884	6.77526	6.91762	7.06962	6.66728	7.01368	WB
OG-2497	4.23629	5.13236	4.34223	4.62374	4.01959	3.99243	4.51522	5.04775	3.84899	4.37263	WB
OG-2498	6.71162	6.86211	6.7852	6.88965	6.90269	7.10721	6.71298	6.84373	6.25471	6.97522	WB
OG-2499	5.70694	6.44022	5.89471	6.64141	5.7919	6.56311	6.17065	6.51653	5.32127	6.38686	WB
OG-25	5.76606	5.718	6.25953	6.31052	6.32103	6.30611	5.942	6.48241	6.78419	6.80721	WB
OG-250	6.09445	6.23015	6.20414	5.86161	5.93984	5.34925	6.35126	7.38173	5.46925	5.21803	WB
OG-2500	5.30642	6.07222	5.01021	5.95254	5.12087	5.60875	5.53153	5.78325	5.33516	5.39462	WB
OG-2501	4.03287	4.22223	2.80351	2.56097	4.62074	4.6975	3.77866	4.4447	3.47955	3.9755	WB
OG-2502	10.0898	10.3482	10.1956	10.2524	10.2958	10.6755	10.0675	9.87276	9.98412	10.1421	WB
OG-2503	9.90605	9.96513	10.0249	10.1777	10.0538	10.1856	10.1471	9.79948	10.3645	9.91331	WB
OG-2504	3.4404	4.35343	2.78373	2.55415	2.62047	2.13308	3.98422	4.05061	2.76959	2.94635	WB
OG-2505	3.57916	3.96459	4.5324	5.34895	3.68945	4.48348	2.83114	3.61199	3.88948	4.61209	WB
OG-2506	9.47077	9.25592	8.19197	7.81056	8.6626	8.53083	-2.54044	-2.60865	9.02358	7.86911	WB
OG-2507	6.09426	6.86311	5.99541	7.00764	6.41484	7.2997	5.97575	6.44161	6.43973	7.13032	WB
OG-2508	5.90671	6.68218	6.64796	7.1909	6.54267	6.78238	6.62407	7.01897	5.95017	6.55526	WB
OG-2509	3.27169	2.73303	2.82076	1.85937	3.08751	3.65463	3.86043	3.96188	2.21385	1.79234	WB
OG-251	8.05218	8.02323	6.62946	6.64787	8.32885	8.85813	8.4247	8.23928	7.65125	8.04197	WB
OG-2510	8.58658	8.89077	8.00636	8.34534	8.31576	8.68394	8.83026	8.70232	8.52975	8.64614	WB
OG-2511	5.3532	5.75774	6.07275	6.63393	5.09615	5.43103	5.53342	5.82824	5.10473	5.48472	WB
OG-2512	8.15584	8.36257	8.23752	8.51808	8.27883	8.87632	8.18365	8.40512	7.94213	8.04074	WB
OG-2513	4.5933	5.62981	3.79252	4.55623	4.03986	4.67428	4.71993	5.79685	4.11079	4.48109	WB
OG-2514	7.63302	7.85845	7.68965	8.03532	7.61269	8.30997	7.49648	7.97059	7.34845	8.0375	WB
OG-2515	7.12433	7.92685	5.74258	6.53142	7.10031	8.07461	7.6606	8.02004	6.64411	7.252	WB
OG-2516	4.91387	5.29778	3.63909	4.25677	4.0289	4.72836	4.54213	4.73786	3.9028	4.46686	WB
OG-2517	3.57279	4.47071	2.75709	3.59177	3.03264	3.40673	3.27653	4.02888	2.85099	3.46735	WB
OG-2518	4.03311	4.22166	4.6218	5.03599	5.14688	5.90863	5.12981	5.38423	4.63226	4.47022	WB
OG-2519	4.15363	4.78943	4.49159	5.50925	4.46717	4.81415	4.09555	4.58312	4.54022	5.10507	WB
OG-252	7.20405	8.39104	7.6346	8.69448	7.49179	7.73085	7.96696	8.75919	7.16747	7.96907	WB
OG-2520	4.13901	3.78928	4.17171	4.5461	2.91237	3.30488	3.09204	3.00067	3.05214	2.19573	WB
OG-2521	5.79572	6.93405	6.61311	8.38286	6.8981	8.00628	5.19273	6.22384	6.61133	7.97678	WB
OG-2522	3.60464	6.48375	2.36987	4.67616	1.6551	3.369	3.54997	4.44041	3.09502	5.45828	WB
OG-2523	3.32418	4.62828	3.66154	4.89923	3.12765	3.57539	3.87161	5.19392	3.52283	4.15514	WB
OG-2524	5.75624	6.58461	5.75524	6.89008	4.646	4.92924	6.40007	6.79783	4.94082	5.93852	WB
OG-2525	5.03922	5.68394	4.70653	4.83075	5.06589	5.46437	6.33111	6.31484	5.62166	5.36225	WB
OG-2526	1.15754	2.29946	2.05684	1.60703	1.16264	1.59978	1.28092	1.37031	1.06687	1.93182	WB
OG-2527	10.3331	10.46	9.68393	9.76016	9.86074	10.0594	10.5716	10.0308	10.3436	9.70999	WB
OG-2528	4.65516	6.07071	5.65194	6.2795	5.02265	5.52101	5.27748	5.79163	5.3284	5.56077	WB
OG-2529	2.62329	3.62727	2.13511	2.60747	3.41736	4.69685	3.84585	3.02192	3.50193	4.97016	WB
OG-253	4.52152	4.85997	4.95154	5.10615	4.44651	4.31666	4.6437	5.15757	4.12191	4.8593	WB
OG-2530	5.16865	5.72035	4.91183	5.45682	5.1194	5.80308	5.34068	5.49878	5.2382	5.76044	WB
OG-2531	5.78533	8.25466	4.7287	8.45213	4.74451	6.80517	6.55626	7.45094	4.47013	7.09158	WB
OG-2532	4.26291	4.3801	4.27145	4.24245	4.50106	3.76235	3.9826	4.5547	4.00274	4.58648	WB
OG-2533	5.38367	6.51267	5.83197	6.3307	6.18076	5.95944	5.95611	6.72933	6.00767	6.09129	WB
OG-2534	6.98442	7.62016	6.15389	7.51843	6.04076	7.04813	7.198	7.70443	6.57492	7.18071	WB
OG-2535	3.46036	2.79618	4.26294	2.38806	3.64747	2.59673	3.25583	2.25895	4.42349	2.60731	WB
OG-2536	9.99056	9.91382	9.0024	8.82203	9.27366	9.42442	10.0823	9.61429	10.125	9.4649	WB
OG-2537	6.63024	7.81734	6.54006	7.8525	6.63967	7.14728	6.89589	7.38373	5.75649	7.04697	WB
OG-2538	4.69636	5.58298	3.70153	4.67594	4.09051	4.79506	4.63854	5.50085	3.84699	4.91544	WB
OG-2539	4.56968	-2.55514	4.23984	-3.35209	3.8128	-2.62161	2.28863	-0.351062	5.35383	-3.18776	WB
OG-254	5.31842	5.31197	6.03686	5.1942	5.55748	4.87841	5.60275	5.46936	6.04336	4.85289	WB
OG-2540	6.25182	6.52231	5.94277	6.34204	5.09688	5.3436	6.26098	6.38185	5.89403	5.54796	WB
OG-2541	6.97677	7.41036	6.94594	7.48922	6.92872	7.29011	6.69502	7.32615	6.47501	6.75629	WB
OG-2542	5.13405	5.2449	5.50008	5.65549	5.43735	5.77456	5.23353	5.37311	4.96276	5.05125	WB
OG-2543	6.90306	7.78372	6.87247	7.71331	6.6405	7.30175	6.95516	7.60082	6.83298	7.50571	WB
OG-2544	5.98791	6.12503	5.70807	6.03484	5.61987	6.1794	5.73635	5.88629	5.98415	6.06177	WB
OG-2545	5.29025	5.44532	4.58161	4.79906	4.69038	5.25106	4.9447	5.30462	3.56685	3.37018	WB
OG-2546	5.45624	5.78588	5.98183	6.55946	5.15666	5.41882	6.01938	6.02083	5.84669	5.78452	WB
OG-2547	7.25564	7.98966	7.55257	8.57976	6.71279	7.42462	7.58167	8.09955	7.02047	7.68024	WB
OG-2548	5.30179	5.83467	5.48315	5.81344	5.83492	6.48253	6.01266	6.523	5.00679	5.35566	WB
OG-2549	6.15648	5.72435	6.11424	5.95783	5.71771	5.65021	5.7242	5.63889	5.46742	5.87217	WB
OG-255	6.58509	7.0741	7.57838	8.08642	7.40995	7.58234	6.63674	7.24991	7.35855	7.87099	WB
OG-2550	6.2745	7.93453	6.94966	7.89663	6.5938	7.56317	6.78196	7.73901	6.29288	7.30867	WB
OG-2551	2.23945	3.79281	1.91427	3.43483	1.94803	3.99875	3.9201	4.36723	2.9769	4.39433	WB
OG-2552	3.90303	4.00467	3.34127	3.86332	2.97297	3.148	3.01699	2.70098	3.2795	3.09004	WB
OG-2553	4.75003	4.93497	4.46466	5.09654	4.996	5.77398	5.91452	5.86428	5.60301	5.64686	WB
OG-2554	3.44517	3.92139	4.01351	4.55468	4.1726	4.57108	4.19296	3.96345	3.7102	3.98899	WB
OG-2555	5.11431	6.11014	4.34358	5.15815	4.49275	5.27687	4.47037	5.68941	3.90063	4.92722	WB
OG-2556	6.86263	6.37241	6.28128	6.3586	5.90886	6.05442	6.36705	6.14033	5.59187	6.3098	WB
OG-2557	6.98106	7.97788	7.26042	8.86875	7.828	8.75728	7.48643	8.75515	7.29709	8.13201	WB
OG-2558	4.25746	4.97966	2.97094	3.89068	4.08723	4.81607	4.17535	4.59998	4.05615	4.48666	WB
OG-2559	5.75478	6.7402	5.86185	6.52999	6.22422	6.78262	6.22083	6.7265	6.14718	6.48115	WB
OG-256	3.31136	5.06521	3.54757	4.76765	3.58585	4.09517	4.42999	5.14867	2.76021	4.28597	WB
OG-2560	2.60501	2.75671	4.25378	3.79336	4.9786	4.07799	3.16078	3.73025	3.92283	4.42373	WB
OG-2561	1.86012	3.95425	5.04878	5.72348	4.04724	4.77005	3.666	5.0478	3.32323	4.3178	WB
OG-2562	9.42899	9.60721	9.10013	9.24616	8.77941	8.86883	9.59983	9.41954	9.43741	9.05544	WB
OG-2563	6.53694	7.18254	6.71947	7.34587	6.90784	7.43757	6.66571	7.05406	6.58205	6.97587	WB
OG-2564	4.97661	5.95075	4.06549	4.82481	3.90923	4.10571	4.72543	4.90021	4.49042	4.66303	WB
OG-2565	5.16125	6.15194	5.43802	6.42967	5.45812	5.99449	5.80726	5.78204	5.6447	5.93538	WB
OG-2566	5.26519	5.56906	3.39843	4.19692	4.30659	4.50212	4.85424	5.01636	3.54152	4.2608	WB
OG-2567	8.83485	8.88217	8.5346	8.53357	8.52357	8.84487	8.94732	8.99343	8.75231	8.61654	WB
OG-2568	3.8229	4.45734	3.99114	4.27576	4.27711	5.02491	4.7837	5.31823	3.69797	4.29257	WB
OG-2569	5.69249	6.18529	5.25247	5.46656	5.33364	5.4766	5.39431	6.0638	5.23369	5.41675	WB
OG-257	9.32388	9.59729	9.66391	10.4314	10.4261	10.5681	9.15523	9.65773	9.18171	9.77628	WB
OG-2570	9.51787	9.52205	10.9674	10.4405	9.22885	10.5553	9.75518	7.65702	10.1935	10.2506	WB
OG-2571	4.78225	6.07523	5.1677	6.07936	4.85441	5.61375	5.92294	6.10423	5.79462	5.64864	WB
OG-2572	5.142	5.73241	6.2181	6.71633	6.55419	6.9572	7.16033	7.44666	6.74643	6.93225	WB
OG-2573	3.45297	4.08137	4.0173	4.39596	3.34443	2.86179	3.59035	3.42544	3.3076	3.36586	WB
OG-2574	8.78607	8.5094	8.63416	8.03989	8.56185	8.61706	8.29384	8.10664	8.898	8.24064	WB
OG-2575	3.94848	4.98298	5.81767	6.34635	4.55081	5.42763	5.07125	5.55354	4.66179	5.09054	WB
OG-2576	7.2887	7.39575	7.06376	7.12194	7.13622	7.65028	6.6187	6.8473	6.84866	6.96352	WB
OG-2577	5.36389	5.64286	5.19468	5.40563	5.45209	4.96531	5.79023	5.96735	5.18268	4.96037	WB
OG-2578	4.1953	8.22627	2.92151	5.26126	1.81948	4.22708	5.88736	5.06663	3.06826	6.25476	WB
OG-2579	3.28743	5.57735	2.06417	4.48258	2.62457	3.1811	5.66901	5.83387	3.23597	5.38508	WB
OG-258	5.22948	6.12091	5.86861	6.71643	5.72443	5.54204	5.6303	6.15451	5.77313	5.77025	WB
OG-2580	6.40113	7.10256	6.42299	7.58139	6.33669	7.02686	6.89577	7.37491	6.75076	7.50807	WB
OG-2581	7.1656	7.39874	7.41805	7.40901	6.86636	6.86481	7.08232	7.11993	7.47727	6.76757	WB
OG-2582	4.52023	5.31329	4.36575	4.50327	4.606	4.74263	4.89841	5.2192	4.48044	4.67994	WB
OG-2583	6.73377	7.14883	6.79274	7.08533	6.50946	6.99701	6.22185	6.75234	6.46696	6.54084	WB
OG-2584	6.68809	7.22681	6.04655	5.40033	5.65692	5.80519	6.96106	6.98776	6.07956	5.21821	WB
OG-2585	4.39055	5.27758	4.8568	5.69851	5.04261	5.2172	5.33496	6.05534	4.8661	5.04188	WB
OG-2586	6.49895	6.70695	6.68739	6.68387	6.57587	6.42772	6.39528	6.637	6.20601	6.59174	WB
OG-2587	3.75783	5.87311	2.02106	3.07711	0.144974	0.959571	5.95037	2.77015	1.85316	1.95351	WB
OG-2588	11.6539	10.1668	10.818	10.1796	11.724	12.8681	11.1261	10.5611	11.3675	10.6067	WB
OG-2589	5.30786	5.39756	5.73699	6.11568	4.84678	4.7419	6.29205	5.02281	5.97374	7.00679	WB
OG-259	5.14355	5.60981	5.58115	5.80516	5.81889	5.64272	5.20039	5.52126	5.29961	5.24774	WB
OG-2590	6.3107	9.26044	6.9208	7.28786	3.93963	4.85797	9.32851	6.55972	7.64128	8.77154	WB
OG-2591	5.91441	6.62137	5.91983	6.35424	5.95191	6.10854	6.2025	6.66139	5.8883	5.88019	WB
OG-2592	3.59778	4.22495	4.11769	5.26365	4.30292	4.85956	4.16569	4.87106	4.2125	4.56951	WB
OG-2593	4.56688	4.34316	4.75485	5.09052	5.03155	5.46913	5.83589	6.16511	4.68131	4.85559	WB
OG-2594	6.53942	6.66262	6.75603	7.00409	6.09371	6.74053	6.97726	6.73072	6.60571	6.64056	WB
OG-2595	3.80505	3.67046	6.33807	6.46349	5.58748	5.88034	3.87759	3.67594	4.76424	5.36603	WB
OG-2596	5.19119	6.49963	4.87631	5.75367	4.96305	5.08974	5.63736	6.57422	4.78213	5.53933	WB
OG-2597	4.73181	7.37697	6.81584	8.06273	6.74472	8.20559	6.63337	7.00764	6.32674	7.14539	WB
OG-2598	4.57329	4.85966	4.97067	5.65387	4.54482	5.28393	5.03513	5.3103	4.21448	4.78979	WB
OG-2599	5.90274	5.83359	5.45499	5.15603	5.70905	5.73579	5.79392	5.99612	5.76224	5.30471	WB
OG-26	7.39675	8.19553	7.07766	7.89412	7.78495	8.4276	8.30918	9.01802	7.83841	8.33387	WB
OG-260	4.65536	4.80871	5.18302	5.81163	4.59131	4.67535	5.14988	5.31496	4.53513	5.22769	WB
OG-2600	3.48932	5.58123	3.05134	5.23676	3.50421	5.93336	5.60668	5.85411	4.10332	6.17906	WB
OG-2601	5.15319	5.80447	5.35966	6.36108	5.64784	5.85996	5.718	6.00654	5.88657	6.1812	WB
OG-2602	3.71022	4.62957	4.35148	4.82523	3.81487	3.31939	4.32597	4.32697	4.05683	4.62671	WB
OG-2603	6.01985	7.05221	5.63516	6.7614	6.24083	7.00868	6.32759	7.13063	6.13989	7.11382	WB
OG-2604	5.83809	6.40605	5.63545	5.96943	6.37437	6.79713	6.15536	6.20405	5.54345	6.08252	WB
OG-2605	5.38113	5.72972	5.39585	5.86977	5.64856	5.86418	5.96598	6.08016	5.29644	5.51779	WB
OG-2606	3.80478	4.38444	2.14411	2.86497	2.28693	1.76593	4.14639	4.10657	2.48428	2.85147	WB
OG-2607	3.43134	3.84718	3.52216	4.06073	2.7	1.7199	3.89856	3.89286	2.69635	2.35325	WB
OG-2608	8.94984	9.64702	9.08262	10.0581	8.76991	9.71413	9.54494	10.0245	9.45102	10.0766	WB
OG-2609	4.45785	4.70066	4.62107	4.87434	3.78301	3.56677	4.61255	5.02522	3.97666	4.27944	WB
OG-261	5.36726	5.68645	5.72369	6.09768	6.09815	6.0677	6.36456	6.79107	5.654	5.55287	WB
OG-2610	6.66028	6.76886	7.32829	7.99104	7.75625	8.3314	6.239	6.4723	7.62412	7.84305	WB
OG-2611	6.26425	6.64357	6.25191	6.69178	6.30756	6.6899	6.41816	6.86861	6.2752	6.42389	WB
OG-2612	7.17929	7.28784	3.73158	7.07006	6.88502	7.57907	8.01274	9.18176	7.50601	9.06534	WB
OG-2613	5.67653	6.15398	6.44356	6.60295	6.51313	6.68525	6.1898	6.49508	6.22158	5.89373	WB
OG-2614	5.33478	6.07649	5.44491	5.85416	6.17102	6.42948	5.61466	6.4283	5.07339	5.2676	WB
OG-2615	5.12617	5.56714	4.8126	5.75792	5.49675	5.94638	5.16176	5.66607	5.4927	5.92617	WB
OG-2616	4.22087	4.22113	4.59965	3.8447	4.94056	4.59286	4.76013	4.73785	5.3046	4.7493	WB
OG-2617	6.34232	7.24055	6.60279	8.05917	6.37547	7.17328	6.69768	7.30196	6.55696	7.57337	WB
OG-2618	7.44931	7.88515	7.33039	7.53844	7.32279	7.56389	7.27043	7.52223	6.82049	7.31583	WB
OG-2619	2.17467	3.6517	2.18978	4.08613	1.81111	4.31208	2.55376	4.274	2.63286	3.83146	WB
OG-262	5.06459	4.54535	3.70872	3.47265	5.15669	3.8765	4.1523	4.21203	5.12096	4.86852	WB
OG-2620	6.65435	8.10345	6.66996	8.17355	5.62338	6.57265	7.67386	8.46335	6.38313	7.15772	WB
OG-2621	2.28906	3.09064	2.26289	3.12196	2.60672	2.9506	2.51123	3.00394	1.60069	3.0939	WB
OG-2622	6.09231	6.92916	9.08634	7.31274	6.42159	10.2936	7.14126	7.67376	4.90741	8.01295	WB
OG-2623	4.07855	5.01156	4.58618	5.0421	4.77093	4.88331	4.4032	5.39218	4.36333	5.1186	WB
OG-2624	5.64078	6.14146	4.71365	5.66694	4.74345	5.29972	5.56787	5.99758	5.74851	6.33509	WB
OG-2625	5.55738	6.24678	5.65139	6.01327	6.33614	6.43458	6.05941	6.4865	5.79531	5.74467	WB
OG-2626	4.31238	4.80116	4.88141	5.44741	4.89938	5.3823	5.01542	5.42203	4.54626	4.62687	WB
OG-2627	4.84833	5.44541	4.94275	5.48837	4.76822	5.18347	4.87498	5.24244	4.62616	5.24016	WB
OG-2628	5.25532	5.97668	5.31182	6.02608	5.54141	5.92046	5.68759	6.07836	5.38301	5.6398	WB
OG-2629	5.98597	6.55654	6.11816	6.76456	6.36353	7.00659	6.33492	6.50132	5.93562	6.36926	WB
OG-263	5.84335	6.49624	5.7393	6.48376	5.90949	6.4199	5.94099	6.41071	5.51981	5.71317	WB
OG-2630	2.06601	2.27978	2.46765	2.56363	2.78516	2.45272	2.64313	3.19047	2.72712	2.00743	WB
OG-2631	3.81708	0.0766138	5.29737	4.57008	4.9799	4.03368	-0.600323	-1.20175	6.0776	-4.55074	WB
OG-2632	2.66827	3.13599	2.8741	3.64292	2.77977	3.87956	2.70319	3.76378	2.80755	3.57283	WB
OG-2633	5.22003	5.89719	4.97488	5.53136	4.91027	5.36245	5.66734	5.71983	4.2684	5.11481	WB
OG-2634	12.604	13.0134	11.5389	12.2938	12.1233	12.7375	12.2764	12.5599	11.9265	12.5334	WB
OG-2635	6.38903	6.67453	5.68265	6.25782	6.66735	7.37115	4.85069	5.08106	5.12334	5.38575	WB
OG-2637	3.86046	4.50567	3.35622	5.02691	3.08915	4.13079	4.21928	4.98696	2.04828	3.64556	WB
OG-2638	5.47292	5.74906	4.8833	4.77143	4.64463	4.98269	5.63468	5.77778	4.09705	4.35263	WB
OG-2639	3.77437	2.92997	3.34649	3.03221	4.93888	4.39106	1.80273	1.12111	2.97567	3.12943	WB
OG-264	5.61975	6.33898	5.41993	6.06352	5.56704	5.05487	5.54381	5.90453	5.71244	5.59698	WB
OG-2640	3.23387	2.85134	2.13871	2.65123	3.12493	3.20593	3.31584	3.50988	3.01266	3.02534	WB
OG-2641	4.57291	4.77252	3.77926	4.49026	4.39324	5.02806	4.14986	4.55293	3.67973	4.50884	WB
OG-2642	7.54152	6.06975	6.00034	7.11369	5.82197	3.08575	4.48692	2.95054	5.36021	6.0408	WB
OG-2643	3.86914	4.23392	4.48044	4.92825	4.34632	4.6986	3.98544	4.21899	4.36219	5.24476	WB
OG-2644	6.7114	7.07066	6.54898	7.10269	7.38059	7.67105	6.66951	6.66925	6.85396	6.92696	WB
OG-2645	2.43353	3.70189	3.69165	5.13159	3.54222	4.74965	3.55968	4.18015	4.37455	5.10332	WB
OG-2646	6.71888	6.81419	6.54476	6.79971	6.9385	7.4617	6.90131	7.37609	6.85818	7.44111	WB
OG-2647	5.35904	5.91135	4.38084	4.81714	4.85614	5.45247	5.67622	6.18243	4.32989	4.91809	WB
OG-2648	9.79517	3.05785	10.3929	3.33196	8.95583	2.90986	7.65603	2.54485	11.0975	1.00113	WB
OG-2649	5.40374	6.01084	5.45941	5.77235	4.97165	5.11844	5.33272	6.08358	4.55754	5.39225	WB
OG-265	5.08772	5.33185	5.61426	5.90458	5.32683	5.81272	5.06752	5.42835	5.0487	5.25062	WB
OG-2650	4.04149	4.84217	4.48144	5.16059	4.22605	4.521	4.76755	4.88284	4.02193	3.6756	WB
OG-2651	10.1031	10.1098	9.68525	9.57836	9.68615	9.6096	10.412	9.78368	10.382	9.54138	WB
OG-2652	8.52419	8.44925	8.42914	7.96839	8.11878	7.91775	8.53706	8.38677	9.06671	8.16638	WB
OG-2653	5.06501	5.67836	4.51471	5.21903	5.21589	5.44152	5.26383	5.40651	5.11191	5.46924	WB
OG-2654	2.92052	3.75654	3.85554	4.5383	3.95389	3.83169	3.85509	4.09608	3.82546	3.78661	WB
OG-2655	6.89115	7.59518	6.04032	6.29016	6.68238	7.15051	6.85441	7.46719	6.98131	7.18973	WB
OG-2656	7.80283	8.83882	7.65476	8.70776	7.90131	8.25145	8.24793	8.65378	7.55978	8.24931	WB
OG-2657	2.52902	6.29452	6.0624	7.19633	-0.607257	2.44194	6.4116	2.77324	5.17107	6.05497	WB
OG-2658	3.44436	4.85149	3.21531	4.535	2.8254	3.14202	3.41901	3.93004	3.01571	4.05339	WB
OG-2659	3.75939	-0.465429	5.03174	4.19045	6.42129	4.35609	1.40712	1.59071	4.63559	2.81331	WB
OG-266	8.07516	7.82339	7.58495	7.23075	7.49318	7.26404	8.14318	7.85832	7.67828	7.03754	WB
OG-2660	5.07855	6.29438	4.98492	6.02402	5.12241	5.54457	5.41605	6.29461	4.45561	5.38256	WB
OG-2661	4.7859	5.47488	4.60428	5.08763	4.93175	5.19797	5.21633	5.69163	4.50174	4.93295	WB
OG-2662	7.80534	8.35101	7.18556	8.14775	6.8625	7.47417	7.74113	7.82922	7.61954	7.88914	WB
OG-2663	2.7752	3.00147	2.8411	5.07428	3.22277	5.36107	2.65268	4.72488	3.13936	5.1045	WB
OG-2664	4.1779	4.52163	4.24579	4.52205	4.85348	4.5961	4.58145	4.52104	4.83492	4.49491	WB
OG-2665	4.02008	4.76296	3.96683	4.73887	3.36373	4.16122	4.14421	4.85751	3.19748	3.76639	WB
OG-2666	4.86445	5.14983	5.04352	5.90609	5.54193	6.22847	6.37296	6.70405	5.94582	6.30994	WB
OG-2667	4.10967	4.24748	3.64389	4.45375	4.22152	4.74861	3.37052	3.63096	4.03104	4.74712	WB
OG-2668	4.60833	5.29451	3.99339	4.60424	4.16625	4.58316	5.09547	5.65645	4.34114	4.89807	WB
OG-2669	4.03858	3.95297	2.47238	1.66172	2.66579	3.76529	2.67093	2.32329	3.08704	3.10926	WB
OG-267	4.75248	5.10475	4.94214	5.13166	4.35885	4.1714	4.30908	4.87619	4.03582	4.38845	WB
OG-2670	9.93791	10.163	9.46875	9.71222	9.45289	9.80111	9.96357	9.54026	9.76127	9.4535	WB
OG-2671	7.77359	8.63327	7.51609	8.73763	7.84039	8.99543	8.37115	8.50996	7.8473	8.39998	WB
OG-2672	3.39638	4.8125	3.84118	4.75558	3.05749	3.67438	3.75296	4.50289	2.8607	3.52372	WB
OG-2673	4.0972	4.06396	3.79624	4.28501	3.28016	3.58944	3.82176	3.58662	2.61641	2.53278	WB
OG-2674	3.97689	4.63016	4.84885	5.73153	4.81134	5.60733	4.22797	4.8246	3.80848	4.33542	WB
OG-2675	5.27117	6.19998	5.80811	6.36629	5.13069	5.76063	5.57839	6.37867	4.66862	5.7809	WB
OG-2676	5.70227	6.60545	5.90417	7.28623	6.02017	7.61045	6.57611	7.19312	5.71951	7.19574	WB
OG-2677	9.6888	9.83699	8.69932	8.52925	9.16717	9.28579	9.68279	9.21597	9.54962	8.9695	WB
OG-2678	4.46666	5.39049	5.15236	5.88859	4.93372	5.24636	5.51267	5.65441	4.514	4.93366	WB
OG-2679	5.05612	5.56765	4.56767	5.10761	5.23039	5.74439	5.34321	5.50015	5.16881	5.49684	WB
OG-268	7.53331	6.91535	7.79458	6.35873	8.86201	6.17781	6.83686	7.54846	9.10308	9.50166	WB
OG-2680	5.06919	5.30953	5.82788	6.59443	5.73209	6.48259	5.44844	5.91694	5.14636	5.75404	WB
OG-2681	6.36667	8.86532	5.21518	7.31225	4.61638	2.97622	7.34851	6.29378	6.02269	7.3582	WB
OG-2682	5.58841	5.65196	6.18423	5.96387	6.03016	6.29013	5.68709	5.34965	6.16048	5.64332	WB
OG-2683	9.41423	9.32339	9.43442	9.44481	8.94087	9.44804	9.45908	9.09006	9.46941	8.92741	WB
OG-2684	2.77658	2.69942	3.45745	4.4663	2.8883	3.03377	4.43568	4.01106	4.92706	3.1361	WB
OG-2685	7.10886	8.74334	6.31387	6.91276	6.29308	5.90558	7.22718	7.49459	6.8626	6.85492	WB
OG-2686	6.9779	6.66698	6.03158	7.28683	6.01181	7.97293	6.87994	7.58738	8.16972	8.58759	WB
OG-2687	5.44116	6.35472	4.12341	4.87774	4.73635	5.27167	5.93807	6.33266	4.32167	5.23664	WB
OG-2688	3.43091	4.27042	3.43371	4.11966	2.79343	3.14699	3.8998	4.76568	3.02837	3.45228	WB
OG-2689	10.0596	10.2426	9.1431	9.43012	9.54379	9.56613	9.90676	9.61552	9.8094	9.33964	WB
OG-269	4.86419	5.33671	4.56495	5.43543	4.80655	4.80166	5.21663	5.78801	4.8004	4.87748	WB
OG-2690	7.80566	9.04405	7.91129	8.88817	7.8474	8.55275	8.3145	9.13051	7.88419	8.3727	WB
OG-2691	7.30734	8.01499	7.07211	7.88827	7.36371	8.19229	7.39219	7.92495	7.02143	7.8568	WB
OG-2692	3.74319	4.45398	2.51073	3.15919	3.01173	3.47043	3.05992	2.82359	2.11405	3.15845	WB
OG-2693	4.80895	5.75536	4.43619	5.20792	4.43395	5.51264	5.2018	6.12686	4.24682	5.0089	WB
OG-2694	3.35454	4.21774	3.40759	4.51108	2.48858	4.52886	2.85024	3.37828	4.06698	5.80385	WB
OG-2695	4.15939	4.11769	5.12586	5.19985	6.09274	6.20343	4.77366	4.51772	4.14078	4.46516	WB
OG-2696	7.96842	8.85381	7.28527	8.5375	7.24363	8.06371	7.92531	8.69319	7.07464	8.16628	WB
OG-2697	4.85527	5.4833	5.24504	5.65856	4.8569	5.04008	5.34737	5.36095	5.2566	4.99332	WB
OG-2698	8.68588	8.59454	8.8213	8.59112	8.9081	9.39225	8.96172	8.58074	9.46132	9.31186	WB
OG-2699	6.06833	10.666	5.13015	7.66783	3.00778	4.11017	8.93481	7.14078	6.48893	9.03102	WB
OG-27	6.07547	6.48447	7.05933	8.41085	6.10552	5.71257	6.27511	7.65198	5.69806	6.37539	WB
OG-270	5.28023	5.74207	5.86477	6.50912	5.76852	6.09166	5.65105	6.29581	4.83834	5.03394	WB
OG-2700	8.51198	8.3974	8.08989	7.91857	8.01415	7.93243	8.28139	8.19003	8.32998	8.07212	WB
OG-2701	-2.57267	-1.00768	-0.321083	1.69779	0.0832175	2.66779	-2.06648	-0.240504	-2.26791	1.56329	WB
OG-2702	3.83141	6.96237	4.13524	5.31344	2.86832	4.42091	5.478	5.39066	3.92856	6.06873	WB
OG-2703	4.33989	5.15798	4.12425	5.09941	4.52272	5.21944	5.02009	5.22365	4.84665	5.34462	WB
OG-2704	7.3861	7.77262	7.03044	7.72799	7.14706	7.5976	7.17041	7.76992	7.18341	7.43796	WB
OG-2705	3.25982	3.41729	2.26793	2.93235	3.80766	3.70759	3.07338	3.54572	3.36678	3.07243	WB
OG-2706	4.78372	6.09992	5.07363	7.25027	5.24859	6.73254	4.85028	6.29361	4.66125	6.57318	WB
OG-2707	9.37348	9.54815	9.21894	9.14847	9.47103	9.91043	9.27352	8.88187	9.71443	9.48011	WB
OG-2708	5.65606	5.5201	6.49032	5.35282	6.45968	5.54419	6.0412	6.10002	6.30743	5.41627	WB
OG-2709	6.56277	8.40593	2.24381	6.3565	3.97696	6.86976	5.89256	7.4842	3.84518	7.02151	WB
OG-271	7.68735	8.31615	7.89898	8.58915	8.20226	7.89304	8.02918	8.4609	7.37392	8.13185	WB
OG-2710	9.87259	9.9159	8.74496	8.48353	8.66751	8.88095	9.55753	9.21043	9.24489	8.46664	WB
OG-2711	6.53193	11.122	4.55558	11.1441	6.61959	9.7486	8.88988	10.7727	6.27039	10.1937	WB
OG-2712	4.30913	4.67411	2.92783	3.33206	2.98857	2.93779	3.25117	3.62665	2.91418	3.2641	WB
OG-2713	3.76161	4.09819	3.11173	4.18332	2.26267	2.45464	3.99543	4.79454	2.96711	2.6461	WB
OG-2714	5.28837	3.90006	11.3771	11.4545	11.9143	11.4047	-2.6036	0.453629	11.0373	9.25598	WB
OG-2715	5.66243	6.34005	4.95653	5.91915	5.02226	6.02257	5.71076	6.18305	4.86511	5.51881	WB
OG-2716	9.45575	9.41754	8.93658	9.02388	9.08845	9.43111	9.2169	8.90132	9.55742	9.05603	WB
OG-2717	5.0543	5.60514	4.78543	5.43365	5.16483	5.67052	4.15292	5.27218	5.2128	5.2928	WB
OG-2718	9.0705	11.8411	9.087	11.2508	6.31326	8.35321	10.3816	10.1699	9.13053	11.5982	WB
OG-2719	3.73817	4.25684	3.90135	5.16795	4.29439	4.40564	6.11484	5.36625	5.11304	6.2305	WB
OG-272	6.25401	6.35814	6.58612	6.5694	5.75537	5.05815	6.26534	6.33376	6.36779	5.58947	WB
OG-2720	4.4089	4.26155	4.56226	4.31995	5.29397	4.86286	5.14568	5.19031	4.88967	3.80068	WB
OG-2721	4.45218	4.93963	5.39588	6.13011	5.48786	5.52675	5.49491	5.4715	5.78212	5.32113	WB
OG-2722	6.52886	7.53864	6.52898	7.2831	6.12552	6.95388	6.76088	6.99856	6.46615	7.02286	WB
OG-2723	5.25435	5.17284	5.51773	5.67214	4.73321	4.39183	4.82346	5.32515	5.04226	4.90976	WB
OG-2724	5.65224	9.64999	5.9946	7.23643	4.79154	5.03941	8.76909	6.84143	6.84178	8.21367	WB
OG-2725	3.94415	5.05716	3.05662	4.77082	3.97548	4.53875	4.21122	4.74623	2.95268	3.61274	WB
OG-2726	6.43447	7.30741	6.23989	7.11712	7.43118	7.91152	7.51913	7.77709	6.93956	6.95823	WB
OG-2727	2.43534	2.52652	5.52757	5.32027	5.9275	5.9879	3.39326	3.33137	3.41796	4.71726	WB
OG-2728	9.2181	9.43644	9.01168	9.064	9.05509	9.30643	9.49936	9.16565	9.44061	8.86571	WB
OG-2729	6.05895	7.94019	4.78156	6.93963	5.94866	6.91886	6.63212	7.8644	5.60854	7.21584	WB
OG-273	9.1923	9.4758	9.19495	10.2407	9.29547	9.85024	10.1711	10.476	9.6548	10.6905	WB
OG-2730	11.5277	11.9839	11.198	12.2256	11.0866	11.672	11.8549	12.1137	11.2456	11.9076	WB
OG-2731	9.08053	9.21795	8.71811	8.88837	8.86653	9.35464	9.32949	9.16252	9.20822	9.01353	WB
OG-2732	2.74535	5.31599	3.19835	4.69473	2.37014	3.77671	4.41885	5.26108	2.93161	4.89626	WB
OG-2733	3.98247	4.42857	4.50775	4.99248	4.13309	4.52057	4.1511	4.47397	4.29938	4.71429	WB
OG-2734	6.2964	7.59796	6.87932	8.31784	6.71944	7.70585	7.06942	7.72077	7.4442	8.23795	WB
OG-2735	3.5648	4.55571	4.24935	4.54051	3.74449	4.41864	3.11699	3.99888	3.64036	3.8753	WB
OG-2736	5.11642	6.01757	4.96001	5.61977	5.51157	5.24837	5.63384	6.0139	5.34828	4.84207	WB
OG-2737	4.8968	8.44167	4.66243	8.41051	5.26606	7.28675	4.24847	7.29772	3.70343	7.05474	WB
OG-2738	6.98429	9.06136	6.30037	6.88925	5.80203	6.48258	7.24258	7.09978	7.1005	8.19294	WB
OG-2739	2.36515	2.5744	2.67751	3.04403	2.56161	2.56986	1.821	2.41608	1.78122	1.70558	WB
OG-274	7.18671	7.85444	7.41544	7.81512	7.13329	7.11988	7.79168	8.35606	6.8572	7.18826	WB
OG-2740	2.52719	3.21084	3.15455	4.05719	3.15399	3.83042	3.00075	3.68606	2.87522	4.18258	WB
OG-2741	6.88723	7.35388	6.28471	6.92669	6.77122	7.45844	7.27026	7.71645	6.51726	7.20254	WB
OG-2742	8.00823	10.3888	5.26732	9.72241	6.54237	7.90051	8.39754	9.75718	5.84555	8.9719	WB
OG-2743	4.05552	4.45363	2.52879	2.99211	4.20622	4.38062	3.86704	4.01869	3.93376	4.50345	WB
OG-2744	4.43793	5.05907	4.48775	5.13228	4.58953	4.97116	4.79977	4.83994	4.74927	4.59171	WB
OG-2745	9.46256	11.2406	7.17385	9.84179	7.56485	9.04756	9.91257	10.7817	7.47688	9.64593	WB
OG-2747	4.16217	4.75496	3.39493	3.69686	3.45804	3.79734	4.01903	4.49844	3.16833	3.58213	WB
OG-2748	1.93415	1.82335	2.7192	2.62745	2.17421	1.4194	1.87163	2.15878	2.44735	2.02784	WB
OG-2749	9.11361	9.80012	9.00225	10.1606	8.97423	9.86947	9.5232	10.0137	9.15349	10.0109	WB
OG-275	6.12602	5.18651	8.0501	5.16003	5.23932	3.13901	6.15663	5.46618	7.62925	4.80274	WB
OG-2750	7.22447	8.46745	8.0438	8.62389	7.64538	8.31256	7.86071	8.29676	8.2108	8.47771	WB
OG-2751	7.53098	8.84108	8.37526	8.81686	8.71482	9.48925	9.43736	9.14424	8.68075	9.02847	WB
OG-2752	7.43784	7.45171	7.21832	7.362	7.7143	8.10675	7.15822	7.69424	7.79264	7.64018	WB
OG-2753	1.56879	3.15639	3.57874	3.85073	4.8827	6.2846	2.38948	3.22166	3.03509	4.0615	WB
OG-2754	4.0894	4.82711	4.4904	5.56804	4.18897	4.90129	4.72061	5.53149	3.92373	5.17037	WB
OG-2755	9.81033	9.99061	9.64243	9.75481	9.75353	9.99345	10.0438	9.79113	10.1757	9.33021	WB
OG-2756	7.50116	8.18642	6.27022	7.18667	6.34965	6.79112	7.28323	7.49795	7.17203	7.41338	WB
OG-2757	3.98581	6.05259	3.81424	6.31181	3.73416	6.14299	5.29904	6.92388	3.19605	5.78213	WB
OG-2758	7.2652	7.31252	7.29202	7.22088	7.19613	7.50854	7.61491	7.51451	7.78431	7.2277	WB
OG-2759	10.1222	11.4305	7.0975	8.31742	8.35329	8.60523	8.59685	9.28624	8.67068	8.96514	WB
OG-276	3.50718	6.56634	3.31058	5.35891	4.17358	5.22451	5.5174	5.54164	3.67702	6.28232	WB
OG-2760	9.33487	10.7012	9.36132	10.943	8.54952	10.1622	10.7274	11.1849	8.54304	10.7258	WB
OG-2761	7.73835	8.44137	7.38342	8.30939	7.17001	7.97924	7.7949	8.26516	6.67541	7.75584	WB
OG-2762	4.2332	4.1747	4.62046	4.44057	4.55537	4.65714	4.22816	4.85175	4.39948	4.76456	WB
OG-2763	3.28595	3.68337	2.8658	3.06037	3.07249	2.28801	4.35637	4.34527	3.32672	3.6784	WB
OG-2764	9.00032	9.19406	8.88525	9.06739	8.94096	9.52187	9.23318	8.96492	9.45208	9.14676	WB
OG-2765	5.63721	6.69829	5.5286	8.32057	5.19707	6.84621	3.97741	6.08269	3.18075	5.01834	WB
OG-2766	9.34667	9.88976	8.9327	9.76283	9.26726	9.94973	9.59131	10.2596	8.66162	9.54603	WB
OG-2767	4.78009	5.23709	5.1458	5.92989	5.17174	6.11917	4.78894	5.03679	5.13733	5.32462	WB
OG-2768	9.59151	9.72151	9.60201	9.83871	9.43208	9.73064	9.79407	9.47412	10.0014	9.5282	WB
OG-2769	-1.30821	4.59603	1.37136	-0.302464	1.46489	0.0112621	1.8381	2.58616	4.51436	-1.03644	WB
OG-277	7.5354	7.65661	7.40783	7.29251	7.18819	6.84624	7.77349	7.86922	7.20772	6.42313	WB
OG-2770	3.87561	4.0876	4.39372	4.25645	4.19374	4.04296	4.24085	4.1479	4.00341	3.80909	WB
OG-2771	4.79604	5.1695	4.71614	4.86223	4.94654	5.22233	4.53084	4.94207	4.96912	4.93052	WB
OG-2772	7.07708	7.55145	7.25228	7.63229	7.7609	8.25529	-4.55074	-4.55074	7.52791	8.06214	WB
OG-2773	3.79475	1.82567	3.98393	4.94081	4.90169	6.08712	3.62182	3.58968	4.60015	5.27946	WB
OG-2774	8.15522	10.4123	7.06653	6.14046	4.14339	3.45175	9.45445	4.68788	8.30063	8.7752	WB
OG-2775	2.98618	3.61903	3.14494	3.95105	3.43016	3.52715	3.3586	3.57358	3.02134	3.70476	WB
OG-2776	7.82772	13.64	5.12646	11.1745	2.08269	6.25996	10.0403	8.26385	6.99677	11.9678	WB
OG-2777	9.08396	9.57259	8.39513	9.36019	9.0764	10.1225	9.26996	9.71717	8.19446	9.17305	WB
OG-2778	10.3853	10.5473	9.69552	9.8764	9.59587	9.78005	10.0683	9.77086	10.0414	9.73528	WB
OG-2779	11.8029	12.7573	11.4173	12.6869	11.4646	12.3372	12.3501	12.6564	12.2547	13.2697	WB
OG-278	4.45825	4.30959	5.24537	4.85138	5.60661	4.21747	5.00068	5.12139	5.46043	4.80943	WB
OG-2780	4.77418	5.68298	5.52896	6.56571	5.66349	6.17797	5.55805	5.48007	5.3673	5.80468	WB
OG-2781	5.08241	6.34243	5.71179	6.49295	5.86132	6.59495	5.29565	6.43038	5.4804	6.92677	WB
OG-2782	7.3293	9.30617	7.26827	8.87829	5.95706	8.12698	8.00667	7.39883	7.4471	9.55476	WB
OG-2783	9.26569	9.96041	9.27991	10.0371	9.58719	10.3281	9.64632	9.97303	9.35559	9.93507	WB
OG-2784	1.58312	1.20259	4.16042	6.64466	6.59624	6.90344	4.81225	5.19685	6.03032	6.60633	WB
OG-2785	7.83437	8.81175	7.47517	8.29572	7.82036	8.63045	8.58456	9.15684	8.08218	8.62149	WB
OG-2786	5.50092	6.1056	5.80042	6.31022	5.85669	6.2357	6.12986	6.18326	6.32511	6.13749	WB
OG-2787	10.4521	11.2704	10.5626	11.3139	10.5147	11.2593	10.9596	11.2937	10.1387	11.0137	WB
OG-2788	3.87741	4.99762	4.2001	5.35698	4.04629	4.0999	4.57533	5.42322	3.63631	3.94599	WB
OG-2789	4.35696	4.45807	3.58477	3.97758	3.82576	3.77089	4.22028	4.44875	3.70174	3.66326	WB
OG-279	6.18831	6.41733	6.40254	6.52758	6.82365	6.90171	6.63653	6.71015	6.82774	6.7748	WB
OG-2790	3.49431	4.59783	3.23168	4.02457	3.05764	4.00808	3.91554	4.60411	2.80995	3.39299	WB
OG-2791	9.40475	9.59296	8.83683	9.06424	8.97373	9.39703	9.31499	9.10648	9.45802	9.2727	WB
OG-2792	3.26518	4.98861	3.1699	5.16928	3.26359	4.45902	5.30734	6.50337	3.82748	5.71056	WB
OG-2793	6.06935	6.35106	6.93039	7.83649	6.76967	7.21581	5.42835	6.03509	6.99421	7.86917	WB
OG-2794	8.67831	9.41161	9.18167	9.931	9.25269	9.87623	9.31753	9.68025	9.29696	9.90825	WB
OG-2795	4.71378	5.65635	4.56066	5.36293	4.99475	5.18661	4.74171	5.55235	5.16166	5.9962	WB
OG-2796	9.65861	9.91372	9.31863	9.56816	9.22395	9.93139	9.9228	9.74382	9.91198	9.68523	WB
OG-2797	5.93582	6.05373	5.67763	6.1029	6.08155	6.10093	5.86632	6.29497	5.3972	6.16994	WB
OG-2798	4.25904	4.91249	4.94605	5.74763	5.4147	5.95851	4.99642	5.07027	4.44979	5.038	WB
OG-2799	6.64138	7.46365	7.13798	8.13138	6.60398	7.89166	7.08747	7.5924	7.80112	8.38798	WB
OG-28	7.12202	8.5942	7.27826	8.6476	6.73673	7.57908	8.32094	8.29498	6.04586	7.43869	WB
OG-280	5.42108	6.16191	6.38746	7.95074	6.8573	6.7324	5.7522	6.9257	5.43701	7.06266	WB
OG-2800	4.5118	4.7709	5.58498	6.06803	5.29508	6.26051	5.33823	5.60943	5.22713	5.76816	WB
OG-2801	8.75314	5.59217	2.67114	1.35103	6.87296	7.19279	7.57533	9.14661	10.8691	6.70154	WB
[truncated: 6,822 more rows]

## Sheet: Fig_5AB
# Source data for Fig 5A and B. genename = gene name, tissue = tissue-type, other columns are sex-biased status in different sexual species
genename	tissue	Tbi	Tce	Tcm	Tpa	Tps
OG-1	WB	Unbiased	Unbiased	Unbiased	Unbiased	Unbiased
OG-10	WB	Unbiased	Unbiased	Unbiased	Unbiased	Unbiased
OG-100	WB	Unbiased	Unbiased	Unbiased	Unbiased	Unbiased
OG-1000	WB	female_biased	female_biased	Unbiased	Unbiased	female_biased
OG-1001	WB	Unbiased	Unbiased	Unbiased	Unbiased	Unbiased
OG-1002	WB	Unbiased	Unbiased	Unbiased	Unbiased	Unbiased
OG-1003	WB	Unbiased	Unbiased	Unbiased	Unbiased	Unbiased
OG-1004	WB	Unbiased	Unbiased	Unbiased	Unbiased	Unbiased
OG-1005	WB	Unbiased	Unbiased	Unbiased	Unbiased	Unbiased
OG-1006	WB	Unbiased	Unbiased	Unbiased	Unbiased	Unbiased
OG-1007	WB	Unbiased	Unbiased	Unbiased	Unbiased	Unbiased
OG-1008	WB	Unbiased	Unbiased	Unbiased	Unbiased	Unbiased
OG-1009	WB	Unbiased	Unbiased	Unbiased	Unbiased	Unbiased
OG-101	WB	Unbiased	Unbiased	Unbiased	Unbiased	Unbiased
OG-1010	WB	Unbiased	Unbiased	Unbiased	Unbiased	Unbiased
OG-1011	WB	Unbiased	Unbiased	Unbiased	Unbiased	Unbiased
OG-1012	WB	Unbiased	Unbiased	Unbiased	Unbiased	Unbiased
OG-1013	WB	Unbiased	Unbiased	Unbiased	Unbiased	Unbiased
OG-1014	WB	Unbiased	female_biased	Unbiased	Unbiased	female_biased
OG-1015	WB	Unbiased	Unbiased	Unbiased	Unbiased	Unbiased
OG-1016	WB	Unbiased	Unbiased	Unbiased	Unbiased	Unbiased
OG-1017	WB	Unbiased	Unbiased	Unbiased	Unbiased	Unbiased
OG-1018	WB	male_biased	male_biased	Unbiased	Unbiased	Unbiased
OG-1019	WB	Unbiased	Unbiased	Unbiased	Unbiased	Unbiased
OG-102	WB	Unbiased	Unbiased	Unbiased	Unbiased	Unbiased
OG-1020	WB	male_biased	Unbiased	Unbiased	Unbiased	Unbiased
OG-1021	WB	Unbiased	Unbiased	Unbiased	Unbiased	Unbiased
OG-1022	WB	Unbiased	Unbiased	Unbiased	Unbiased	Unbiased
OG-1023	WB	Unbiased	Unbiased	Unbiased	Unbiased	Unbiased
OG-1024	WB	Unbiased	Unbiased	Unbiased	Unbiased	Unbiased
OG-1025	WB	Unbiased	Unbiased	Unbiased	Unbiased	Unbiased
OG-1026	WB	Unbiased	Unbiased	Unbiased	Unbiased	Unbiased
OG-1027	WB	Unbiased	Unbiased	Unbiased	Unbiased	Unbiased
OG-1028	WB	Unbiased	male_biased	Unbiased	male_biased	Unbiased
OG-1029	WB	Unbiased	Unbiased	Unbiased	Unbiased	Unbiased
OG-103	WB	male_biased	Unbiased	Unbiased	Unbiased	male_biased
OG-1030	WB	Unbiased	Unbiased	Unbiased	Unbiased	Unbiased
OG-1031	WB	Unbiased	Unbiased	Unbiased	Unbiased	Unbiased
OG-1032	WB	Unbiased	Unbiased	Unbiased	Unbiased	Unbiased
OG-1033	WB	Unbiased	Unbiased	Unbiased	Unbiased	Unbiased
OG-1034	WB	Unbiased	Unbiased	Unbiased	Unbiased	Unbiased
OG-1035	WB	Unbiased	Unbiased	Unbiased	Unbiased	Unbiased
OG-1036	WB	Unbiased	Unbiased	Unbiased	Unbiased	Unbiased
OG-1037	WB	Unbiased	Unbiased	Unbiased	Unbiased	Unbiased
OG-1038	WB	Unbiased	Unbiased	Unbiased	Unbiased	Unbiased
OG-1039	WB	Unbiased	Unbiased	Unbiased	Unbiased	Unbiased
OG-104	WB	Unbiased	Unbiased	Unbiased	Unbiased	Unbiased
OG-1040	WB	Unbiased	male_biased	male_biased	Unbiased	Unbiased
OG-1041	WB	Unbiased	Unbiased	NA	Unbiased	Unbiased
OG-1042	WB	Unbiased	Unbiased	Unbiased	Unbiased	Unbiased
OG-1043	WB	female_biased	female_biased	Unbiased	female_biased	female_biased
OG-1044	WB	Unbiased	Unbiased	Unbiased	Unbiased	Unbiased
OG-1045	WB	Unbiased	Unbiased	Unbiased	Unbiased	Unbiased
OG-1046	WB	Unbiased	Unbiased	Unbiased	Unbiased	female_biased
OG-1047	WB	Unbiased	Unbiased	Unbiased	Unbiased	Unbiased
OG-1048	WB	Unbiased	Unbiased	Unbiased	Unbiased	Unbiased
OG-1049	WB	Unbiased	Unbiased	Unbiased	Unbiased	Unbiased
OG-105	WB	Unbiased	Unbiased	Unbiased	Unbiased	Unbiased
OG-1050	WB	Unbiased	Unbiased	Unbiased	Unbiased	Unbiased
OG-1051	WB	male_biased	Unbiased	Unbiased	Unbiased	Unbiased
OG-1052	WB	Unbiased	Unbiased	Unbiased	Unbiased	Unbiased
OG-1053	WB	Unbiased	Unbiased	Unbiased	Unbiased	Unbiased
OG-1054	WB	Unbiased	Unbiased	Unbiased	Unbiased	Unbiased
OG-1055	WB	Unbiased	Unbiased	Unbiased	Unbiased	Unbiased
OG-1056	WB	female_biased	female_biased	female_biased	female_biased	female_biased
OG-1057	WB	Unbiased	Unbiased	Unbiased	Unbiased	Unbiased
OG-1058	WB	Unbiased	male_biased	Unbiased	Unbiased	male_biased
OG-1059	WB	Unbiased	Unbiased	Unbiased	Unbiased	Unbiased
OG-106	WB	Unbiased	Unbiased	Unbiased	Unbiased	Unbiased
OG-1060	WB	Unbiased	male_biased	Unbiased	Unbiased	male_biased
OG-1061	WB	Unbiased	Unbiased	Unbiased	Unbiased	Unbiased
OG-1062	WB	Unbiased	Unbiased	Unbiased	Unbiased	Unbiased
OG-1063	WB	Unbiased	Unbiased	Unbiased	Unbiased	Unbiased
OG-1064	WB	Unbiased	male_biased	male_biased	Unbiased	male_biased
OG-1065	WB	Unbiased	Unbiased	Unbiased	Unbiased	Unbiased
OG-1066	WB	Unbiased	Unbiased	Unbiased	Unbiased	Unbiased
OG-1067	WB	Unbiased	Unbiased	Unbiased	Unbiased	Unbiased
OG-1068	WB	Unbiased	Unbiased	Unbiased	Unbiased	Unbiased
OG-1069	WB	female_biased	female_biased	Unbiased	Unbiased	female_biased
OG-107	WB	Unbiased	Unbiased	Unbiased	Unbiased	Unbiased
OG-1070	WB	Unbiased	Unbiased	Unbiased	Unbiased	Unbiased
OG-1071	WB	Unbiased	Unbiased	Unbiased	Unbiased	Unbiased
OG-1072	WB	Unbiased	Unbiased	Unbiased	Unbiased	Unbiased
OG-1073	WB	Unbiased	Unbiased	Unbiased	Unbiased	Unbiased
OG-1074	WB	Unbiased	Unbiased	Unbiased	Unbiased	Unbiased
OG-1075	WB	Unbiased	Unbiased	Unbiased	Unbiased	Unbiased
OG-1076	WB	NA	female_biased	NA	Unbiased	NA
OG-1077	WB	Unbiased	Unbiased	Unbiased	Unbiased	Unbiased
OG-1078	WB	Unbiased	Unbiased	Unbiased	Unbiased	Unbiased
OG-1079	WB	Unbiased	Unbiased	Unbiased	Unbiased	Unbiased
OG-108	WB	Unbiased	Unbiased	Unbiased	Unbiased	Unbiased
OG-1080	WB	Unbiased	Unbiased	Unbiased	Unbiased	Unbiased
OG-1081	WB	Unbiased	Unbiased	Unbiased	Unbiased	Unbiased
OG-1082	WB	male_biased	Unbiased	Unbiased	Unbiased	Unbiased
OG-1083	WB	Unbiased	Unbiased	Unbiased	Unbiased	Unbiased
OG-1084	WB	Unbiased	Unbiased	Unbiased	Unbiased	Unbiased
OG-1085	WB	Unbiased	Unbiased	Unbiased	Unbiased	Unbiased
OG-1086	WB	Unbiased	Unbiased	Unbiased	Unbiased	Unbiased
OG-1087	WB	Unbiased	Unbiased	Unbiased	Unbiased	Unbiased
OG-1088	WB	male_biased	Unbiased	Unbiased	Unbiased	Unbiased
OG-1089	WB	Unbiased	Unbiased	Unbiased	Unbiased	Unbiased
OG-109	WB	female_biased	female_biased	Unbiased	Unbiased	Unbiased
OG-1090	WB	Unbiased	Unbiased	Unbiased	Unbiased	Unbiased
OG-1091	WB	Unbiased	Unbiased	Unbiased	Unbiased	Unbiased
OG-1092	WB	Unbiased	Unbiased	Unbiased	Unbiased	Unbiased
OG-1093	WB	female_biased	female_biased	Unbiased	female_biased	female_biased
OG-1094	WB	Unbiased	male_biased	Unbiased	Unbiased	Unbiased
OG-1095	WB	Unbiased	Unbiased	Unbiased	Unbiased	Unbiased
OG-1096	WB	female_biased	female_biased	Unbiased	Unbiased	Unbiased
OG-1097	WB	Unbiased	Unbiased	Unbiased	Unbiased	Unbiased
OG-1098	WB	Unbiased	Unbiased	Unbiased	Unbiased	Unbiased
OG-1099	WB	Unbiased	Unbiased	Unbiased	Unbiased	Unbiased
OG-11	WB	Unbiased	Unbiased	Unbiased	Unbiased	Unbiased
OG-110	WB	Unbiased	male_biased	Unbiased	Unbiased	Unbiased
OG-1100	WB	Unbiased	male_biased	Unbiased	Unbiased	male_biased
OG-1101	WB	Unbiased	Unbiased	Unbiased	Unbiased	Unbiased
OG-1102	WB	Unbiased	female_biased	Unbiased	Unbiased	female_biased
OG-1103	WB	Unbiased	Unbiased	Unbiased	Unbiased	Unbiased
OG-1104	WB	Unbiased	Unbiased	Unbiased	Unbiased	Unbiased
OG-1105	WB	Unbiased	Unbiased	Unbiased	Unbiased	Unbiased
OG-1106	WB	Unbiased	Unbiased	Unbiased	Unbiased	Unbiased
OG-1107	WB	Unbiased	Unbiased	Unbiased	Unbiased	Unbiased
OG-1108	WB	Unbiased	Unbiased	Unbiased	Unbiased	Unbiased
OG-1109	WB	female_biased	Unbiased	Unbiased	Unbiased	Unbiased
OG-111	WB	Unbiased	female_biased	Unbiased	Unbiased	Unbiased
OG-1110	WB	Unbiased	Unbiased	Unbiased	Unbiased	Unbiased
OG-1111	WB	Unbiased	Unbiased	Unbiased	Unbiased	Unbiased
OG-1112	WB	Unbiased	Unbiased	Unbiased	Unbiased	Unbiased
OG-1113	WB	Unbiased	Unbiased	Unbiased	Unbiased	Unbiased
OG-1114	WB	Unbiased	Unbiased	Unbiased	Unbiased	Unbiased
OG-1115	WB	Unbiased	female_biased	Unbiased	Unbiased	Unbiased
OG-1116	WB	Unbiased	Unbiased	Unbiased	Unbiased	Unbiased
OG-1117	WB	Unbiased	Unbiased	Unbiased	Unbiased	Unbiased
OG-1118	WB	Unbiased	Unbiased	Unbiased	Unbiased	Unbiased
OG-1119	WB	Unbiased	Unbiased	Unbiased	Unbiased	Unbiased
OG-112	WB	Unbiased	Unbiased	Unbiased	Unbiased	Unbiased
OG-1120	WB	Unbiased	Unbiased	Unbiased	Unbiased	Unbiased
OG-1121	WB	Unbiased	Unbiased	Unbiased	Unbiased	Unbiased
OG-1122	WB	Unbiased	Unbiased	Unbiased	Unbiased	Unbiased
OG-1123	WB	Unbiased	male_biased	Unbiased	Unbiased	Unbiased
OG-1124	WB	Unbiased	Unbiased	Unbiased	Unbiased	Unbiased
OG-1125	WB	Unbiased	female_biased	Unbiased	Unbiased	Unbiased
OG-1126	WB	male_biased	Unbiased	Unbiased	Unbiased	Unbiased
OG-1127	WB	Unbiased	Unbiased	Unbiased	Unbiased	Unbiased
OG-1128	WB	Unbiased	Unbiased	Unbiased	Unbiased	Unbiased
OG-1129	WB	Unbiased	Unbiased	Unbiased	Unbiased	Unbiased
OG-113	WB	Unbiased	Unbiased	Unbiased	Unbiased	Unbiased
OG-1130	WB	Unbiased	Unbiased	Unbiased	Unbiased	Unbiased
OG-1131	WB	Unbiased	Unbiased	Unbiased	Unbiased	Unbiased
OG-1132	WB	Unbiased	Unbiased	Unbiased	Unbiased	Unbiased
OG-1133	WB	Unbiased	Unbiased	Unbiased	Unbiased	Unbiased
OG-1134	WB	Unbiased	Unbiased	Unbiased	Unbiased	Unbiased
OG-1135	WB	Unbiased	Unbiased	Unbiased	Unbiased	Unbiased
OG-1136	WB	Unbiased	Unbiased	Unbiased	Unbiased	Unbiased
OG-1137	WB	Unbiased	Unbiased	Unbiased	Unbiased	Unbiased
OG-1138	WB	Unbiased	Unbiased	Unbiased	Unbiased	Unbiased
OG-1139	WB	Unbiased	Unbiased	Unbiased	Unbiased	Unbiased
OG-114	WB	Unbiased	Unbiased	Unbiased	Unbiased	Unbiased
OG-1140	WB	Unbiased	Unbiased	Unbiased	Unbiased	Unbiased
OG-1141	WB	Unbiased	Unbiased	male_biased	Unbiased	Unbiased
OG-1142	WB	Unbiased	Unbiased	Unbiased	Unbiased	Unbiased
OG-1143	WB	Unbiased	Unbiased	Unbiased	Unbiased	Unbiased
OG-1144	WB	Unbiased	Unbiased	Unbiased	Unbiased	Unbiased
OG-1145	WB	Unbiased	Unbiased	Unbiased	Unbiased	Unbiased
OG-1146	WB	Unbiased	Unbiased	Unbiased	Unbiased	Unbiased
OG-1147	WB	Unbiased	Unbiased	Unbiased	Unbiased	Unbiased
OG-1148	WB	Unbiased	female_biased	Unbiased	Unbiased	Unbiased
OG-1149	WB	Unbiased	Unbiased	Unbiased	Unbiased	male_biased
OG-115	WB	Unbiased	Unbiased	Unbiased	Unbiased	Unbiased
OG-1150	WB	Unbiased	Unbiased	Unbiased	Unbiased	Unbiased
OG-1151	WB	Unbiased	Unbiased	Unbiased	Unbiased	Unbiased
OG-1152	WB	Unbiased	Unbiased	Unbiased	Unbiased	Unbiased
OG-1153	WB	Unbiased	female_biased	female_biased	Unbiased	female_biased
OG-1154	WB	Unbiased	Unbiased	Unbiased	Unbiased	Unbiased
OG-1155	WB	Unbiased	Unbiased	Unbiased	Unbiased	Unbiased
OG-1156	WB	Unbiased	Unbiased	Unbiased	Unbiased	Unbiased
OG-1157	WB	Unbiased	Unbiased	male_biased	Unbiased	Unbiased
OG-1158	WB	Unbiased	Unbiased	Unbiased	Unbiased	Unbiased
OG-1159	WB	Unbiased	Unbiased	Unbiased	Unbiased	Unbiased
OG-116	WB	Unbiased	Unbiased	Unbiased	Unbiased	Unbiased
OG-1160	WB	male_biased	Unbiased	Unbiased	Unbiased	Unbiased
OG-1161	WB	Unbiased	Unbiased	Unbiased	Unbiased	Unbiased
OG-1162	WB	Unbiased	male_biased	Unbiased	Unbiased	Unbiased
OG-1163	WB	Unbiased	Unbiased	Unbiased	Unbiased	Unbiased
OG-1164	WB	Unbiased	Unbiased	Unbiased	Unbiased	Unbiased
OG-1165	WB	Unbiased	Unbiased	Unbiased	Unbiased	Unbiased
OG-1166	WB	Unbiased	Unbiased	Unbiased	Unbiased	Unbiased
OG-1167	WB	Unbiased	Unbiased	Unbiased	Unbiased	Unbiased
OG-1168	WB	Unbiased	Unbiased	Unbiased	Unbiased	Unbiased
OG-1169	WB	Unbiased	Unbiased	Unbiased	Unbiased	Unbiased
OG-117	WB	Unbiased	Unbiased	Unbiased	Unbiased	Unbiased
OG-1170	WB	Unbiased	Unbiased	Unbiased	Unbiased	Unbiased
OG-1171	WB	Unbiased	Unbiased	Unbiased	Unbiased	Unbiased
OG-1172	WB	Unbiased	Unbiased	Unbiased	Unbiased	Unbiased
OG-1173	WB	Unbiased	Unbiased	Unbiased	Unbiased	Unbiased
OG-1174	WB	Unbiased	Unbiased	Unbiased	Unbiased	Unbiased
OG-1175	WB	Unbiased	Unbiased	Unbiased	Unbiased	Unbiased
OG-1176	WB	male_biased	male_biased	male_biased	Unbiased	male_biased
OG-1177	WB	female_biased	female_biased	female_biased	Unbiased	female_biased
OG-1178	WB	Unbiased	Unbiased	Unbiased	Unbiased	Unbiased
OG-1179	WB	Unbiased	Unbiased	Unbiased	Unbiased	Unbiased
OG-118	WB	male_biased	Unbiased	Unbiased	Unbiased	male_biased
OG-1180	WB	Unbiased	Unbiased	Unbiased	Unbiased	Unbiased
OG-1181	WB	Unbiased	Unbiased	Unbiased	Unbiased	Unbiased
OG-1182	WB	Unbiased	Unbiased	Unbiased	Unbiased	Unbiased
OG-1183	WB	Unbiased	Unbiased	Unbiased	Unbiased	Unbiased
OG-1184	WB	Unbiased	Unbiased	Unbiased	female_biased	Unbiased
OG-1185	WB	female_biased	Unbiased	Unbiased	Unbiased	female_biased
OG-1186	WB	Unbiased	Unbiased	Unbiased	Unbiased	Unbiased
OG-1187	WB	Unbiased	Unbiased	Unbiased	Unbiased	Unbiased
OG-1188	WB	Unbiased	male_biased	Unbiased	Unbiased	Unbiased
OG-1189	WB	Unbiased	Unbiased	Unbiased	Unbiased	Unbiased
OG-119	WB	Unbiased	Unbiased	Unbiased	Unbiased	Unbiased
OG-1190	WB	Unbiased	Unbiased	Unbiased	Unbiased	Unbiased
OG-1191	WB	Unbiased	Unbiased	Unbiased	Unbiased	Unbiased
OG-1192	WB	Unbiased	Unbiased	Unbiased	Unbiased	Unbiased
OG-1193	WB	Unbiased	Unbiased	Unbiased	Unbiased	Unbiased
OG-1194	WB	Unbiased	Unbiased	Unbiased	Unbiased	Unbiased
OG-1195	WB	Unbiased	Unbiased	Unbiased	Unbiased	Unbiased
OG-1196	WB	Unbiased	Unbiased	Unbiased	Unbiased	female_biased
OG-1197	WB	Unbiased	Unbiased	Unbiased	Unbiased	Unbiased
OG-1198	WB	Unbiased	Unbiased	Unbiased	Unbiased	female_biased
OG-1199	WB	Unbiased	Unbiased	Unbiased	Unbiased	Unbiased
OG-12	WB	Unbiased	Unbiased	Unbiased	Unbiased	Unbiased
OG-120	WB	Unbiased	Unbiased	Unbiased	Unbiased	Unbiased
OG-1200	WB	Unbiased	Unbiased	Unbiased	Unbiased	Unbiased
OG-1201	WB	Unbiased	Unbiased	Unbiased	Unbiased	Unbiased
OG-1202	WB	Unbiased	Unbiased	Unbiased	Unbiased	Unbiased
OG-1203	WB	Unbiased	Unbiased	Unbiased	Unbiased	Unbiased
OG-1204	WB	Unbiased	Unbiased	Unbiased	Unbiased	Unbiased
OG-1205	WB	Unbiased	Unbiased	Unbiased	Unbiased	Unbiased
OG-1206	WB	female_biased	NA	NA	NA	NA
OG-1207	WB	Unbiased	Unbiased	Unbiased	Unbiased	Unbiased
OG-1208	WB	Unbiased	Unbiased	Unbiased	Unbiased	Unbiased
OG-1209	WB	Unbiased	Unbiased	Unbiased	Unbiased	Unbiased
OG-121	WB	Unbiased	Unbiased	Unbiased	Unbiased	Unbiased
OG-1210	WB	Unbiased	Unbiased	Unbiased	Unbiased	Unbiased
OG-1211	WB	Unbiased	Unbiased	Unbiased	Unbiased	Unbiased
OG-1212	WB	Unbiased	Unbiased	Unbiased	Unbiased	Unbiased
OG-1213	WB	Unbiased	Unbiased	Unbiased	Unbiased	Unbiased
OG-1214	WB	Unbiased	Unbiased	Unbiased	Unbiased	Unbiased
OG-1215	WB	Unbiased	Unbiased	Unbiased	Unbiased	Unbiased
OG-1216	WB	Unbiased	Unbiased	Unbiased	Unbiased	Unbiased
OG-1217	WB	Unbiased	Unbiased	Unbiased	Unbiased	Unbiased
OG-1218	WB	Unbiased	Unbiased	Unbiased	Unbiased	Unbiased
OG-1219	WB	Unbiased	Unbiased	Unbiased	Unbiased	Unbiased
OG-122	WB	Unbiased	female_biased	Unbiased	Unbiased	Unbiased
OG-1220	WB	Unbiased	Unbiased	Unbiased	Unbiased	Unbiased
OG-1221	WB	Unbiased	Unbiased	Unbiased	Unbiased	Unbiased
OG-1222	WB	Unbiased	Unbiased	Unbiased	Unbiased	Unbiased
OG-1223	WB	Unbiased	Unbiased	Unbiased	Unbiased	Unbiased
OG-1224	WB	Unbiased	Unbiased	Unbiased	Unbiased	Unbiased
OG-1225	WB	male_biased	Unbiased	Unbiased	Unbiased	Unbiased
OG-1226	WB	Unbiased	Unbiased	Unbiased	Unbiased	Unbiased
OG-1227	WB	NA	NA	NA	NA	female_biased
OG-1228	WB	female_biased	Unbiased	Unbiased	Unbiased	Unbiased
OG-1229	WB	male_biased	male_biased	Unbiased	Unbiased	male_biased
OG-123	WB	Unbiased	Unbiased	Unbiased	Unbiased	Unbiased
OG-1230	WB	Unbiased	female_biased	Unbiased	Unbiased	Unbiased
OG-1231	WB	Unbiased	Unbiased	Unbiased	Unbiased	Unbiased
OG-1232	WB	Unbiased	Unbiased	Unbiased	Unbiased	Unbiased
OG-1233	WB	Unbiased	Unbiased	Unbiased	Unbiased	Unbiased
OG-1234	WB	Unbiased	Unbiased	Unbiased	Unbiased	Unbiased
OG-1235	WB	Unbiased	Unbiased	Unbiased	Unbiased	Unbiased
OG-1236	WB	Unbiased	Unbiased	Unbiased	Unbiased	Unbiased
OG-1237	WB	Unbiased	Unbiased	Unbiased	Unbiased	Unbiased
OG-1238	WB	Unbiased	Unbiased	Unbiased	Unbiased	Unbiased
OG-1239	WB	Unbiased	Unbiased	Unbiased	Unbiased	Unbiased
OG-124	WB	Unbiased	Unbiased	Unbiased	Unbiased	Unbiased
OG-1240	WB	Unbiased	Unbiased	Unbiased	Unbiased	Unbiased
OG-1241	WB	Unbiased	Unbiased	Unbiased	Unbiased	Unbiased
OG-1242	WB	Unbiased	Unbiased	Unbiased	Unbiased	Unbiased
OG-1243	WB	Unbiased	Unbiased	Unbiased	Unbiased	Unbiased
OG-1244	WB	Unbiased	Unbiased	Unbiased	Unbiased	female_biased
OG-1245	WB	Unbiased	Unbiased	Unbiased	Unbiased	Unbiased
OG-1246	WB	Unbiased	Unbiased	Unbiased	Unbiased	Unbiased
OG-1247	WB	Unbiased	Unbiased	Unbiased	Unbiased	Unbiased
OG-1248	WB	Unbiased	Unbiased	Unbiased	Unbiased	Unbiased
OG-1249	WB	Unbiased	Unbiased	Unbiased	Unbiased	Unbiased
OG-125	WB	Unbiased	Unbiased	Unbiased	Unbiased	Unbiased
OG-1250	WB	Unbiased	Unbiased	Unbiased	Unbiased	Unbiased
OG-1251	WB	Unbiased	Unbiased	Unbiased	Unbiased	Unbiased
OG-1252	WB	male_biased	Unbiased	Unbiased	Unbiased	Unbiased
OG-1253	WB	Unbiased	male_biased	Unbiased	Unbiased	Unbiased
OG-1254	WB	Unbiased	Unbiased	Unbiased	Unbiased	Unbiased
OG-1255	WB	Unbiased	Unbiased	Unbiased	Unbiased	Unbiased
OG-1256	WB	Unbiased	Unbiased	Unbiased	Unbiased	Unbiased
OG-1257	WB	male_biased	Unbiased	Unbiased	Unbiased	Unbiased
OG-1258	WB	Unbiased	Unbiased	Unbiased	Unbiased	Unbiased
OG-1259	WB	Unbiased	Unbiased	female_biased	Unbiased	female_biased
OG-126	WB	Unbiased	Unbiased	Unbiased	Unbiased	Unbiased
OG-1260	WB	Unbiased	Unbiased	Unbiased	Unbiased	Unbiased
OG-1261	WB	Unbiased	Unbiased	Unbiased	Unbiased	Unbiased
OG-1262	WB	Unbiased	Unbiased	Unbiased	Unbiased	Unbiased
OG-1263	WB	Unbiased	Unbiased	Unbiased	Unbiased	Unbiased
OG-1264	WB	Unbiased	Unbiased	Unbiased	female_biased	Unbiased
OG-1265	WB	Unbiased	Unbiased	Unbiased	Unbiased	Unbiased
OG-1266	WB	Unbiased	Unbiased	Unbiased	Unbiased	Unbiased
OG-1267	WB	Unbiased	Unbiased	Unbiased	Unbiased	Unbiased
OG-1268	WB	Unbiased	Unbiased	Unbiased	Unbiased	Unbiased
OG-1269	WB	Unbiased	Unbiased	Unbiased	Unbiased	Unbiased
OG-127	WB	Unbiased	Unbiased	Unbiased	Unbiased	Unbiased
OG-1270	WB	Unbiased	female_biased	Unbiased	Unbiased	female_biased
OG-1271	WB	Unbiased	Unbiased	Unbiased	Unbiased	Unbiased
OG-1272	WB	Unbiased	Unbiased	Unbiased	Unbiased	Unbiased
OG-1273	WB	male_biased	Unbiased	Unbiased	Unbiased	Unbiased
OG-1274	WB	Unbiased	Unbiased	Unbiased	Unbiased	Unbiased
OG-1275	WB	Unbiased	Unbiased	Unbiased	Unbiased	Unbiased
OG-1276	WB	Unbiased	Unbiased	Unbiased	Unbiased	Unbiased
OG-1277	WB	Unbiased	Unbiased	Unbiased	Unbiased	Unbiased
OG-1278	WB	Unbiased	Unbiased	Unbiased	Unbiased	Unbiased
OG-1279	WB	Unbiased	Unbiased	Unbiased	Unbiased	Unbiased
OG-128	WB	Unbiased	Unbiased	Unbiased	Unbiased	female_biased
OG-1280	WB	Unbiased	Unbiased	Unbiased	Unbiased	Unbiased
OG-1281	WB	Unbiased	male_biased	Unbiased	Unbiased	male_biased
OG-1282	WB	Unbiased	Unbiased	Unbiased	Unbiased	Unbiased
OG-1283	WB	Unbiased	Unbiased	Unbiased	Unbiased	Unbiased
OG-1284	WB	male_biased	Unbiased	Unbiased	Unbiased	Unbiased
OG-1285	WB	Unbiased	Unbiased	Unbiased	Unbiased	Unbiased
OG-1286	WB	Unbiased	Unbiased	Unbiased	Unbiased	Unbiased
OG-1287	WB	Unbiased	Unbiased	Unbiased	Unbiased	Unbiased
OG-1288	WB	Unbiased	Unbiased	Unbiased	Unbiased	Unbiased
OG-1289	WB	Unbiased	Unbiased	Unbiased	Unbiased	Unbiased
OG-129	WB	Unbiased	Unbiased	Unbiased	Unbiased	Unbiased
OG-1290	WB	Unbiased	Unbiased	Unbiased	Unbiased	Unbiased
OG-1291	WB	Unbiased	male_biased	Unbiased	Unbiased	Unbiased
OG-1292	WB	Unbiased	Unbiased	Unbiased	Unbiased	Unbiased
OG-1293	WB	Unbiased	Unbiased	Unbiased	Unbiased	Unbiased
OG-1294	WB	Unbiased	Unbiased	Unbiased	Unbiased	Unbiased
OG-1295	WB	Unbiased	Unbiased	Unbiased	Unbiased	Unbiased
OG-1296	WB	Unbiased	Unbiased	Unbiased	Unbiased	Unbiased
OG-1297	WB	Unbiased	Unbiased	Unbiased	Unbiased	Unbiased
OG-1298	WB	Unbiased	Unbiased	Unbiased	Unbiased	Unbiased
OG-1299	WB	Unbiased	Unbiased	Unbiased	Unbiased	Unbiased
OG-13	WB	Unbiased	Unbiased	Unbiased	Unbiased	Unbiased
OG-130	WB	Unbiased	Unbiased	Unbiased	Unbiased	Unbiased
OG-1300	WB	Unbiased	Unbiased	Unbiased	Unbiased	Unbiased
OG-1301	WB	Unbiased	Unbiased	Unbiased	Unbiased	Unbiased
OG-1302	WB	Unbiased	Unbiased	Unbiased	Unbiased	Unbiased
OG-1303	WB	male_biased	Unbiased	Unbiased	Unbiased	Unbiased
OG-1304	WB	Unbiased	Unbiased	Unbiased	Unbiased	Unbiased
OG-1305	WB	Unbiased	Unbiased	Unbiased	Unbiased	Unbiased
OG-1306	WB	Unbiased	Unbiased	Unbiased	Unbiased	Unbiased
OG-1307	WB	Unbiased	Unbiased	Unbiased	Unbiased	Unbiased
OG-1308	WB	Unbiased	Unbiased	Unbiased	Unbiased	Unbiased
OG-1309	WB	Unbiased	Unbiased	Unbiased	Unbiased	Unbiased
OG-131	WB	Unbiased	Unbiased	Unbiased	Unbiased	Unbiased
OG-1310	WB	Unbiased	Unbiased	Unbiased	Unbiased	Unbiased
OG-1311	WB	Unbiased	female_biased	Unbiased	Unbiased	female_biased
OG-1312	WB	Unbiased	Unbiased	Unbiased	Unbiased	Unbiased
OG-1313	WB	Unbiased	Unbiased	Unbiased	Unbiased	Unbiased
OG-1314	WB	male_biased	Unbiased	Unbiased	Unbiased	Unbiased
OG-1315	WB	female_biased	female_biased	Unbiased	Unbiased	female_biased
OG-1316	WB	female_biased	Unbiased	Unbiased	Unbiased	Unbiased
OG-1317	WB	Unbiased	Unbiased	Unbiased	Unbiased	Unbiased
OG-1318	WB	Unbiased	Unbiased	Unbiased	Unbiased	Unbiased
OG-1319	WB	Unbiased	Unbiased	Unbiased	Unbiased	Unbiased
OG-132	WB	Unbiased	Unbiased	Unbiased	Unbiased	Unbiased
OG-1320	WB	Unbiased	Unbiased	Unbiased	Unbiased	Unbiased
OG-1321	WB	Unbiased	Unbiased	Unbiased	Unbiased	Unbiased
OG-1322	WB	Unbiased	Unbiased	Unbiased	Unbiased	Unbiased
OG-1323	WB	Unbiased	Unbiased	Unbiased	Unbiased	Unbiased
OG-1324	WB	Unbiased	Unbiased	female_biased	Unbiased	female_biased
OG-1325	WB	female_biased	female_biased	female_biased	Unbiased	female_biased
OG-1326	WB	Unbiased	Unbiased	Unbiased	Unbiased	Unbiased
OG-1327	WB	Unbiased	Unbiased	Unbiased	Unbiased	Unbiased
OG-1328	WB	Unbiased	Unbiased	Unbiased	Unbiased	Unbiased
OG-1329	WB	Unbiased	Unbiased	Unbiased	Unbiased	Unbiased
OG-133	WB	Unbiased	Unbiased	Unbiased	Unbiased	Unbiased
OG-1330	WB	Unbiased	Unbiased	Unbiased	Unbiased	Unbiased
OG-1331	WB	Unbiased	Unbiased	Unbiased	Unbiased	Unbiased
OG-1332	WB	Unbiased	Unbiased	Unbiased	Unbiased	Unbiased
OG-1333	WB	Unbiased	Unbiased	Unbiased	Unbiased	Unbiased
OG-1334	WB	Unbiased	male_biased	Unbiased	Unbiased	male_biased
OG-1335	WB	Unbiased	Unbiased	Unbiased	Unbiased	Unbiased
OG-1336	WB	Unbiased	Unbiased	Unbiased	Unbiased	Unbiased
OG-1337	WB	Unbiased	Unbiased	Unbiased	Unbiased	Unbiased
OG-1338	WB	Unbiased	Unbiased	Unbiased	Unbiased	Unbiased
OG-1339	WB	Unbiased	female_biased	Unbiased	Unbiased	female_biased
OG-134	WB	Unbiased	Unbiased	Unbiased	Unbiased	Unbiased
OG-1340	WB	Unbiased	Unbiased	Unbiased	Unbiased	Unbiased
OG-1341	WB	female_biased	Unbiased	Unbiased	Unbiased	Unbiased
OG-1342	WB	Unbiased	Unbiased	Unbiased	Unbiased	Unbiased
OG-1343	WB	Unbiased	Unbiased	Unbiased	Unbiased	Unbiased
OG-1344	WB	Unbiased	Unbiased	Unbiased	Unbiased	Unbiased
OG-1345	WB	Unbiased	Unbiased	Unbiased	Unbiased	Unbiased
OG-1346	WB	Unbiased	Unbiased	Unbiased	Unbiased	Unbiased
OG-1347	WB	Unbiased	Unbiased	Unbiased	Unbiased	Unbiased
OG-1348	WB	Unbiased	Unbiased	Unbiased	Unbiased	Unbiased
OG-1349	WB	Unbiased	Unbiased	Unbiased	Unbiased	Unbiased
OG-135	WB	Unbiased	Unbiased	Unbiased	Unbiased	Unbiased
OG-1350	WB	Unbiased	Unbiased	Unbiased	Unbiased	Unbiased
OG-1351	WB	Unbiased	Unbiased	Unbiased	Unbiased	Unbiased
OG-1352	WB	Unbiased	Unbiased	Unbiased	Unbiased	Unbiased
OG-1353	WB	Unbiased	Unbiased	Unbiased	Unbiased	Unbiased
OG-1354	WB	Unbiased	male_biased	Unbiased	Unbiased	male_biased
OG-1355	WB	Unbiased	Unbiased	Unbiased	Unbiased	Unbiased
OG-1356	WB	Unbiased	Unbiased	Unbiased	Unbiased	Unbiased
OG-1357	WB	Unbiased	Unbiased	Unbiased	Unbiased	Unbiased
OG-1358	WB	Unbiased	Unbiased	Unbiased	Unbiased	Unbiased
OG-1359	WB	Unbiased	Unbiased	Unbiased	Unbiased	Unbiased
OG-136	WB	Unbiased	Unbiased	Unbiased	Unbiased	Unbiased
OG-1360	WB	Unbiased	Unbiased	Unbiased	Unbiased	Unbiased
OG-1361	WB	Unbiased	Unbiased	Unbiased	Unbiased	Unbiased
OG-1362	WB	Unbiased	Unbiased	Unbiased	Unbiased	Unbiased
OG-1363	WB	Unbiased	Unbiased	Unbiased	Unbiased	Unbiased
OG-1364	WB	Unbiased	Unbiased	Unbiased	Unbiased	Unbiased
OG-1365	WB	Unbiased	Unbiased	Unbiased	Unbiased	Unbiased
OG-1366	WB	Unbiased	Unbiased	Unbiased	Unbiased	Unbiased
OG-1367	WB	Unbiased	male_biased	Unbiased	Unbiased	male_biased
OG-1368	WB	Unbiased	Unbiased	Unbiased	Unbiased	male_biased
OG-1369	WB	Unbiased	Unbiased	Unbiased	Unbiased	Unbiased
OG-137	WB	Unbiased	Unbiased	Unbiased	Unbiased	Unbiased
OG-1370	WB	NA	female_biased	NA	NA	NA
OG-1371	WB	Unbiased	Unbiased	Unbiased	Unbiased	Unbiased
OG-1372	WB	Unbiased	Unbiased	Unbiased	Unbiased	Unbiased
OG-1373	WB	Unbiased	Unbiased	Unbiased	Unbiased	Unbiased
OG-1374	WB	Unbiased	Unbiased	Unbiased	Unbiased	Unbiased
OG-1375	WB	Unbiased	male_biased	Unbiased	Unbiased	Unbiased
OG-1376	WB	Unbiased	Unbiased	Unbiased	Unbiased	Unbiased
OG-1377	WB	Unbiased	Unbiased	Unbiased	Unbiased	Unbiased
OG-1378	WB	Unbiased	Unbiased	Unbiased	Unbiased	Unbiased
OG-1379	WB	Unbiased	Unbiased	Unbiased	Unbiased	Unbiased
OG-138	WB	Unbiased	Unbiased	Unbiased	Unbiased	Unbiased
OG-1380	WB	Unbiased	Unbiased	Unbiased	Unbiased	Unbiased
OG-1381	WB	Unbiased	Unbiased	Unbiased	Unbiased	Unbiased
OG-1382	WB	Unbiased	Unbiased	Unbiased	Unbiased	Unbiased
OG-1383	WB	Unbiased	Unbiased	Unbiased	Unbiased	Unbiased
OG-1384	WB	Unbiased	Unbiased	Unbiased	Unbiased	Unbiased
OG-1385	WB	Unbiased	Unbiased	Unbiased	Unbiased	Unbiased
OG-1386	WB	Unbiased	female_biased	Unbiased	Unbiased	female_biased
OG-1387	WB	Unbiased	male_biased	Unbiased	Unbiased	Unbiased
OG-1388	WB	Unbiased	Unbiased	Unbiased	Unbiased	Unbiased
OG-1389	WB	female_biased	female_biased	female_biased	female_biased	female_biased
OG-139	WB	Unbiased	Unbiased	Unbiased	Unbiased	Unbiased
OG-1390	WB	Unbiased	Unbiased	Unbiased	Unbiased	female_biased
OG-1391	WB	Unbiased	Unbiased	Unbiased	Unbiased	Unbiased
OG-1392	WB	Unbiased	Unbiased	male_biased	Unbiased	male_biased
OG-1393	WB	Unbiased	Unbiased	Unbiased	Unbiased	Unbiased
OG-1394	WB	Unbiased	Unbiased	Unbiased	Unbiased	Unbiased
OG-1395	WB	Unbiased	Unbiased	Unbiased	Unbiased	Unbiased
OG-1396	WB	Unbiased	Unbiased	Unbiased	Unbiased	Unbiased
OG-1397	WB	Unbiased	Unbiased	Unbiased	Unbiased	Unbiased
OG-1398	WB	Unbiased	Unbiased	Unbiased	Unbiased	Unbiased
OG-1399	WB	Unbiased	Unbiased	Unbiased	Unbiased	Unbiased
OG-14	WB	Unbiased	Unbiased	Unbiased	Unbiased	Unbiased
OG-140	WB	Unbiased	Unbiased	Unbiased	Unbiased	Unbiased
OG-1400	WB	Unbiased	Unbiased	Unbiased	Unbiased	Unbiased
OG-1401	WB	Unbiased	Unbiased	Unbiased	Unbiased	Unbiased
OG-1402	WB	Unbiased	Unbiased	Unbiased	Unbiased	Unbiased
OG-1403	WB	male_biased	Unbiased	Unbiased	Unbiased	Unbiased
OG-1404	WB	Unbiased	Unbiased	Unbiased	Unbiased	Unbiased
OG-1405	WB	Unbiased	Unbiased	Unbiased	Unbiased	Unbiased
OG-1406	WB	Unbiased	Unbiased	Unbiased	Unbiased	Unbiased
OG-1407	WB	Unbiased	Unbiased	Unbiased	Unbiased	Unbiased
OG-1408	WB	Unbiased	Unbiased	Unbiased	Unbiased	Unbiased
OG-1409	WB	Unbiased	Unbiased	Unbiased	Unbiased	Unbiased
OG-141	WB	Unbiased	Unbiased	Unbiased	Unbiased	Unbiased
OG-1410	WB	Unbiased	Unbiased	Unbiased	Unbiased	Unbiased
OG-1411	WB	male_biased	male_biased	Unbiased	Unbiased	Unbiased
OG-1412	WB	Unbiased	Unbiased	Unbiased	Unbiased	male_biased
OG-1413	WB	Unbiased	Unbiased	Unbiased	Unbiased	Unbiased
OG-1414	WB	Unbiased	Unbiased	Unbiased	Unbiased	Unbiased
OG-1415	WB	Unbiased	Unbiased	Unbiased	Unbiased	Unbiased
OG-1416	WB	Unbiased	Unbiased	Unbiased	Unbiased	Unbiased
OG-1417	WB	Unbiased	Unbiased	Unbiased	Unbiased	Unbiased
OG-1418	WB	Unbiased	Unbiased	Unbiased	Unbiased	Unbiased
OG-1419	WB	female_biased	female_biased	Unbiased	Unbiased	Unbiased
OG-142	WB	Unbiased	Unbiased	Unbiased	Unbiased	Unbiased
OG-1420	WB	Unbiased	Unbiased	Unbiased	Unbiased	Unbiased
OG-1421	WB	Unbiased	Unbiased	Unbiased	Unbiased	Unbiased
OG-1422	WB	Unbiased	Unbiased	Unbiased	Unbiased	Unbiased
OG-1423	WB	Unbiased	Unbiased	Unbiased	Unbiased	Unbiased
OG-1424	WB	Unbiased	female_biased	Unbiased	female_biased	female_biased
OG-1425	WB	Unbiased	Unbiased	Unbiased	Unbiased	Unbiased
OG-1426	WB	Unbiased	female_biased	female_biased	Unbiased	female_biased
OG-1427	WB	Unbiased	Unbiased	Unbiased	Unbiased	Unbiased
OG-1428	WB	Unbiased	Unbiased	Unbiased	Unbiased	male_biased
OG-1429	WB	Unbiased	Unbiased	Unbiased	Unbiased	Unbiased
OG-143	WB	Unbiased	male_biased	male_biased	Unbiased	male_biased
OG-1430	WB	Unbiased	male_biased	Unbiased	male_biased	Unbiased
OG-1431	WB	Unbiased	Unbiased	Unbiased	Unbiased	Unbiased
OG-1432	WB	Unbiased	female_biased	Unbiased	Unbiased	Unbiased
OG-1433	WB	Unbiased	Unbiased	Unbiased	Unbiased	Unbiased
OG-1434	WB	Unbiased	Unbiased	Unbiased	Unbiased	Unbiased
OG-1435	WB	Unbiased	Unbiased	Unbiased	Unbiased	Unbiased
OG-1436	WB	Unbiased	Unbiased	Unbiased	Unbiased	Unbiased
OG-1437	WB	Unbiased	Unbiased	Unbiased	Unbiased	Unbiased
OG-1438	WB	Unbiased	Unbiased	Unbiased	Unbiased	Unbiased
OG-1439	WB	Unbiased	Unbiased	Unbiased	Unbiased	Unbiased
OG-144	WB	Unbiased	Unbiased	Unbiased	Unbiased	Unbiased
OG-1440	WB	Unbiased	Unbiased	Unbiased	Unbiased	Unbiased
OG-1441	WB	Unbiased	Unbiased	Unbiased	Unbiased	Unbiased
OG-1442	WB	Unbiased	Unbiased	Unbiased	Unbiased	Unbiased
OG-1443	WB	Unbiased	Unbiased	Unbiased	Unbiased	Unbiased
OG-1444	WB	Unbiased	Unbiased	Unbiased	Unbiased	Unbiased
OG-1445	WB	Unbiased	Unbiased	Unbiased	Unbiased	Unbiased
OG-1446	WB	Unbiased	Unbiased	Unbiased	Unbiased	Unbiased
OG-1447	WB	Unbiased	Unbiased	Unbiased	Unbiased	Unbiased
OG-1448	WB	female_biased	Unbiased	Unbiased	Unbiased	Unbiased
OG-1449	WB	Unbiased	Unbiased	Unbiased	Unbiased	Unbiased
OG-145	WB	Unbiased	Unbiased	Unbiased	Unbiased	Unbiased
OG-1450	WB	Unbiased	Unbiased	Unbiased	Unbiased	Unbiased
OG-1451	WB	Unbiased	Unbiased	Unbiased	Unbiased	Unbiased
OG-1452	WB	Unbiased	Unbiased	Unbiased	Unbiased	Unbiased
OG-1453	WB	female_biased	female_biased	NA	Unbiased	female_biased
OG-1454	WB	Unbiased	Unbiased	Unbiased	Unbiased	Unbiased
OG-1455	WB	Unbiased	Unbiased	Unbiased	Unbiased	Unbiased
OG-1456	WB	Unbiased	Unbiased	Unbiased	Unbiased	Unbiased
OG-1457	WB	Unbiased	Unbiased	Unbiased	Unbiased	Unbiased
OG-1459	WB	Unbiased	Unbiased	Unbiased	Unbiased	Unbiased
OG-146	WB	Unbiased	Unbiased	Unbiased	Unbiased	Unbiased
OG-1460	WB	Unbiased	Unbiased	Unbiased	Unbiased	Unbiased
OG-1461	WB	Unbiased	Unbiased	Unbiased	Unbiased	Unbiased
OG-1462	WB	Unbiased	Unbiased	Unbiased	Unbiased	Unbiased
OG-1463	WB	Unbiased	female_biased	Unbiased	Unbiased	Unbiased
OG-1464	WB	Unbiased	Unbiased	Unbiased	Unbiased	female_biased
OG-1465	WB	Unbiased	Unbiased	Unbiased	Unbiased	Unbiased
OG-1466	WB	Unbiased	Unbiased	Unbiased	Unbiased	Unbiased
OG-1467	WB	Unbiased	Unbiased	Unbiased	Unbiased	Unbiased
OG-1468	WB	Unbiased	Unbiased	Unbiased	Unbiased	Unbiased
OG-1469	WB	Unbiased	Unbiased	Unbiased	Unbiased	Unbiased
OG-147	WB	Unbiased	Unbiased	Unbiased	Unbiased	Unbiased
OG-1470	WB	Unbiased	Unbiased	Unbiased	Unbiased	Unbiased
OG-1471	WB	Unbiased	Unbiased	Unbiased	Unbiased	Unbiased
OG-1472	WB	Unbiased	Unbiased	Unbiased	Unbiased	Unbiased
OG-1473	WB	female_biased	female_biased	Unbiased	female_biased	female_biased
OG-1474	WB	Unbiased	Unbiased	Unbiased	Unbiased	Unbiased
OG-1475	WB	Unbiased	Unbiased	Unbiased	Unbiased	Unbiased
OG-1476	WB	Unbiased	Unbiased	Unbiased	Unbiased	Unbiased
OG-1477	WB	Unbiased	Unbiased	Unbiased	Unbiased	Unbiased
OG-1478	WB	Unbiased	Unbiased	Unbiased	Unbiased	Unbiased
OG-1479	WB	Unbiased	Unbiased	Unbiased	Unbiased	Unbiased
OG-148	WB	Unbiased	Unbiased	Unbiased	Unbiased	Unbiased
OG-1480	WB	Unbiased	Unbiased	Unbiased	Unbiased	Unbiased
OG-1481	WB	male_biased	Unbiased	Unbiased	Unbiased	male_biased
OG-1482	WB	Unbiased	Unbiased	Unbiased	Unbiased	Unbiased
OG-1483	WB	Unbiased	Unbiased	Unbiased	Unbiased	Unbiased
OG-1484	WB	Unbiased	Unbiased	Unbiased	Unbiased	Unbiased
OG-1485	WB	Unbiased	Unbiased	Unbiased	Unbiased	male_biased
OG-1486	WB	Unbiased	Unbiased	Unbiased	Unbiased	Unbiased
OG-1487	WB	Unbiased	Unbiased	Unbiased	Unbiased	Unbiased
OG-1488	WB	female_biased	Unbiased	Unbiased	Unbiased	Unbiased
OG-1489	WB	Unbiased	Unbiased	Unbiased	Unbiased	Unbiased
OG-149	WB	Unbiased	Unbiased	Unbiased	Unbiased	Unbiased
OG-1490	WB	Unbiased	Unbiased	Unbiased	Unbiased	Unbiased
OG-1491	WB	NA	female_biased	female_biased	NA	female_biased
OG-1492	WB	female_biased	female_biased	Unbiased	Unbiased	Unbiased
OG-1493	WB	Unbiased	Unbiased	Unbiased	Unbiased	Unbiased
OG-1494	WB	Unbiased	female_biased	female_biased	Unbiased	female_biased
OG-1495	WB	Unbiased	Unbiased	Unbiased	Unbiased	Unbiased
OG-1496	WB	Unbiased	Unbiased	Unbiased	Unbiased	Unbiased
OG-1497	WB	Unbiased	Unbiased	Unbiased	Unbiased	Unbiased
OG-1498	WB	male_biased	Unbiased	Unbiased	Unbiased	Unbiased
OG-1499	WB	Unbiased	Unbiased	Unbiased	Unbiased	Unbiased
OG-15	WB	Unbiased	Unbiased	Unbiased	Unbiased	Unbiased
OG-150	WB	Unbiased	Unbiased	Unbiased	Unbiased	Unbiased
OG-1500	WB	Unbiased	Unbiased	Unbiased	Unbiased	Unbiased
OG-1501	WB	Unbiased	Unbiased	Unbiased	Unbiased	Unbiased
OG-1502	WB	Unbiased	male_biased	Unbiased	Unbiased	Unbiased
OG-1503	WB	Unbiased	Unbiased	Unbiased	Unbiased	Unbiased
OG-1504	WB	Unbiased	female_biased	Unbiased	Unbiased	Unbiased
OG-1505	WB	Unbiased	Unbiased	Unbiased	Unbiased	Unbiased
OG-1506	WB	Unbiased	Unbiased	Unbiased	Unbiased	female_biased
OG-1507	WB	Unbiased	Unbiased	Unbiased	Unbiased	Unbiased
OG-1508	WB	Unbiased	Unbiased	Unbiased	Unbiased	Unbiased
OG-1509	WB	Unbiased	Unbiased	Unbiased	Unbiased	Unbiased
OG-151	WB	Unbiased	Unbiased	Unbiased	Unbiased	Unbiased
OG-1510	WB	Unbiased	Unbiased	Unbiased	Unbiased	Unbiased
OG-1511	WB	Unbiased	Unbiased	Unbiased	Unbiased	Unbiased
OG-1512	WB	female_biased	Unbiased	Unbiased	female_biased	Unbiased
OG-1513	WB	Unbiased	Unbiased	Unbiased	Unbiased	Unbiased
OG-1514	WB	Unbiased	Unbiased	Unbiased	Unbiased	Unbiased
OG-1515	WB	Unbiased	Unbiased	Unbiased	Unbiased	Unbiased
OG-1516	WB	Unbiased	male_biased	male_biased	Unbiased	male_biased
OG-1517	WB	Unbiased	Unbiased	Unbiased	Unbiased	Unbiased
OG-1518	WB	Unbiased	Unbiased	Unbiased	Unbiased	Unbiased
OG-1519	WB	Unbiased	Unbiased	Unbiased	Unbiased	Unbiased
OG-152	WB	Unbiased	Unbiased	Unbiased	Unbiased	Unbiased
OG-1520	WB	Unbiased	Unbiased	Unbiased	Unbiased	Unbiased
OG-1521	WB	Unbiased	Unbiased	Unbiased	Unbiased	Unbiased
OG-1522	WB	Unbiased	Unbiased	Unbiased	Unbiased	Unbiased
OG-1523	WB	Unbiased	Unbiased	Unbiased	Unbiased	Unbiased
OG-1524	WB	Unbiased	Unbiased	Unbiased	Unbiased	Unbiased
OG-1525	WB	Unbiased	Unbiased	Unbiased	Unbiased	Unbiased
OG-1526	WB	Unbiased	Unbiased	Unbiased	Unbiased	Unbiased
OG-1527	WB	Unbiased	Unbiased	Unbiased	Unbiased	Unbiased
OG-1528	WB	Unbiased	female_biased	Unbiased	Unbiased	female_biased
OG-1529	WB	Unbiased	female_biased	Unbiased	Unbiased	Unbiased
OG-153	WB	Unbiased	Unbiased	Unbiased	Unbiased	Unbiased
OG-1530	WB	Unbiased	Unbiased	Unbiased	Unbiased	Unbiased
OG-1531	WB	Unbiased	Unbiased	Unbiased	Unbiased	female_biased
OG-1532	WB	Unbiased	Unbiased	Unbiased	Unbiased	Unbiased
OG-1533	WB	Unbiased	Unbiased	Unbiased	Unbiased	Unbiased
OG-1534	WB	Unbiased	Unbiased	Unbiased	Unbiased	Unbiased
OG-1535	WB	Unbiased	Unbiased	Unbiased	Unbiased	Unbiased
OG-1536	WB	Unbiased	Unbiased	Unbiased	Unbiased	Unbiased
OG-1537	WB	Unbiased	Unbiased	Unbiased	Unbiased	Unbiased
OG-1538	WB	Unbiased	Unbiased	Unbiased	Unbiased	Unbiased
OG-1539	WB	Unbiased	Unbiased	Unbiased	Unbiased	Unbiased
OG-154	WB	Unbiased	Unbiased	Unbiased	Unbiased	Unbiased
OG-1540	WB	Unbiased	Unbiased	Unbiased	Unbiased	Unbiased
OG-1541	WB	Unbiased	Unbiased	Unbiased	Unbiased	Unbiased
OG-1542	WB	Unbiased	Unbiased	Unbiased	Unbiased	Unbiased
OG-1543	WB	Unbiased	Unbiased	Unbiased	Unbiased	Unbiased
OG-1544	WB	Unbiased	Unbiased	Unbiased	Unbiased	Unbiased
OG-1545	WB	Unbiased	Unbiased	Unbiased	Unbiased	Unbiased
OG-1546	WB	Unbiased	Unbiased	Unbiased	Unbiased	Unbiased
OG-1547	WB	Unbiased	Unbiased	Unbiased	Unbiased	Unbiased
OG-1548	WB	Unbiased	Unbiased	Unbiased	Unbiased	Unbiased
OG-1549	WB	Unbiased	Unbiased	male_biased	Unbiased	Unbiased
OG-155	WB	Unbiased	male_biased	Unbiased	Unbiased	male_biased
OG-1550	WB	Unbiased	Unbiased	Unbiased	Unbiased	Unbiased
OG-1551	WB	Unbiased	Unbiased	Unbiased	Unbiased	Unbiased
OG-1552	WB	Unbiased	Unbiased	Unbiased	Unbiased	Unbiased
OG-1553	WB	Unbiased	Unbiased	Unbiased	Unbiased	Unbiased
OG-1554	WB	Unbiased	Unbiased	Unbiased	Unbiased	Unbiased
OG-1555	WB	female_biased	Unbiased	Unbiased	Unbiased	female_biased
OG-1556	WB	male_biased	male_biased	male_biased	Unbiased	male_biased
OG-1557	WB	Unbiased	Unbiased	Unbiased	Unbiased	Unbiased
OG-1558	WB	Unbiased	Unbiased	Unbiased	Unbiased	Unbiased
OG-1559	WB	Unbiased	Unbiased	Unbiased	Unbiased	Unbiased
OG-156	WB	Unbiased	Unbiased	Unbiased	Unbiased	Unbiased
OG-1560	WB	Unbiased	Unbiased	Unbiased	Unbiased	Unbiased
OG-1562	WB	female_biased	female_biased	Unbiased	Unbiased	female_biased
OG-1563	WB	Unbiased	Unbiased	Unbiased	Unbiased	Unbiased
OG-1564	WB	Unbiased	Unbiased	Unbiased	Unbiased	Unbiased
OG-1565	WB	Unbiased	Unbiased	Unbiased	Unbiased	Unbiased
OG-1566	WB	Unbiased	Unbiased	Unbiased	Unbiased	female_biased
OG-1567	WB	Unbiased	Unbiased	Unbiased	Unbiased	Unbiased
OG-1568	WB	Unbiased	Unbiased	Unbiased	Unbiased	Unbiased
OG-1569	WB	Unbiased	Unbiased	Unbiased	Unbiased	Unbiased
OG-157	WB	Unbiased	Unbiased	Unbiased	Unbiased	female_biased
OG-1570	WB	Unbiased	Unbiased	Unbiased	Unbiased	Unbiased
OG-1571	WB	Unbiased	Unbiased	Unbiased	Unbiased	Unbiased
OG-1572	WB	Unbiased	Unbiased	Unbiased	Unbiased	Unbiased
OG-1573	WB	Unbiased	Unbiased	Unbiased	Unbiased	Unbiased
OG-1574	WB	Unbiased	Unbiased	Unbiased	Unbiased	Unbiased
OG-1575	WB	Unbiased	Unbiased	Unbiased	Unbiased	Unbiased
OG-1576	WB	Unbiased	Unbiased	Unbiased	Unbiased	Unbiased
OG-1577	WB	Unbiased	Unbiased	Unbiased	Unbiased	Unbiased
OG-1578	WB	female_biased	female_biased	Unbiased	female_biased	female_biased
OG-1579	WB	Unbiased	Unbiased	Unbiased	Unbiased	Unbiased
OG-158	WB	Unbiased	Unbiased	female_biased	Unbiased	Unbiased
OG-1580	WB	Unbiased	Unbiased	Unbiased	Unbiased	Unbiased
OG-1581	WB	Unbiased	Unbiased	Unbiased	Unbiased	Unbiased
OG-1582	WB	Unbiased	Unbiased	Unbiased	Unbiased	Unbiased
OG-1583	WB	Unbiased	Unbiased	Unbiased	Unbiased	Unbiased
OG-1584	WB	Unbiased	Unbiased	Unbiased	Unbiased	Unbiased
OG-1585	WB	Unbiased	Unbiased	Unbiased	Unbiased	Unbiased
OG-1586	WB	Unbiased	Unbiased	Unbiased	Unbiased	Unbiased
OG-1587	WB	Unbiased	Unbiased	Unbiased	Unbiased	Unbiased
OG-1588	WB	Unbiased	Unbiased	Unbiased	Unbiased	Unbiased
OG-1589	WB	Unbiased	Unbiased	Unbiased	Unbiased	Unbiased
OG-159	WB	Unbiased	Unbiased	Unbiased	Unbiased	Unbiased
OG-1590	WB	male_biased	female_biased	Unbiased	Unbiased	Unbiased
OG-1591	WB	Unbiased	Unbiased	Unbiased	Unbiased	Unbiased
OG-1592	WB	Unbiased	Unbiased	Unbiased	Unbiased	Unbiased
OG-1593	WB	Unbiased	Unbiased	Unbiased	Unbiased	Unbiased
OG-1594	WB	Unbiased	Unbiased	female_biased	Unbiased	female_biased
OG-1595	WB	Unbiased	Unbiased	Unbiased	Unbiased	Unbiased
OG-1596	WB	Unbiased	Unbiased	Unbiased	Unbiased	Unbiased
OG-1597	WB	female_biased	Unbiased	Unbiased	Unbiased	male_biased
OG-1598	WB	Unbiased	Unbiased	Unbiased	Unbiased	Unbiased
OG-1599	WB	Unbiased	Unbiased	Unbiased	Unbiased	Unbiased
OG-16	WB	Unbiased	Unbiased	Unbiased	Unbiased	Unbiased
OG-160	WB	Unbiased	Unbiased	Unbiased	Unbiased	Unbiased
OG-1600	WB	Unbiased	Unbiased	Unbiased	Unbiased	Unbiased
OG-1601	WB	Unbiased	Unbiased	Unbiased	Unbiased	Unbiased
OG-1602	WB	Unbiased	Unbiased	Unbiased	Unbiased	Unbiased
OG-1603	WB	Unbiased	Unbiased	Unbiased	Unbiased	Unbiased
OG-1604	WB	Unbiased	Unbiased	Unbiased	Unbiased	Unbiased
OG-1605	WB	Unbiased	Unbiased	Unbiased	Unbiased	Unbiased
OG-1606	WB	Unbiased	Unbiased	Unbiased	Unbiased	Unbiased
OG-1607	WB	Unbiased	Unbiased	Unbiased	Unbiased	Unbiased
OG-1608	WB	male_biased	male_biased	Unbiased	Unbiased	Unbiased
OG-1609	WB	Unbiased	Unbiased	Unbiased	Unbiased	Unbiased
OG-161	WB	Unbiased	Unbiased	Unbiased	Unbiased	Unbiased
OG-1610	WB	Unbiased	Unbiased	Unbiased	Unbiased	Unbiased
OG-1611	WB	Unbiased	Unbiased	Unbiased	Unbiased	Unbiased
OG-1612	WB	Unbiased	Unbiased	Unbiased	Unbiased	Unbiased
OG-1613	WB	Unbiased	Unbiased	Unbiased	Unbiased	Unbiased
OG-1614	WB	Unbiased	Unbiased	Unbiased	Unbiased	Unbiased
OG-1615	WB	Unbiased	Unbiased	Unbiased	Unbiased	Unbiased
OG-1616	WB	Unbiased	Unbiased	Unbiased	Unbiased	Unbiased
OG-1617	WB	Unbiased	Unbiased	Unbiased	Unbiased	Unbiased
OG-1618	WB	Unbiased	Unbiased	Unbiased	Unbiased	Unbiased
OG-1619	WB	Unbiased	Unbiased	Unbiased	Unbiased	Unbiased
OG-162	WB	Unbiased	Unbiased	Unbiased	Unbiased	Unbiased
OG-1620	WB	Unbiased	Unbiased	Unbiased	Unbiased	Unbiased
OG-1621	WB	Unbiased	male_biased	Unbiased	Unbiased	Unbiased
OG-1622	WB	Unbiased	female_biased	Unbiased	Unbiased	Unbiased
OG-1623	WB	Unbiased	Unbiased	Unbiased	Unbiased	Unbiased
OG-1624	WB	Unbiased	Unbiased	Unbiased	Unbiased	Unbiased
OG-1625	WB	Unbiased	Unbiased	Unbiased	Unbiased	Unbiased
OG-1626	WB	Unbiased	Unbiased	Unbiased	Unbiased	Unbiased
OG-1627	WB	Unbiased	Unbiased	Unbiased	Unbiased	Unbiased
OG-1628	WB	Unbiased	Unbiased	Unbiased	Unbiased	Unbiased
OG-1629	WB	Unbiased	male_biased	Unbiased	Unbiased	male_biased
OG-163	WB	Unbiased	female_biased	Unbiased	Unbiased	Unbiased
OG-1630	WB	Unbiased	Unbiased	Unbiased	Unbiased	Unbiased
OG-1631	WB	Unbiased	Unbiased	Unbiased	Unbiased	Unbiased
OG-1632	WB	Unbiased	Unbiased	Unbiased	Unbiased	Unbiased
OG-1633	WB	Unbiased	female_biased	Unbiased	Unbiased	female_biased
OG-1634	WB	male_biased	male_biased	Unbiased	Unbiased	Unbiased
OG-1635	WB	Unbiased	Unbiased	Unbiased	Unbiased	Unbiased
OG-1636	WB	Unbiased	female_biased	Unbiased	Unbiased	Unbiased
OG-1637	WB	Unbiased	female_biased	Unbiased	Unbiased	Unbiased
OG-1638	WB	Unbiased	Unbiased	Unbiased	Unbiased	Unbiased
OG-1639	WB	Unbiased	Unbiased	Unbiased	Unbiased	Unbiased
OG-164	WB	Unbiased	Unbiased	Unbiased	Unbiased	Unbiased
OG-1640	WB	Unbiased	Unbiased	Unbiased	Unbiased	Unbiased
OG-1641	WB	Unbiased	Unbiased	Unbiased	Unbiased	Unbiased
OG-1642	WB	Unbiased	Unbiased	Unbiased	Unbiased	Unbiased
OG-1643	WB	Unbiased	Unbiased	Unbiased	Unbiased	Unbiased
OG-1644	WB	Unbiased	Unbiased	Unbiased	Unbiased	Unbiased
OG-1645	WB	Unbiased	Unbiased	Unbiased	Unbiased	Unbiased
OG-1646	WB	Unbiased	Unbiased	Unbiased	Unbiased	Unbiased
OG-1647	WB	Unbiased	Unbiased	Unbiased	Unbiased	Unbiased
OG-1648	WB	Unbiased	Unbiased	Unbiased	Unbiased	Unbiased
OG-1649	WB	Unbiased	Unbiased	Unbiased	Unbiased	Unbiased
OG-165	WB	Unbiased	Unbiased	Unbiased	Unbiased	Unbiased
OG-1650	WB	Unbiased	Unbiased	Unbiased	Unbiased	Unbiased
OG-1651	WB	Unbiased	Unbiased	Unbiased	Unbiased	Unbiased
OG-1652	WB	Unbiased	male_biased	Unbiased	Unbiased	Unbiased
OG-1653	WB	Unbiased	Unbiased	Unbiased	Unbiased	Unbiased
OG-1654	WB	Unbiased	Unbiased	Unbiased	Unbiased	Unbiased
OG-1655	WB	Unbiased	Unbiased	Unbiased	Unbiased	female_biased
OG-1656	WB	Unbiased	Unbiased	Unbiased	Unbiased	Unbiased
OG-1657	WB	Unbiased	Unbiased	Unbiased	Unbiased	Unbiased
OG-1658	WB	Unbiased	Unbiased	Unbiased	Unbiased	Unbiased
OG-1659	WB	Unbiased	male_biased	male_biased	Unbiased	male_biased
OG-166	WB	Unbiased	Unbiased	Unbiased	Unbiased	Unbiased
OG-1660	WB	Unbiased	Unbiased	Unbiased	Unbiased	Unbiased
OG-1661	WB	female_biased	Unbiased	Unbiased	Unbiased	Unbiased
OG-1662	WB	Unbiased	Unbiased	Unbiased	Unbiased	Unbiased
OG-1663	WB	male_biased	Unbiased	Unbiased	Unbiased	male_biased
OG-1664	WB	Unbiased	Unbiased	Unbiased	Unbiased	Unbiased
OG-1665	WB	male_biased	Unbiased	Unbiased	female_biased	Unbiased
OG-1666	WB	Unbiased	Unbiased	Unbiased	Unbiased	Unbiased
OG-1667	WB	Unbiased	Unbiased	Unbiased	Unbiased	Unbiased
OG-1668	WB	Unbiased	Unbiased	Unbiased	Unbiased	Unbiased
OG-1669	WB	Unbiased	Unbiased	Unbiased	Unbiased	Unbiased
OG-167	WB	Unbiased	Unbiased	Unbiased	Unbiased	Unbiased
OG-1670	WB	female_biased	Unbiased	Unbiased	Unbiased	Unbiased
OG-1671	WB	Unbiased	Unbiased	Unbiased	Unbiased	Unbiased
OG-1672	WB	Unbiased	Unbiased	Unbiased	Unbiased	Unbiased
OG-1673	WB	Unbiased	male_biased	Unbiased	Unbiased	Unbiased
OG-1674	WB	Unbiased	Unbiased	Unbiased	Unbiased	Unbiased
OG-1675	WB	Unbiased	Unbiased	Unbiased	Unbiased	Unbiased
OG-1676	WB	Unbiased	Unbiased	Unbiased	Unbiased	Unbiased
OG-1677	WB	Unbiased	Unbiased	Unbiased	Unbiased	Unbiased
OG-1678	WB	male_biased	male_biased	Unbiased	male_biased	Unbiased
OG-1679	WB	Unbiased	Unbiased	Unbiased	Unbiased	Unbiased
OG-168	WB	female_biased	female_biased	Unbiased	Unbiased	Unbiased
OG-1680	WB	Unbiased	male_biased	Unbiased	Unbiased	male_biased
OG-1681	WB	Unbiased	male_biased	Unbiased	Unbiased	Unbiased
OG-1682	WB	male_biased	male_biased	Unbiased	Unbiased	Unbiased
OG-1683	WB	Unbiased	Unbiased	Unbiased	Unbiased	Unbiased
OG-1684	WB	Unbiased	Unbiased	Unbiased	Unbiased	Unbiased
OG-1685	WB	Unbiased	Unbiased	Unbiased	Unbiased	Unbiased
OG-1686	WB	female_biased	female_biased	Unbiased	female_biased	Unbiased
OG-1687	WB	Unbiased	Unbiased	Unbiased	Unbiased	Unbiased
OG-1688	WB	Unbiased	Unbiased	Unbiased	Unbiased	Unbiased
OG-1689	WB	Unbiased	Unbiased	Unbiased	Unbiased	Unbiased
OG-169	WB	Unbiased	male_biased	male_biased	Unbiased	male_biased
OG-1690	WB	Unbiased	Unbiased	Unbiased	Unbiased	Unbiased
OG-1691	WB	Unbiased	Unbiased	Unbiased	Unbiased	Unbiased
OG-1692	WB	Unbiased	Unbiased	Unbiased	Unbiased	Unbiased
OG-1693	WB	Unbiased	Unbiased	Unbiased	Unbiased	female_biased
OG-1694	WB	Unbiased	Unbiased	Unbiased	Unbiased	Unbiased
OG-1695	WB	Unbiased	Unbiased	Unbiased	Unbiased	Unbiased
OG-1696	WB	Unbiased	Unbiased	Unbiased	Unbiased	Unbiased
OG-1697	WB	Unbiased	Unbiased	Unbiased	Unbiased	Unbiased
OG-1698	WB	Unbiased	Unbiased	Unbiased	Unbiased	Unbiased
OG-1699	WB	Unbiased	Unbiased	Unbiased	Unbiased	Unbiased
OG-17	WB	Unbiased	Unbiased	Unbiased	Unbiased	Unbiased
OG-170	WB	Unbiased	Unbiased	Unbiased	Unbiased	Unbiased
OG-1700	WB	Unbiased	Unbiased	Unbiased	Unbiased	Unbiased
OG-1701	WB	Unbiased	Unbiased	Unbiased	Unbiased	Unbiased
OG-1702	WB	Unbiased	Unbiased	Unbiased	Unbiased	Unbiased
OG-1703	WB	Unbiased	Unbiased	Unbiased	Unbiased	Unbiased
OG-1704	WB	Unbiased	Unbiased	Unbiased	Unbiased	Unbiased
OG-1705	WB	Unbiased	Unbiased	Unbiased	Unbiased	Unbiased
OG-1706	WB	Unbiased	Unbiased	Unbiased	Unbiased	Unbiased
OG-1707	WB	Unbiased	Unbiased	Unbiased	Unbiased	Unbiased
OG-1708	WB	Unbiased	Unbiased	Unbiased	Unbiased	Unbiased
OG-1709	WB	Unbiased	Unbiased	Unbiased	Unbiased	Unbiased
OG-171	WB	Unbiased	Unbiased	Unbiased	Unbiased	Unbiased
OG-1710	WB	Unbiased	Unbiased	Unbiased	Unbiased	Unbiased
OG-1711	WB	Unbiased	Unbiased	Unbiased	Unbiased	Unbiased
OG-1712	WB	Unbiased	Unbiased	Unbiased	Unbiased	Unbiased
OG-1713	WB	Unbiased	male_biased	Unbiased	Unbiased	male_biased
OG-1714	WB	female_biased	female_biased	female_biased	Unbiased	female_biased
OG-1715	WB	male_biased	male_biased	Unbiased	male_biased	male_biased
OG-1716	WB	Unbiased	Unbiased	Unbiased	Unbiased	Unbiased
OG-1717	WB	Unbiased	Unbiased	Unbiased	Unbiased	Unbiased
OG-1718	WB	Unbiased	Unbiased	Unbiased	Unbiased	Unbiased
OG-1719	WB	female_biased	Unbiased	Unbiased	Unbiased	Unbiased
OG-172	WB	Unbiased	Unbiased	Unbiased	Unbiased	Unbiased
OG-1720	WB	Unbiased	Unbiased	Unbiased	Unbiased	Unbiased
OG-1721	WB	female_biased	female_biased	Unbiased	female_biased	female_biased
OG-1722	WB	Unbiased	Unbiased	Unbiased	Unbiased	Unbiased
OG-1723	WB	Unbiased	Unbiased	Unbiased	Unbiased	Unbiased
OG-1724	WB	female_biased	female_biased	Unbiased	Unbiased	female_biased
OG-1725	WB	Unbiased	Unbiased	Unbiased	Unbiased	Unbiased
OG-1726	WB	Unbiased	Unbiased	Unbiased	Unbiased	Unbiased
OG-1727	WB	Unbiased	Unbiased	Unbiased	Unbiased	Unbiased
OG-1728	WB	Unbiased	Unbiased	Unbiased	Unbiased	Unbiased
OG-1729	WB	Unbiased	female_biased	Unbiased	Unbiased	Unbiased
OG-173	WB	Unbiased	Unbiased	Unbiased	Unbiased	Unbiased
OG-1730	WB	Unbiased	Unbiased	Unbiased	Unbiased	Unbiased
OG-1731	WB	Unbiased	Unbiased	Unbiased	Unbiased	Unbiased
OG-1732	WB	Unbiased	female_biased	Unbiased	Unbiased	Unbiased
OG-1733	WB	Unbiased	Unbiased	Unbiased	Unbiased	Unbiased
OG-1734	WB	Unbiased	Unbiased	Unbiased	Unbiased	Unbiased
OG-1735	WB	Unbiased	Unbiased	male_biased	Unbiased	Unbiased
OG-1736	WB	Unbiased	Unbiased	Unbiased	Unbiased	Unbiased
OG-1737	WB	Unbiased	Unbiased	Unbiased	Unbiased	Unbiased
OG-1738	WB	Unbiased	Unbiased	Unbiased	Unbiased	Unbiased
OG-1739	WB	Unbiased	Unbiased	Unbiased	Unbiased	Unbiased
OG-174	WB	Unbiased	Unbiased	Unbiased	Unbiased	Unbiased
OG-1740	WB	Unbiased	Unbiased	Unbiased	Unbiased	Unbiased
OG-1741	WB	Unbiased	Unbiased	Unbiased	Unbiased	Unbiased
OG-1742	WB	Unbiased	Unbiased	Unbiased	Unbiased	Unbiased
OG-1743	WB	Unbiased	Unbiased	Unbiased	Unbiased	Unbiased
OG-1744	WB	female_biased	female_biased	NA	NA	NA
OG-1745	WB	Unbiased	Unbiased	Unbiased	Unbiased	Unbiased
OG-1746	WB	male_biased	Unbiased	Unbiased	Unbiased	Unbiased
OG-1747	WB	Unbiased	Unbiased	Unbiased	Unbiased	Unbiased
OG-1748	WB	Unbiased	Unbiased	Unbiased	Unbiased	Unbiased
OG-1749	WB	Unbiased	Unbiased	Unbiased	Unbiased	Unbiased
OG-175	WB	Unbiased	Unbiased	Unbiased	Unbiased	Unbiased
OG-1750	WB	Unbiased	Unbiased	Unbiased	Unbiased	Unbiased
OG-1751	WB	Unbiased	male_biased	Unbiased	Unbiased	male_biased
OG-1752	WB	male_biased	Unbiased	Unbiased	Unbiased	Unbiased
OG-1753	WB	Unbiased	Unbiased	Unbiased	Unbiased	Unbiased
OG-1754	WB	Unbiased	female_biased	Unbiased	Unbiased	female_biased
OG-1755	WB	Unbiased	Unbiased	Unbiased	Unbiased	Unbiased
OG-1756	WB	Unbiased	Unbiased	Unbiased	Unbiased	Unbiased
OG-1757	WB	Unbiased	Unbiased	Unbiased	Unbiased	Unbiased
OG-1758	WB	Unbiased	female_biased	Unbiased	Unbiased	Unbiased
OG-1759	WB	Unbiased	Unbiased	Unbiased	Unbiased	Unbiased
OG-176	WB	Unbiased	Unbiased	Unbiased	Unbiased	Unbiased
OG-1760	WB	Unbiased	Unbiased	Unbiased	Unbiased	Unbiased
OG-1761	WB	Unbiased	Unbiased	Unbiased	Unbiased	Unbiased
OG-1762	WB	Unbiased	Unbiased	Unbiased	Unbiased	Unbiased
OG-1763	WB	Unbiased	Unbiased	Unbiased	Unbiased	Unbiased
OG-1764	WB	Unbiased	Unbiased	Unbiased	Unbiased	Unbiased
OG-1765	WB	Unbiased	Unbiased	Unbiased	Unbiased	Unbiased
OG-1766	WB	Unbiased	Unbiased	Unbiased	Unbiased	Unbiased
OG-1767	WB	Unbiased	Unbiased	Unbiased	Unbiased	Unbiased
OG-1768	WB	Unbiased	Unbiased	Unbiased	Unbiased	Unbiased
OG-1769	WB	Unbiased	Unbiased	Unbiased	Unbiased	Unbiased
OG-177	WB	Unbiased	Unbiased	Unbiased	Unbiased	Unbiased
OG-1770	WB	Unbiased	female_biased	Unbiased	Unbiased	female_biased
OG-1771	WB	Unbiased	Unbiased	Unbiased	Unbiased	Unbiased
OG-1772	WB	Unbiased	Unbiased	Unbiased	Unbiased	Unbiased
OG-1773	WB	Unbiased	male_biased	Unbiased	Unbiased	Unbiased
OG-1774	WB	Unbiased	Unbiased	Unbiased	Unbiased	Unbiased
OG-1775	WB	Unbiased	Unbiased	Unbiased	Unbiased	Unbiased
OG-1776	WB	Unbiased	Unbiased	Unbiased	Unbiased	Unbiased
OG-1777	WB	Unbiased	Unbiased	Unbiased	Unbiased	Unbiased
OG-1778	WB	Unbiased	Unbiased	Unbiased	Unbiased	Unbiased
OG-1779	WB	Unbiased	Unbiased	Unbiased	Unbiased	Unbiased
OG-178	WB	Unbiased	Unbiased	Unbiased	Unbiased	Unbiased
OG-1780	WB	Unbiased	Unbiased	Unbiased	Unbiased	male_biased
OG-1781	WB	Unbiased	male_biased	Unbiased	Unbiased	male_biased
OG-1782	WB	Unbiased	Unbiased	Unbiased	Unbiased	Unbiased
OG-1783	WB	Unbiased	Unbiased	Unbiased	Unbiased	Unbiased
OG-1784	WB	Unbiased	Unbiased	Unbiased	Unbiased	Unbiased
OG-1785	WB	Unbiased	Unbiased	Unbiased	Unbiased	Unbiased
OG-1786	WB	Unbiased	Unbiased	Unbiased	Unbiased	Unbiased
OG-1787	WB	Unbiased	Unbiased	Unbiased	Unbiased	Unbiased
OG-1788	WB	Unbiased	Unbiased	Unbiased	Unbiased	Unbiased
OG-1789	WB	Unbiased	Unbiased	Unbiased	Unbiased	Unbiased
OG-179	WB	Unbiased	Unbiased	Unbiased	Unbiased	Unbiased
OG-1790	WB	Unbiased	Unbiased	Unbiased	Unbiased	Unbiased
OG-1791	WB	Unbiased	Unbiased	Unbiased	Unbiased	Unbiased
OG-1792	WB	Unbiased	Unbiased	Unbiased	Unbiased	Unbiased
OG-1793	WB	Unbiased	Unbiased	Unbiased	Unbiased	Unbiased
OG-1794	WB	Unbiased	Unbiased	Unbiased	Unbiased	male_biased
OG-1795	WB	Unbiased	Unbiased	Unbiased	Unbiased	Unbiased
OG-1796	WB	Unbiased	male_biased	male_biased	Unbiased	male_biased
OG-1797	WB	Unbiased	Unbiased	female_biased	Unbiased	Unbiased
OG-1798	WB	female_biased	female_biased	Unbiased	Unbiased	Unbiased
OG-1799	WB	Unbiased	Unbiased	Unbiased	Unbiased	Unbiased
OG-18	WB	Unbiased	male_biased	Unbiased	Unbiased	Unbiased
OG-180	WB	female_biased	Unbiased	Unbiased	Unbiased	female_biased
OG-1800	WB	Unbiased	Unbiased	Unbiased	Unbiased	Unbiased
OG-1801	WB	Unbiased	Unbiased	Unbiased	Unbiased	Unbiased
OG-1802	WB	Unbiased	Unbiased	Unbiased	Unbiased	Unbiased
OG-1803	WB	Unbiased	Unbiased	Unbiased	Unbiased	Unbiased
OG-1804	WB	Unbiased	Unbiased	Unbiased	Unbiased	Unbiased
OG-1805	WB	Unbiased	Unbiased	male_biased	Unbiased	Unbiased
OG-1806	WB	Unbiased	Unbiased	Unbiased	Unbiased	Unbiased
OG-1807	WB	Unbiased	male_biased	Unbiased	Unbiased	male_biased
OG-1808	WB	male_biased	male_biased	Unbiased	Unbiased	male_biased
OG-1809	WB	Unbiased	Unbiased	Unbiased	Unbiased	Unbiased
OG-181	WB	Unbiased	Unbiased	Unbiased	Unbiased	Unbiased
OG-1810	WB	Unbiased	male_biased	male_biased	Unbiased	male_biased
OG-1811	WB	Unbiased	Unbiased	Unbiased	Unbiased	Unbiased
OG-1812	WB	Unbiased	Unbiased	Unbiased	Unbiased	Unbiased
OG-1813	WB	Unbiased	Unbiased	Unbiased	Unbiased	Unbiased
OG-1814	WB	Unbiased	Unbiased	Unbiased	Unbiased	Unbiased
OG-1815	WB	Unbiased	Unbiased	Unbiased	Unbiased	Unbiased
OG-1816	WB	Unbiased	male_biased	Unbiased	Unbiased	Unbiased
OG-1817	WB	Unbiased	Unbiased	Unbiased	Unbiased	Unbiased
OG-1818	WB	Unbiased	Unbiased	Unbiased	Unbiased	male_biased
OG-1819	WB	Unbiased	Unbiased	Unbiased	Unbiased	Unbiased
OG-182	WB	Unbiased	Unbiased	female_biased	Unbiased	Unbiased
OG-1820	WB	Unbiased	Unbiased	Unbiased	Unbiased	Unbiased
OG-1821	WB	Unbiased	Unbiased	Unbiased	Unbiased	Unbiased
OG-1822	WB	male_biased	Unbiased	Unbiased	Unbiased	male_biased
OG-1823	WB	Unbiased	Unbiased	Unbiased	Unbiased	Unbiased
OG-1824	WB	Unbiased	Unbiased	Unbiased	Unbiased	Unbiased
OG-1825	WB	Unbiased	male_biased	Unbiased	Unbiased	male_biased
OG-1826	WB	Unbiased	Unbiased	Unbiased	Unbiased	Unbiased
OG-1827	WB	Unbiased	Unbiased	Unbiased	Unbiased	Unbiased
OG-1828	WB	Unbiased	Unbiased	Unbiased	Unbiased	Unbiased
OG-1829	WB	Unbiased	Unbiased	Unbiased	Unbiased	Unbiased
OG-183	WB	Unbiased	Unbiased	Unbiased	Unbiased	Unbiased
OG-1830	WB	Unbiased	female_biased	Unbiased	Unbiased	Unbiased
OG-1831	WB	Unbiased	Unbiased	Unbiased	Unbiased	Unbiased
OG-1832	WB	Unbiased	Unbiased	Unbiased	Unbiased	Unbiased
OG-1833	WB	female_biased	female_biased	female_biased	Unbiased	female_biased
OG-1834	WB	Unbiased	Unbiased	Unbiased	Unbiased	Unbiased
OG-1835	WB	Unbiased	Unbiased	Unbiased	Unbiased	Unbiased
OG-1836	WB	Unbiased	Unbiased	Unbiased	Unbiased	Unbiased
OG-1837	WB	Unbiased	Unbiased	Unbiased	Unbiased	Unbiased
OG-1838	WB	Unbiased	Unbiased	Unbiased	Unbiased	Unbiased
OG-1839	WB	Unbiased	Unbiased	Unbiased	Unbiased	Unbiased
OG-184	WB	male_biased	Unbiased	Unbiased	Unbiased	Unbiased
OG-1840	WB	Unbiased	Unbiased	Unbiased	Unbiased	Unbiased
OG-1841	WB	Unbiased	Unbiased	Unbiased	Unbiased	Unbiased
OG-1842	WB	Unbiased	Unbiased	Unbiased	Unbiased	Unbiased
OG-1843	WB	male_biased	Unbiased	Unbiased	Unbiased	male_biased
OG-1844	WB	Unbiased	Unbiased	Unbiased	Unbiased	Unbiased
OG-1845	WB	Unbiased	Unbiased	Unbiased	Unbiased	Unbiased
OG-1846	WB	Unbiased	Unbiased	Unbiased	Unbiased	Unbiased
OG-1847	WB	Unbiased	Unbiased	Unbiased	Unbiased	Unbiased
OG-1848	WB	Unbiased	Unbiased	Unbiased	Unbiased	Unbiased
OG-1849	WB	male_biased	Unbiased	Unbiased	Unbiased	Unbiased
OG-185	WB	female_biased	female_biased	Unbiased	Unbiased	Unbiased
OG-1850	WB	Unbiased	Unbiased	Unbiased	Unbiased	Unbiased
OG-1851	WB	Unbiased	male_biased	Unbiased	Unbiased	Unbiased
OG-1852	WB	Unbiased	Unbiased	Unbiased	Unbiased	Unbiased
OG-1853	WB	Unbiased	Unbiased	Unbiased	Unbiased	Unbiased
OG-1854	WB	Unbiased	Unbiased	Unbiased	Unbiased	Unbiased
OG-1855	WB	Unbiased	Unbiased	Unbiased	Unbiased	Unbiased
OG-1856	WB	Unbiased	Unbiased	Unbiased	Unbiased	Unbiased
OG-1857	WB	female_biased	female_biased	Unbiased	Unbiased	female_biased
OG-1858	WB	Unbiased	Unbiased	Unbiased	Unbiased	Unbiased
OG-1859	WB	Unbiased	Unbiased	Unbiased	Unbiased	Unbiased
OG-186	WB	Unbiased	Unbiased	Unbiased	Unbiased	Unbiased
OG-1860	WB	Unbiased	Unbiased	male_biased	Unbiased	male_biased
OG-1861	WB	Unbiased	Unbiased	Unbiased	Unbiased	Unbiased
OG-1862	WB	Unbiased	Unbiased	Unbiased	Unbiased	Unbiased
OG-1863	WB	Unbiased	Unbiased	Unbiased	Unbiased	Unbiased
OG-1864	WB	Unbiased	Unbiased	Unbiased	Unbiased	Unbiased
OG-1865	WB	Unbiased	Unbiased	Unbiased	Unbiased	Unbiased
OG-1866	WB	Unbiased	Unbiased	Unbiased	Unbiased	Unbiased
OG-1867	WB	Unbiased	Unbiased	Unbiased	Unbiased	Unbiased
OG-1868	WB	Unbiased	male_biased	Unbiased	Unbiased	Unbiased
OG-1869	WB	Unbiased	Unbiased	Unbiased	Unbiased	Unbiased
OG-187	WB	Unbiased	Unbiased	Unbiased	Unbiased	Unbiased
OG-1870	WB	Unbiased	Unbiased	Unbiased	Unbiased	Unbiased
OG-1871	WB	Unbiased	male_biased	Unbiased	Unbiased	Unbiased
OG-1872	WB	female_biased	female_biased	female_biased	female_biased	female_biased
OG-1873	WB	Unbiased	Unbiased	Unbiased	Unbiased	Unbiased
OG-1874	WB	Unbiased	Unbiased	Unbiased	Unbiased	Unbiased
OG-1875	WB	Unbiased	Unbiased	Unbiased	Unbiased	male_biased
OG-1876	WB	Unbiased	Unbiased	Unbiased	Unbiased	Unbiased
OG-1877	WB	Unbiased	Unbiased	Unbiased	Unbiased	Unbiased
OG-1878	WB	Unbiased	Unbiased	Unbiased	Unbiased	Unbiased
OG-1879	WB	Unbiased	Unbiased	Unbiased	Unbiased	Unbiased
OG-188	WB	Unbiased	Unbiased	Unbiased	Unbiased	Unbiased
OG-1880	WB	Unbiased	Unbiased	Unbiased	Unbiased	Unbiased
OG-1881	WB	Unbiased	Unbiased	Unbiased	Unbiased	Unbiased
OG-1882	WB	Unbiased	Unbiased	Unbiased	Unbiased	Unbiased
OG-1883	WB	female_biased	female_biased	Unbiased	Unbiased	Unbiased
OG-1884	WB	Unbiased	Unbiased	Unbiased	Unbiased	Unbiased
OG-1885	WB	Unbiased	Unbiased	Unbiased	Unbiased	Unbiased
OG-1886	WB	Unbiased	Unbiased	Unbiased	Unbiased	Unbiased
OG-1887	WB	Unbiased	Unbiased	Unbiased	Unbiased	Unbiased
OG-1888	WB	Unbiased	Unbiased	Unbiased	Unbiased	male_biased
OG-1889	WB	Unbiased	Unbiased	Unbiased	Unbiased	Unbiased
OG-189	WB	Unbiased	female_biased	Unbiased	Unbiased	Unbiased
OG-1890	WB	Unbiased	Unbiased	Unbiased	Unbiased	Unbiased
OG-1891	WB	Unbiased	Unbiased	Unbiased	Unbiased	Unbiased
OG-1892	WB	Unbiased	Unbiased	Unbiased	Unbiased	Unbiased
OG-1893	WB	Unbiased	Unbiased	Unbiased	Unbiased	Unbiased
OG-1894	WB	Unbiased	male_biased	Unbiased	Unbiased	male_biased
OG-1895	WB	Unbiased	Unbiased	Unbiased	Unbiased	Unbiased
OG-1896	WB	Unbiased	Unbiased	Unbiased	Unbiased	Unbiased
OG-1897	WB	Unbiased	Unbiased	Unbiased	Unbiased	Unbiased
OG-1898	WB	Unbiased	Unbiased	Unbiased	Unbiased	Unbiased
OG-1899	WB	Unbiased	male_biased	Unbiased	Unbiased	male_biased
OG-19	WB	female_biased	female_biased	female_biased	female_biased	female_biased
OG-190	WB	Unbiased	Unbiased	Unbiased	Unbiased	Unbiased
OG-1900	WB	Unbiased	Unbiased	Unbiased	Unbiased	Unbiased
OG-1901	WB	Unbiased	Unbiased	Unbiased	Unbiased	Unbiased
OG-1902	WB	Unbiased	Unbiased	Unbiased	Unbiased	Unbiased
OG-1903	WB	Unbiased	Unbiased	Unbiased	Unbiased	Unbiased
OG-1904	WB	male_biased	male_biased	Unbiased	Unbiased	Unbiased
OG-1905	WB	Unbiased	Unbiased	male_biased	Unbiased	male_biased
OG-1906	WB	Unbiased	Unbiased	male_biased	Unbiased	Unbiased
OG-1907	WB	Unbiased	female_biased	Unbiased	Unbiased	Unbiased
OG-1908	WB	Unbiased	Unbiased	Unbiased	Unbiased	Unbiased
OG-1909	WB	Unbiased	Unbiased	Unbiased	Unbiased	female_biased
OG-191	WB	Unbiased	Unbiased	Unbiased	Unbiased	Unbiased
OG-1910	WB	Unbiased	Unbiased	Unbiased	Unbiased	Unbiased
OG-1911	WB	Unbiased	Unbiased	Unbiased	Unbiased	Unbiased
OG-1912	WB	Unbiased	Unbiased	Unbiased	Unbiased	Unbiased
OG-1913	WB	Unbiased	Unbiased	Unbiased	Unbiased	Unbiased
OG-1914	WB	Unbiased	Unbiased	Unbiased	Unbiased	Unbiased
OG-1915	WB	Unbiased	Unbiased	Unbiased	Unbiased	Unbiased
OG-1916	WB	Unbiased	Unbiased	Unbiased	Unbiased	Unbiased
OG-1917	WB	Unbiased	Unbiased	Unbiased	Unbiased	Unbiased
OG-1918	WB	Unbiased	Unbiased	Unbiased	Unbiased	Unbiased
OG-1919	WB	Unbiased	male_biased	Unbiased	Unbiased	Unbiased
OG-192	WB	Unbiased	Unbiased	Unbiased	Unbiased	Unbiased
OG-1920	WB	Unbiased	Unbiased	Unbiased	Unbiased	Unbiased
OG-1921	WB	Unbiased	Unbiased	Unbiased	Unbiased	Unbiased
OG-1922	WB	Unbiased	Unbiased	Unbiased	Unbiased	Unbiased
OG-1923	WB	Unbiased	Unbiased	Unbiased	Unbiased	Unbiased
OG-1924	WB	male_biased	Unbiased	Unbiased	Unbiased	Unbiased
OG-1925	WB	Unbiased	male_biased	Unbiased	Unbiased	Unbiased
OG-1926	WB	Unbiased	female_biased	Unbiased	Unbiased	Unbiased
OG-1927	WB	Unbiased	Unbiased	Unbiased	Unbiased	Unbiased
OG-1928	WB	Unbiased	Unbiased	Unbiased	Unbiased	Unbiased
OG-1929	WB	Unbiased	Unbiased	Unbiased	Unbiased	Unbiased
OG-193	WB	Unbiased	Unbiased	Unbiased	Unbiased	Unbiased
OG-1930	WB	Unbiased	Unbiased	Unbiased	Unbiased	female_biased
OG-1931	WB	Unbiased	Unbiased	Unbiased	Unbiased	Unbiased
OG-1932	WB	Unbiased	Unbiased	Unbiased	Unbiased	Unbiased
OG-1933	WB	Unbiased	Unbiased	Unbiased	Unbiased	Unbiased
OG-1934	WB	Unbiased	Unbiased	Unbiased	Unbiased	Unbiased
OG-1935	WB	Unbiased	Unbiased	Unbiased	Unbiased	Unbiased
OG-1936	WB	Unbiased	Unbiased	Unbiased	Unbiased	Unbiased
OG-1937	WB	Unbiased	Unbiased	Unbiased	Unbiased	Unbiased
OG-1938	WB	Unbiased	Unbiased	Unbiased	Unbiased	Unbiased
OG-1939	WB	Unbiased	Unbiased	Unbiased	Unbiased	Unbiased
OG-194	WB	Unbiased	Unbiased	Unbiased	Unbiased	Unbiased
OG-1940	WB	Unbiased	Unbiased	Unbiased	Unbiased	Unbiased
OG-1941	WB	Unbiased	Unbiased	Unbiased	Unbiased	Unbiased
OG-1942	WB	Unbiased	Unbiased	Unbiased	Unbiased	Unbiased
OG-1943	WB	Unbiased	male_biased	Unbiased	Unbiased	male_biased
OG-1944	WB	Unbiased	Unbiased	Unbiased	Unbiased	Unbiased
OG-1945	WB	Unbiased	Unbiased	Unbiased	Unbiased	Unbiased
OG-1946	WB	Unbiased	Unbiased	Unbiased	Unbiased	Unbiased
OG-1947	WB	Unbiased	Unbiased	Unbiased	Unbiased	Unbiased
OG-1948	WB	Unbiased	Unbiased	Unbiased	Unbiased	Unbiased
OG-1949	WB	Unbiased	Unbiased	Unbiased	Unbiased	male_biased
OG-195	WB	Unbiased	Unbiased	Unbiased	Unbiased	Unbiased
OG-1950	WB	Unbiased	Unbiased	Unbiased	Unbiased	Unbiased
OG-1951	WB	Unbiased	Unbiased	Unbiased	Unbiased	Unbiased
OG-1952	WB	female_biased	female_biased	Unbiased	Unbiased	female_biased
OG-1953	WB	male_biased	Unbiased	Unbiased	Unbiased	Unbiased
OG-1954	WB	Unbiased	Unbiased	Unbiased	Unbiased	Unbiased
OG-1955	WB	Unbiased	Unbiased	Unbiased	Unbiased	Unbiased
OG-1956	WB	Unbiased	Unbiased	Unbiased	Unbiased	Unbiased
OG-1957	WB	Unbiased	Unbiased	Unbiased	Unbiased	Unbiased
OG-1958	WB	Unbiased	Unbiased	Unbiased	Unbiased	male_biased
OG-1959	WB	Unbiased	Unbiased	Unbiased	Unbiased	Unbiased
OG-196	WB	Unbiased	female_biased	Unbiased	Unbiased	Unbiased
OG-1960	WB	Unbiased	Unbiased	Unbiased	Unbiased	Unbiased
OG-1961	WB	Unbiased	Unbiased	Unbiased	Unbiased	Unbiased
OG-1962	WB	Unbiased	Unbiased	Unbiased	Unbiased	Unbiased
OG-1963	WB	Unbiased	female_biased	Unbiased	Unbiased	female_biased
OG-1964	WB	Unbiased	Unbiased	Unbiased	Unbiased	Unbiased
OG-1965	WB	Unbiased	male_biased	Unbiased	Unbiased	Unbiased
OG-1966	WB	Unbiased	Unbiased	Unbiased	Unbiased	Unbiased
OG-1967	WB	Unbiased	Unbiased	Unbiased	Unbiased	Unbiased
OG-1968	WB	Unbiased	Unbiased	Unbiased	Unbiased	Unbiased
OG-1969	WB	male_biased	Unbiased	Unbiased	Unbiased	male_biased
OG-197	WB	Unbiased	male_biased	Unbiased	Unbiased	male_biased
OG-1970	WB	Unbiased	Unbiased	Unbiased	Unbiased	Unbiased
OG-1971	WB	Unbiased	Unbiased	Unbiased	Unbiased	Unbiased
OG-1972	WB	Unbiased	Unbiased	Unbiased	Unbiased	Unbiased
OG-1973	WB	Unbiased	Unbiased	Unbiased	Unbiased	Unbiased
OG-1974	WB	female_biased	Unbiased	Unbiased	Unbiased	Unbiased
OG-1975	WB	Unbiased	Unbiased	Unbiased	Unbiased	Unbiased
OG-1976	WB	Unbiased	Unbiased	Unbiased	Unbiased	Unbiased
OG-1977	WB	Unbiased	Unbiased	Unbiased	Unbiased	Unbiased
OG-1978	WB	Unbiased	Unbiased	Unbiased	Unbiased	Unbiased
OG-1979	WB	Unbiased	Unbiased	Unbiased	Unbiased	Unbiased
OG-198	WB	Unbiased	Unbiased	Unbiased	Unbiased	Unbiased
OG-1980	WB	Unbiased	Unbiased	Unbiased	Unbiased	Unbiased
OG-1981	WB	Unbiased	Unbiased	Unbiased	Unbiased	Unbiased
OG-1982	WB	Unbiased	Unbiased	Unbiased	Unbiased	Unbiased
OG-1983	WB	Unbiased	Unbiased	Unbiased	Unbiased	Unbiased
OG-1984	WB	Unbiased	Unbiased	Unbiased	Unbiased	Unbiased
OG-1985	WB	Unbiased	Unbiased	Unbiased	Unbiased	Unbiased
OG-1986	WB	Unbiased	Unbiased	Unbiased	Unbiased	Unbiased
OG-1987	WB	Unbiased	Unbiased	Unbiased	Unbiased	Unbiased
OG-1988	WB	female_biased	female_biased	Unbiased	Unbiased	Unbiased
OG-1989	WB	Unbiased	Unbiased	Unbiased	Unbiased	Unbiased
OG-199	WB	Unbiased	Unbiased	Unbiased	Unbiased	Unbiased
OG-1990	WB	Unbiased	Unbiased	Unbiased	Unbiased	Unbiased
OG-1991	WB	Unbiased	Unbiased	Unbiased	Unbiased	Unbiased
OG-1992	WB	male_biased	Unbiased	Unbiased	Unbiased	Unbiased
OG-1993	WB	female_biased	female_biased	NA	female_biased	NA
OG-1994	WB	male_biased	Unbiased	Unbiased	Unbiased	Unbiased
OG-1995	WB	Unbiased	Unbiased	Unbiased	Unbiased	Unbiased
OG-1996	WB	Unbiased	Unbiased	Unbiased	Unbiased	male_biased
OG-1997	WB	Unbiased	Unbiased	Unbiased	Unbiased	female_biased
OG-1998	WB	Unbiased	Unbiased	Unbiased	Unbiased	Unbiased
OG-1999	WB	Unbiased	Unbiased	Unbiased	Unbiased	female_biased
OG-2	WB	Unbiased	Unbiased	Unbiased	Unbiased	Unbiased
OG-20	WB	Unbiased	Unbiased	Unbiased	Unbiased	Unbiased
OG-200	WB	Unbiased	Unbiased	Unbiased	Unbiased	Unbiased
OG-2000	WB	Unbiased	Unbiased	Unbiased	Unbiased	Unbiased
OG-2001	WB	NA	female_biased	female_biased	Unbiased	female_biased
OG-2002	WB	Unbiased	male_biased	Unbiased	Unbiased	Unbiased
OG-2003	WB	Unbiased	Unbiased	Unbiased	Unbiased	Unbiased
OG-2004	WB	Unbiased	Unbiased	Unbiased	Unbiased	Unbiased
OG-2005	WB	Unbiased	Unbiased	Unbiased	Unbiased	Unbiased
OG-2006	WB	Unbiased	Unbiased	Unbiased	Unbiased	female_biased
OG-2007	WB	Unbiased	Unbiased	Unbiased	Unbiased	Unbiased
OG-2008	WB	Unbiased	Unbiased	Unbiased	Unbiased	Unbiased
OG-2009	WB	Unbiased	Unbiased	Unbiased	Unbiased	Unbiased
OG-201	WB	Unbiased	Unbiased	Unbiased	Unbiased	Unbiased
OG-2010	WB	Unbiased	Unbiased	Unbiased	Unbiased	Unbiased
OG-2011	WB	female_biased	female_biased	Unbiased	Unbiased	Unbiased
OG-2012	WB	Unbiased	Unbiased	Unbiased	Unbiased	Unbiased
OG-2013	WB	Unbiased	Unbiased	Unbiased	Unbiased	Unbiased
OG-2014	WB	Unbiased	Unbiased	Unbiased	Unbiased	Unbiased
OG-2015	WB	Unbiased	Unbiased	Unbiased	Unbiased	Unbiased
OG-2016	WB	Unbiased	Unbiased	Unbiased	Unbiased	Unbiased
OG-2017	WB	Unbiased	Unbiased	Unbiased	Unbiased	Unbiased
OG-2018	WB	Unbiased	Unbiased	Unbiased	Unbiased	Unbiased
OG-2019	WB	Unbiased	Unbiased	Unbiased	Unbiased	Unbiased
OG-202	WB	Unbiased	Unbiased	Unbiased	Unbiased	Unbiased
OG-2020	WB	Unbiased	Unbiased	Unbiased	Unbiased	Unbiased
OG-2021	WB	Unbiased	Unbiased	Unbiased	Unbiased	Unbiased
OG-2022	WB	Unbiased	Unbiased	Unbiased	Unbiased	Unbiased
OG-2023	WB	Unbiased	Unbiased	Unbiased	Unbiased	Unbiased
OG-2024	WB	Unbiased	Unbiased	Unbiased	Unbiased	Unbiased
OG-2025	WB	Unbiased	Unbiased	Unbiased	Unbiased	Unbiased
OG-2026	WB	Unbiased	Unbiased	Unbiased	Unbiased	Unbiased
OG-2027	WB	male_biased	Unbiased	Unbiased	Unbiased	Unbiased
OG-2028	WB	Unbiased	Unbiased	Unbiased	Unbiased	Unbiased
OG-2029	WB	Unbiased	Unbiased	Unbiased	Unbiased	Unbiased
OG-203	WB	Unbiased	Unbiased	Unbiased	Unbiased	Unbiased
OG-2030	WB	male_biased	Unbiased	Unbiased	Unbiased	Unbiased
OG-2031	WB	Unbiased	female_biased	Unbiased	Unbiased	female_biased
OG-2032	WB	Unbiased	Unbiased	Unbiased	Unbiased	Unbiased
OG-2033	WB	male_biased	Unbiased	Unbiased	Unbiased	Unbiased
OG-2034	WB	Unbiased	Unbiased	Unbiased	Unbiased	Unbiased
OG-2035	WB	male_biased	Unbiased	Unbiased	Unbiased	male_biased
OG-2036	WB	Unbiased	Unbiased	Unbiased	Unbiased	Unbiased
OG-2037	WB	Unbiased	Unbiased	Unbiased	Unbiased	Unbiased
OG-2038	WB	male_biased	male_biased	Unbiased	Unbiased	male_biased
OG-2039	WB	Unbiased	Unbiased	Unbiased	Unbiased	Unbiased
OG-204	WB	Unbiased	Unbiased	Unbiased	Unbiased	Unbiased
OG-2040	WB	Unbiased	Unbiased	Unbiased	Unbiased	Unbiased
OG-2041	WB	Unbiased	Unbiased	Unbiased	Unbiased	Unbiased
OG-2042	WB	Unbiased	Unbiased	Unbiased	Unbiased	Unbiased
OG-2043	WB	Unbiased	Unbiased	Unbiased	Unbiased	Unbiased
OG-2044	WB	Unbiased	Unbiased	Unbiased	Unbiased	Unbiased
OG-2045	WB	Unbiased	Unbiased	Unbiased	Unbiased	Unbiased
OG-2046	WB	Unbiased	Unbiased	Unbiased	Unbiased	Unbiased
OG-2047	WB	Unbiased	Unbiased	Unbiased	Unbiased	Unbiased
OG-2048	WB	Unbiased	Unbiased	Unbiased	Unbiased	Unbiased
OG-2049	WB	Unbiased	Unbiased	Unbiased	Unbiased	female_biased
OG-205	WB	Unbiased	Unbiased	Unbiased	Unbiased	Unbiased
OG-2050	WB	Unbiased	Unbiased	Unbiased	Unbiased	Unbiased
OG-2051	WB	Unbiased	Unbiased	Unbiased	Unbiased	Unbiased
OG-2052	WB	Unbiased	Unbiased	Unbiased	Unbiased	male_biased
OG-2053	WB	Unbiased	Unbiased	Unbiased	Unbiased	Unbiased
OG-2054	WB	Unbiased	Unbiased	Unbiased	Unbiased	female_biased
OG-2055	WB	Unbiased	Unbiased	Unbiased	Unbiased	Unbiased
OG-2056	WB	Unbiased	Unbiased	Unbiased	Unbiased	Unbiased
OG-2057	WB	male_biased	male_biased	Unbiased	Unbiased	male_biased
OG-2058	WB	Unbiased	female_biased	Unbiased	Unbiased	Unbiased
OG-2059	WB	Unbiased	Unbiased	Unbiased	Unbiased	Unbiased
OG-206	WB	Unbiased	Unbiased	Unbiased	Unbiased	male_biased
OG-2060	WB	Unbiased	Unbiased	Unbiased	Unbiased	Unbiased
OG-2061	WB	male_biased	male_biased	male_biased	Unbiased	male_biased
OG-2062	WB	Unbiased	Unbiased	Unbiased	Unbiased	Unbiased
OG-2063	WB	Unbiased	Unbiased	Unbiased	Unbiased	Unbiased
OG-2064	WB	Unbiased	Unbiased	Unbiased	Unbiased	Unbiased
OG-2065	WB	Unbiased	Unbiased	Unbiased	Unbiased	Unbiased
OG-2066	WB	Unbiased	Unbiased	Unbiased	Unbiased	Unbiased
OG-2067	WB	male_biased	male_biased	male_biased	Unbiased	male_biased
OG-2068	WB	Unbiased	Unbiased	Unbiased	Unbiased	female_biased
OG-2069	WB	male_biased	male_biased	Unbiased	Unbiased	Unbiased
OG-207	WB	Unbiased	Unbiased	Unbiased	Unbiased	Unbiased
OG-2070	WB	Unbiased	Unbiased	Unbiased	Unbiased	Unbiased
OG-2071	WB	Unbiased	Unbiased	Unbiased	Unbiased	Unbiased
OG-2072	WB	Unbiased	Unbiased	Unbiased	Unbiased	Unbiased
OG-2073	WB	Unbiased	Unbiased	Unbiased	Unbiased	Unbiased
OG-2074	WB	Unbiased	Unbiased	Unbiased	Unbiased	Unbiased
OG-2075	WB	Unbiased	Unbiased	Unbiased	Unbiased	Unbiased
OG-2076	WB	Unbiased	Unbiased	Unbiased	Unbiased	Unbiased
OG-2077	WB	Unbiased	male_biased	Unbiased	Unbiased	male_biased
OG-2078	WB	Unbiased	Unbiased	Unbiased	Unbiased	Unbiased
OG-2079	WB	Unbiased	Unbiased	Unbiased	Unbiased	Unbiased
OG-208	WB	Unbiased	Unbiased	Unbiased	Unbiased	Unbiased
OG-2080	WB	Unbiased	Unbiased	Unbiased	Unbiased	Unbiased
OG-2081	WB	Unbiased	Unbiased	Unbiased	Unbiased	Unbiased
OG-2082	WB	Unbiased	Unbiased	Unbiased	Unbiased	Unbiased
OG-2083	WB	Unbiased	Unbiased	Unbiased	Unbiased	Unbiased
OG-2084	WB	Unbiased	Unbiased	Unbiased	Unbiased	Unbiased
OG-2085	WB	Unbiased	Unbiased	Unbiased	Unbiased	Unbiased
OG-2086	WB	Unbiased	male_biased	Unbiased	Unbiased	male_biased
OG-2087	WB	Unbiased	Unbiased	Unbiased	Unbiased	Unbiased
OG-2088	WB	Unbiased	Unbiased	Unbiased	Unbiased	Unbiased
OG-2089	WB	male_biased	Unbiased	Unbiased	Unbiased	Unbiased
OG-209	WB	Unbiased	Unbiased	Unbiased	Unbiased	Unbiased
OG-2090	WB	Unbiased	Unbiased	Unbiased	Unbiased	Unbiased
OG-2091	WB	Unbiased	Unbiased	Unbiased	Unbiased	Unbiased
OG-2092	WB	Unbiased	Unbiased	Unbiased	Unbiased	Unbiased
OG-2093	WB	Unbiased	Unbiased	Unbiased	Unbiased	Unbiased
OG-2094	WB	Unbiased	Unbiased	Unbiased	Unbiased	Unbiased
OG-2095	WB	Unbiased	Unbiased	Unbiased	Unbiased	Unbiased
OG-2096	WB	Unbiased	Unbiased	Unbiased	Unbiased	Unbiased
OG-2097	WB	Unbiased	male_biased	Unbiased	Unbiased	Unbiased
OG-2098	WB	Unbiased	female_biased	male_biased	Unbiased	Unbiased
OG-2099	WB	Unbiased	Unbiased	female_biased	Unbiased	Unbiased
OG-21	WB	Unbiased	Unbiased	Unbiased	Unbiased	Unbiased
OG-210	WB	male_biased	male_biased	male_biased	Unbiased	Unbiased
OG-2100	WB	Unbiased	Unbiased	Unbiased	Unbiased	Unbiased
OG-2101	WB	Unbiased	Unbiased	Unbiased	Unbiased	Unbiased
OG-2102	WB	Unbiased	Unbiased	Unbiased	male_biased	Unbiased
OG-2103	WB	Unbiased	Unbiased	Unbiased	Unbiased	Unbiased
OG-2104	WB	Unbiased	female_biased	Unbiased	Unbiased	Unbiased
OG-2105	WB	Unbiased	Unbiased	Unbiased	Unbiased	Unbiased
OG-2106	WB	Unbiased	male_biased	Unbiased	Unbiased	Unbiased
OG-2107	WB	Unbiased	Unbiased	Unbiased	Unbiased	Unbiased
OG-2108	WB	male_biased	male_biased	male_biased	Unbiased	male_biased
OG-2109	WB	Unbiased	Unbiased	Unbiased	Unbiased	Unbiased
OG-211	WB	Unbiased	Unbiased	Unbiased	Unbiased	Unbiased
OG-2110	WB	Unbiased	Unbiased	Unbiased	Unbiased	Unbiased
OG-2111	WB	Unbiased	Unbiased	Unbiased	Unbiased	Unbiased
OG-2112	WB	Unbiased	Unbiased	Unbiased	Unbiased	Unbiased
OG-2113	WB	Unbiased	Unbiased	Unbiased	Unbiased	Unbiased
OG-2114	WB	Unbiased	Unbiased	Unbiased	Unbiased	Unbiased
OG-2115	WB	Unbiased	Unbiased	Unbiased	Unbiased	Unbiased
OG-2116	WB	Unbiased	Unbiased	Unbiased	Unbiased	Unbiased
OG-2117	WB	male_biased	Unbiased	Unbiased	Unbiased	Unbiased
OG-2118	WB	Unbiased	Unbiased	Unbiased	Unbiased	Unbiased
OG-2119	WB	Unbiased	male_biased	male_biased	Unbiased	male_biased
OG-212	WB	Unbiased	Unbiased	Unbiased	Unbiased	Unbiased
OG-2120	WB	Unbiased	male_biased	Unbiased	Unbiased	Unbiased
OG-2121	WB	Unbiased	Unbiased	Unbiased	Unbiased	Unbiased
OG-2122	WB	Unbiased	Unbiased	Unbiased	Unbiased	Unbiased
OG-2123	WB	Unbiased	Unbiased	Unbiased	Unbiased	Unbiased
OG-2124	WB	Unbiased	Unbiased	Unbiased	Unbiased	Unbiased
OG-2125	WB	Unbiased	Unbiased	Unbiased	Unbiased	Unbiased
OG-2126	WB	Unbiased	Unbiased	Unbiased	Unbiased	Unbiased
OG-2127	WB	male_biased	Unbiased	Unbiased	Unbiased	male_biased
OG-2128	WB	Unbiased	Unbiased	Unbiased	Unbiased	Unbiased
OG-2129	WB	Unbiased	male_biased	Unbiased	Unbiased	male_biased
OG-213	WB	Unbiased	Unbiased	Unbiased	Unbiased	Unbiased
OG-2130	WB	Unbiased	Unbiased	Unbiased	Unbiased	Unbiased
OG-2131	WB	NA	female_biased	female_biased	NA	NA
OG-2132	WB	Unbiased	Unbiased	Unbiased	Unbiased	Unbiased
OG-2133	WB	Unbiased	Unbiased	Unbiased	Unbiased	Unbiased
OG-2134	WB	Unbiased	Unbiased	Unbiased	Unbiased	Unbiased
OG-2135	WB	Unbiased	Unbiased	Unbiased	Unbiased	Unbiased
OG-2137	WB	Unbiased	Unbiased	Unbiased	Unbiased	Unbiased
OG-2138	WB	Unbiased	Unbiased	Unbiased	Unbiased	Unbiased
OG-2139	WB	Unbiased	Unbiased	Unbiased	Unbiased	Unbiased
OG-214	WB	Unbiased	Unbiased	Unbiased	Unbiased	Unbiased
OG-2140	WB	Unbiased	Unbiased	Unbiased	Unbiased	Unbiased
OG-2141	WB	male_biased	Unbiased	Unbiased	Unbiased	male_biased
OG-2142	WB	female_biased	female_biased	female_biased	female_biased	female_biased
OG-2143	WB	Unbiased	Unbiased	Unbiased	Unbiased	Unbiased
OG-2144	WB	Unbiased	Unbiased	Unbiased	Unbiased	Unbiased
OG-2145	WB	Unbiased	Unbiased	Unbiased	Unbiased	Unbiased
OG-2146	WB	Unbiased	Unbiased	Unbiased	Unbiased	Unbiased
OG-2147	WB	Unbiased	Unbiased	Unbiased	Unbiased	Unbiased
OG-2148	WB	female_biased	female_biased	female_biased	Unbiased	female_biased
OG-2149	WB	male_biased	Unbiased	Unbiased	Unbiased	Unbiased
OG-215	WB	Unbiased	Unbiased	Unbiased	Unbiased	Unbiased
OG-2150	WB	male_biased	female_biased	Unbiased	Unbiased	male_biased
OG-2151	WB	Unbiased	Unbiased	Unbiased	Unbiased	Unbiased
OG-2152	WB	Unbiased	Unbiased	Unbiased	Unbiased	Unbiased
OG-2153	WB	Unbiased	Unbiased	Unbiased	Unbiased	Unbiased
OG-2154	WB	Unbiased	Unbiased	Unbiased	Unbiased	Unbiased
OG-2155	WB	Unbiased	Unbiased	Unbiased	Unbiased	Unbiased
OG-2156	WB	Unbiased	Unbiased	Unbiased	Unbiased	Unbiased
OG-2157	WB	Unbiased	Unbiased	Unbiased	Unbiased	Unbiased
OG-2158	WB	Unbiased	male_biased	Unbiased	Unbiased	male_biased
OG-2159	WB	Unbiased	Unbiased	Unbiased	Unbiased	Unbiased
OG-216	WB	Unbiased	Unbiased	Unbiased	Unbiased	Unbiased
OG-2160	WB	Unbiased	Unbiased	Unbiased	Unbiased	Unbiased
OG-2161	WB	Unbiased	Unbiased	Unbiased	Unbiased	Unbiased
OG-2162	WB	Unbiased	Unbiased	Unbiased	Unbiased	Unbiased
OG-2163	WB	Unbiased	Unbiased	Unbiased	Unbiased	Unbiased
OG-2164	WB	Unbiased	Unbiased	Unbiased	Unbiased	Unbiased
OG-2165	WB	Unbiased	Unbiased	Unbiased	Unbiased	Unbiased
OG-2166	WB	Unbiased	Unbiased	Unbiased	Unbiased	Unbiased
OG-2167	WB	Unbiased	Unbiased	Unbiased	Unbiased	Unbiased
OG-2168	WB	Unbiased	Unbiased	Unbiased	Unbiased	Unbiased
OG-2169	WB	male_biased	male_biased	male_biased	Unbiased	male_biased
OG-217	WB	Unbiased	Unbiased	Unbiased	Unbiased	Unbiased
OG-2170	WB	Unbiased	Unbiased	Unbiased	Unbiased	Unbiased
OG-2171	WB	Unbiased	Unbiased	Unbiased	Unbiased	Unbiased
OG-2172	WB	Unbiased	Unbiased	Unbiased	Unbiased	Unbiased
OG-2173	WB	Unbiased	Unbiased	Unbiased	Unbiased	Unbiased
OG-2174	WB	Unbiased	Unbiased	Unbiased	Unbiased	Unbiased
OG-2175	WB	Unbiased	female_biased	Unbiased	Unbiased	female_biased
OG-2176	WB	Unbiased	Unbiased	Unbiased	Unbiased	Unbiased
OG-2177	WB	Unbiased	Unbiased	Unbiased	Unbiased	Unbiased
OG-2178	WB	Unbiased	Unbiased	Unbiased	Unbiased	Unbiased
OG-2179	WB	Unbiased	Unbiased	Unbiased	Unbiased	Unbiased
OG-218	WB	Unbiased	Unbiased	Unbiased	Unbiased	Unbiased
OG-2180	WB	Unbiased	Unbiased	Unbiased	Unbiased	Unbiased
OG-2181	WB	Unbiased	Unbiased	Unbiased	Unbiased	male_biased
OG-2182	WB	Unbiased	Unbiased	Unbiased	Unbiased	Unbiased
OG-2183	WB	Unbiased	Unbiased	Unbiased	Unbiased	Unbiased
OG-2184	WB	Unbiased	Unbiased	Unbiased	Unbiased	Unbiased
OG-2185	WB	Unbiased	Unbiased	Unbiased	Unbiased	Unbiased
OG-2186	WB	Unbiased	Unbiased	Unbiased	Unbiased	Unbiased
OG-2187	WB	Unbiased	Unbiased	Unbiased	Unbiased	Unbiased
OG-2188	WB	male_biased	Unbiased	female_biased	Unbiased	Unbiased
OG-2189	WB	Unbiased	Unbiased	Unbiased	Unbiased	Unbiased
OG-219	WB	Unbiased	Unbiased	Unbiased	Unbiased	Unbiased
OG-2190	WB	Unbiased	Unbiased	Unbiased	Unbiased	Unbiased
OG-2191	WB	Unbiased	Unbiased	Unbiased	Unbiased	Unbiased
OG-2192	WB	Unbiased	Unbiased	Unbiased	Unbiased	Unbiased
OG-2193	WB	Unbiased	Unbiased	Unbiased	Unbiased	Unbiased
OG-2194	WB	Unbiased	Unbiased	Unbiased	Unbiased	Unbiased
OG-2195	WB	Unbiased	Unbiased	Unbiased	Unbiased	Unbiased
OG-2196	WB	Unbiased	Unbiased	Unbiased	Unbiased	Unbiased
OG-2197	WB	Unbiased	Unbiased	Unbiased	Unbiased	Unbiased
OG-2198	WB	Unbiased	Unbiased	Unbiased	Unbiased	Unbiased
OG-2199	WB	Unbiased	Unbiased	Unbiased	Unbiased	Unbiased
OG-22	WB	Unbiased	Unbiased	Unbiased	Unbiased	Unbiased
OG-220	WB	Unbiased	Unbiased	Unbiased	Unbiased	Unbiased
OG-2200	WB	Unbiased	Unbiased	Unbiased	Unbiased	Unbiased
OG-2201	WB	Unbiased	male_biased	Unbiased	Unbiased	male_biased
OG-2202	WB	male_biased	Unbiased	Unbiased	Unbiased	Unbiased
OG-2203	WB	Unbiased	Unbiased	Unbiased	Unbiased	male_biased
OG-2204	WB	Unbiased	Unbiased	Unbiased	Unbiased	Unbiased
OG-2205	WB	Unbiased	Unbiased	Unbiased	Unbiased	Unbiased
OG-2206	WB	Unbiased	Unbiased	Unbiased	Unbiased	Unbiased
OG-2207	WB	Unbiased	Unbiased	Unbiased	Unbiased	female_biased
OG-2208	WB	Unbiased	Unbiased	Unbiased	Unbiased	Unbiased
OG-2209	WB	Unbiased	Unbiased	Unbiased	Unbiased	Unbiased
OG-221	WB	Unbiased	Unbiased	Unbiased	Unbiased	Unbiased
OG-2210	WB	Unbiased	Unbiased	Unbiased	Unbiased	Unbiased
OG-2211	WB	Unbiased	Unbiased	Unbiased	Unbiased	Unbiased
OG-2212	WB	Unbiased	Unbiased	Unbiased	Unbiased	Unbiased
OG-2213	WB	Unbiased	Unbiased	Unbiased	Unbiased	Unbiased
OG-2214	WB	male_biased	male_biased	Unbiased	Unbiased	male_biased
OG-2215	WB	Unbiased	Unbiased	Unbiased	Unbiased	Unbiased
OG-2216	WB	Unbiased	female_biased	Unbiased	Unbiased	female_biased
OG-2217	WB	Unbiased	Unbiased	Unbiased	Unbiased	Unbiased
OG-2218	WB	Unbiased	Unbiased	Unbiased	Unbiased	Unbiased
OG-2219	WB	Unbiased	Unbiased	Unbiased	Unbiased	Unbiased
OG-222	WB	Unbiased	Unbiased	Unbiased	Unbiased	Unbiased
OG-2220	WB	Unbiased	Unbiased	Unbiased	Unbiased	Unbiased
OG-2221	WB	male_biased	Unbiased	Unbiased	Unbiased	male_biased
OG-2222	WB	Unbiased	Unbiased	Unbiased	Unbiased	Unbiased
OG-2223	WB	Unbiased	Unbiased	Unbiased	Unbiased	Unbiased
OG-2224	WB	Unbiased	Unbiased	Unbiased	Unbiased	Unbiased
OG-2225	WB	Unbiased	female_biased	Unbiased	Unbiased	Unbiased
OG-2226	WB	Unbiased	Unbiased	Unbiased	Unbiased	Unbiased
OG-2227	WB	Unbiased	Unbiased	Unbiased	Unbiased	Unbiased
OG-2228	WB	Unbiased	Unbiased	Unbiased	Unbiased	Unbiased
OG-2229	WB	Unbiased	Unbiased	Unbiased	Unbiased	Unbiased
OG-223	WB	Unbiased	Unbiased	Unbiased	Unbiased	Unbiased
OG-2230	WB	Unbiased	female_biased	Unbiased	Unbiased	Unbiased
OG-2231	WB	Unbiased	Unbiased	Unbiased	Unbiased	Unbiased
OG-2232	WB	Unbiased	Unbiased	Unbiased	Unbiased	Unbiased
OG-2233	WB	Unbiased	Unbiased	Unbiased	Unbiased	Unbiased
OG-2234	WB	female_biased	Unbiased	female_biased	Unbiased	female_biased
OG-2235	WB	Unbiased	female_biased	Unbiased	Unbiased	female_biased
OG-2236	WB	Unbiased	Unbiased	Unbiased	Unbiased	Unbiased
OG-2237	WB	Unbiased	Unbiased	Unbiased	Unbiased	Unbiased
OG-2238	WB	Unbiased	Unbiased	Unbiased	Unbiased	Unbiased
OG-2239	WB	Unbiased	Unbiased	Unbiased	Unbiased	Unbiased
OG-224	WB	Unbiased	Unbiased	Unbiased	Unbiased	Unbiased
OG-2240	WB	Unbiased	Unbiased	Unbiased	Unbiased	Unbiased
OG-2241	WB	Unbiased	Unbiased	Unbiased	Unbiased	Unbiased
OG-2242	WB	Unbiased	Unbiased	Unbiased	Unbiased	Unbiased
OG-2243	WB	Unbiased	Unbiased	Unbiased	Unbiased	Unbiased
OG-2244	WB	Unbiased	Unbiased	Unbiased	Unbiased	Unbiased
OG-2245	WB	Unbiased	female_biased	Unbiased	Unbiased	female_biased
OG-2246	WB	Unbiased	Unbiased	Unbiased	Unbiased	Unbiased
OG-2247	WB	Unbiased	Unbiased	Unbiased	Unbiased	Unbiased
OG-2248	WB	Unbiased	female_biased	Unbiased	Unbiased	Unbiased
OG-2249	WB	Unbiased	Unbiased	Unbiased	Unbiased	Unbiased
OG-225	WB	Unbiased	Unbiased	Unbiased	Unbiased	Unbiased
OG-2250	WB	Unbiased	Unbiased	Unbiased	Unbiased	Unbiased
OG-2251	WB	Unbiased	Unbiased	Unbiased	Unbiased	Unbiased
OG-2252	WB	Unbiased	Unbiased	Unbiased	Unbiased	Unbiased
OG-2253	WB	Unbiased	Unbiased	Unbiased	Unbiased	Unbiased
OG-2254	WB	Unbiased	Unbiased	Unbiased	Unbiased	Unbiased
OG-2255	WB	Unbiased	Unbiased	Unbiased	Unbiased	Unbiased
OG-2256	WB	Unbiased	Unbiased	Unbiased	Unbiased	Unbiased
OG-2257	WB	Unbiased	Unbiased	Unbiased	Unbiased	Unbiased
OG-2258	WB	Unbiased	Unbiased	Unbiased	Unbiased	Unbiased
OG-2259	WB	Unbiased	male_biased	male_biased	Unbiased	Unbiased
OG-226	WB	Unbiased	Unbiased	Unbiased	Unbiased	Unbiased
OG-2260	WB	Unbiased	Unbiased	Unbiased	Unbiased	Unbiased
OG-2261	WB	Unbiased	Unbiased	Unbiased	Unbiased	Unbiased
OG-2262	WB	Unbiased	Unbiased	Unbiased	Unbiased	Unbiased
OG-2263	WB	Unbiased	Unbiased	Unbiased	Unbiased	Unbiased
OG-2264	WB	Unbiased	Unbiased	Unbiased	Unbiased	Unbiased
OG-2265	WB	Unbiased	male_biased	Unbiased	Unbiased	Unbiased
OG-2266	WB	Unbiased	Unbiased	Unbiased	Unbiased	Unbiased
OG-2267	WB	Unbiased	Unbiased	Unbiased	Unbiased	Unbiased
OG-2268	WB	Unbiased	Unbiased	Unbiased	Unbiased	Unbiased
OG-2269	WB	Unbiased	Unbiased	Unbiased	Unbiased	Unbiased
OG-227	WB	female_biased	Unbiased	Unbiased	Unbiased	Unbiased
OG-2270	WB	Unbiased	Unbiased	Unbiased	Unbiased	Unbiased
OG-2271	WB	male_biased	male_biased	male_biased	Unbiased	male_biased
OG-2272	WB	Unbiased	Unbiased	Unbiased	Unbiased	Unbiased
OG-2273	WB	Unbiased	Unbiased	Unbiased	Unbiased	Unbiased
OG-2274	WB	male_biased	male_biased	Unbiased	Unbiased	Unbiased
OG-2275	WB	Unbiased	Unbiased	Unbiased	Unbiased	Unbiased
OG-2276	WB	Unbiased	Unbiased	Unbiased	Unbiased	Unbiased
OG-2277	WB	Unbiased	Unbiased	Unbiased	Unbiased	Unbiased
OG-2278	WB	male_biased	Unbiased	Unbiased	Unbiased	Unbiased
OG-2279	WB	Unbiased	Unbiased	Unbiased	Unbiased	Unbiased
OG-228	WB	Unbiased	Unbiased	Unbiased	Unbiased	Unbiased
OG-2280	WB	Unbiased	Unbiased	Unbiased	Unbiased	Unbiased
OG-2281	WB	Unbiased	Unbiased	Unbiased	Unbiased	Unbiased
OG-2282	WB	Unbiased	Unbiased	Unbiased	Unbiased	Unbiased
OG-2283	WB	Unbiased	Unbiased	Unbiased	Unbiased	Unbiased
OG-2284	WB	Unbiased	Unbiased	Unbiased	Unbiased	Unbiased
OG-2285	WB	Unbiased	Unbiased	Unbiased	Unbiased	Unbiased
OG-2286	WB	Unbiased	female_biased	Unbiased	Unbiased	female_biased
OG-2287	WB	Unbiased	Unbiased	Unbiased	Unbiased	Unbiased
OG-2288	WB	Unbiased	Unbiased	Unbiased	Unbiased	Unbiased
OG-2289	WB	male_biased	Unbiased	Unbiased	male_biased	male_biased
OG-229	WB	Unbiased	Unbiased	Unbiased	Unbiased	Unbiased
OG-2290	WB	male_biased	male_biased	Unbiased	Unbiased	Unbiased
OG-2291	WB	Unbiased	Unbiased	Unbiased	Unbiased	Unbiased
OG-2292	WB	Unbiased	Unbiased	Unbiased	Unbiased	Unbiased
OG-2293	WB	male_biased	Unbiased	Unbiased	Unbiased	male_biased
OG-2294	WB	Unbiased	Unbiased	Unbiased	Unbiased	Unbiased
OG-2295	WB	Unbiased	Unbiased	Unbiased	Unbiased	Unbiased
OG-2296	WB	Unbiased	Unbiased	Unbiased	Unbiased	female_biased
OG-2297	WB	Unbiased	Unbiased	Unbiased	Unbiased	Unbiased
OG-2298	WB	Unbiased	Unbiased	Unbiased	Unbiased	Unbiased
OG-2299	WB	Unbiased	Unbiased	Unbiased	Unbiased	Unbiased
OG-23	WB	Unbiased	Unbiased	Unbiased	Unbiased	Unbiased
OG-230	WB	Unbiased	Unbiased	Unbiased	Unbiased	Unbiased
OG-2300	WB	male_biased	male_biased	Unbiased	male_biased	Unbiased
OG-2301	WB	Unbiased	Unbiased	Unbiased	Unbiased	Unbiased
OG-2302	WB	Unbiased	Unbiased	Unbiased	Unbiased	Unbiased
OG-2303	WB	Unbiased	Unbiased	Unbiased	Unbiased	Unbiased
OG-2304	WB	Unbiased	Unbiased	Unbiased	Unbiased	Unbiased
OG-2305	WB	Unbiased	Unbiased	Unbiased	Unbiased	Unbiased
OG-2306	WB	Unbiased	Unbiased	Unbiased	Unbiased	Unbiased
OG-2307	WB	Unbiased	Unbiased	Unbiased	Unbiased	Unbiased
OG-2308	WB	Unbiased	Unbiased	Unbiased	Unbiased	Unbiased
OG-2309	WB	Unbiased	Unbiased	Unbiased	Unbiased	Unbiased
OG-231	WB	Unbiased	Unbiased	Unbiased	Unbiased	Unbiased
OG-2310	WB	Unbiased	Unbiased	Unbiased	Unbiased	Unbiased
OG-2311	WB	Unbiased	Unbiased	Unbiased	Unbiased	Unbiased
OG-2312	WB	Unbiased	Unbiased	Unbiased	Unbiased	Unbiased
OG-2313	WB	Unbiased	Unbiased	Unbiased	Unbiased	Unbiased
OG-2314	WB	Unbiased	Unbiased	Unbiased	Unbiased	Unbiased
OG-2315	WB	Unbiased	male_biased	Unbiased	Unbiased	Unbiased
OG-2316	WB	Unbiased	Unbiased	Unbiased	Unbiased	Unbiased
OG-2317	WB	Unbiased	male_biased	Unbiased	Unbiased	Unbiased
OG-2318	WB	Unbiased	Unbiased	Unbiased	Unbiased	Unbiased
OG-2319	WB	Unbiased	Unbiased	Unbiased	Unbiased	Unbiased
OG-232	WB	Unbiased	Unbiased	Unbiased	Unbiased	Unbiased
OG-2320	WB	Unbiased	Unbiased	Unbiased	Unbiased	Unbiased
OG-2321	WB	Unbiased	Unbiased	Unbiased	Unbiased	Unbiased
OG-2322	WB	Unbiased	Unbiased	Unbiased	Unbiased	Unbiased
OG-2323	WB	Unbiased	Unbiased	Unbiased	Unbiased	Unbiased
OG-2324	WB	Unbiased	Unbiased	Unbiased	Unbiased	Unbiased
OG-2325	WB	Unbiased	Unbiased	Unbiased	Unbiased	Unbiased
OG-2326	WB	Unbiased	Unbiased	Unbiased	Unbiased	Unbiased
OG-2327	WB	Unbiased	Unbiased	Unbiased	Unbiased	Unbiased
OG-2328	WB	female_biased	Unbiased	Unbiased	Unbiased	female_biased
OG-2329	WB	Unbiased	Unbiased	Unbiased	Unbiased	Unbiased
OG-233	WB	Unbiased	Unbiased	Unbiased	Unbiased	Unbiased
OG-2330	WB	Unbiased	Unbiased	Unbiased	Unbiased	Unbiased
OG-2331	WB	Unbiased	Unbiased	Unbiased	Unbiased	Unbiased
OG-2332	WB	Unbiased	Unbiased	Unbiased	Unbiased	Unbiased
OG-2333	WB	Unbiased	Unbiased	Unbiased	Unbiased	Unbiased
OG-2334	WB	Unbiased	Unbiased	female_biased	Unbiased	Unbiased
OG-2335	WB	Unbiased	Unbiased	Unbiased	Unbiased	Unbiased
OG-2336	WB	Unbiased	Unbiased	Unbiased	Unbiased	Unbiased
OG-2337	WB	Unbiased	Unbiased	Unbiased	Unbiased	Unbiased
OG-2338	WB	Unbiased	Unbiased	Unbiased	Unbiased	Unbiased
OG-2339	WB	Unbiased	Unbiased	Unbiased	Unbiased	Unbiased
OG-234	WB	Unbiased	Unbiased	Unbiased	Unbiased	Unbiased
OG-2340	WB	Unbiased	Unbiased	Unbiased	Unbiased	Unbiased
OG-2341	WB	Unbiased	Unbiased	Unbiased	Unbiased	Unbiased
OG-2342	WB	Unbiased	Unbiased	Unbiased	Unbiased	Unbiased
OG-2343	WB	Unbiased	Unbiased	Unbiased	Unbiased	Unbiased
OG-2344	WB	Unbiased	Unbiased	Unbiased	Unbiased	Unbiased
OG-2345	WB	Unbiased	Unbiased	Unbiased	Unbiased	Unbiased
OG-2346	WB	Unbiased	Unbiased	Unbiased	Unbiased	Unbiased
OG-2347	WB	Unbiased	Unbiased	Unbiased	Unbiased	Unbiased
OG-2348	WB	Unbiased	Unbiased	Unbiased	Unbiased	Unbiased
OG-2349	WB	Unbiased	Unbiased	Unbiased	Unbiased	Unbiased
OG-235	WB	Unbiased	Unbiased	Unbiased	Unbiased	Unbiased
OG-2350	WB	Unbiased	Unbiased	Unbiased	Unbiased	Unbiased
OG-2351	WB	Unbiased	Unbiased	Unbiased	Unbiased	Unbiased
OG-2352	WB	Unbiased	Unbiased	Unbiased	Unbiased	Unbiased
OG-2353	WB	Unbiased	Unbiased	Unbiased	Unbiased	Unbiased
OG-2354	WB	Unbiased	Unbiased	Unbiased	Unbiased	Unbiased
OG-2355	WB	Unbiased	Unbiased	Unbiased	Unbiased	Unbiased
OG-2356	WB	Unbiased	Unbiased	Unbiased	Unbiased	Unbiased
OG-2357	WB	Unbiased	Unbiased	Unbiased	Unbiased	Unbiased
OG-2358	WB	Unbiased	Unbiased	Unbiased	Unbiased	Unbiased
OG-2359	WB	Unbiased	Unbiased	Unbiased	Unbiased	female_biased
OG-236	WB	Unbiased	Unbiased	Unbiased	Unbiased	Unbiased
OG-2360	WB	Unbiased	Unbiased	Unbiased	Unbiased	Unbiased
OG-2361	WB	Unbiased	Unbiased	Unbiased	Unbiased	Unbiased
OG-2362	WB	Unbiased	Unbiased	Unbiased	Unbiased	Unbiased
OG-2363	WB	Unbiased	Unbiased	Unbiased	Unbiased	Unbiased
OG-2364	WB	female_biased	Unbiased	Unbiased	Unbiased	Unbiased
OG-2365	WB	Unbiased	Unbiased	Unbiased	Unbiased	Unbiased
OG-2366	WB	Unbiased	Unbiased	Unbiased	Unbiased	Unbiased
OG-2367	WB	Unbiased	Unbiased	Unbiased	Unbiased	Unbiased
OG-2368	WB	Unbiased	female_biased	Unbiased	Unbiased	Unbiased
OG-2369	WB	Unbiased	Unbiased	Unbiased	Unbiased	Unbiased
OG-237	WB	Unbiased	Unbiased	Unbiased	Unbiased	Unbiased
OG-2370	WB	Unbiased	Unbiased	Unbiased	Unbiased	Unbiased
OG-2371	WB	Unbiased	Unbiased	Unbiased	Unbiased	Unbiased
OG-2372	WB	Unbiased	Unbiased	Unbiased	Unbiased	Unbiased
OG-2373	WB	Unbiased	Unbiased	Unbiased	Unbiased	male_biased
OG-2374	WB	Unbiased	Unbiased	Unbiased	Unbiased	female_biased
OG-2375	WB	Unbiased	Unbiased	Unbiased	female_biased	Unbiased
OG-2376	WB	Unbiased	Unbiased	Unbiased	Unbiased	Unbiased
OG-2377	WB	Unbiased	Unbiased	Unbiased	Unbiased	Unbiased
OG-2378	WB	Unbiased	Unbiased	Unbiased	Unbiased	Unbiased
OG-2379	WB	Unbiased	Unbiased	Unbiased	Unbiased	Unbiased
OG-238	WB	Unbiased	Unbiased	Unbiased	Unbiased	Unbiased
OG-2380	WB	male_biased	Unbiased	Unbiased	Unbiased	Unbiased
OG-2381	WB	Unbiased	Unbiased	Unbiased	Unbiased	Unbiased
[truncated: 7,286 more rows]

## Sheet: Fig_5C
# Source data for Fig 5C. genename = gene name, tissue = tissue-type, log2FC_SA = log2 fold change in expression between sex and asex females, N_sp_FB_wFC = Number of species a gene is female-biased in, N_sp_MB_wFC = Number of species a gene is male-biased in, SBgroup2 = sex bias group, sexbias2_Nsp = sex bias group + number of species
[truncated: 42,340 more rows]

[truncated: 11 more sheets: Supp_Fig_3, Supp_Fig_4, Supp_Fig_5, Supp_Fig_6, Supp_Fig_7, Supp_Fig_8, Supp_Fig_11, Supp_Fig_12, Supp_Fig_13A, Supp_Fig_13B, Supp_Fig_14]
